# Supplementary material for: Assembly-dependent translational feedback regulation of photosynthetic proteins in land plants
Source: Nat Plants. 2025 Aug 18;11(9):1920–38. doi: 10.1038/s41477-025-02074-x (PMC12449265; doi:10.1038/s41477-025-02074-x)
Supplement: Supplementary file 3 — Ribosome profiling and transcript profiling data and statistics. [file 41477_2025_2074_MOESM3_ESM.xlsx]

## Sheet: RF
Significance was assessed using the empirical Bayes method in limma package with two-sided tests. P values were adjusted according to the False Discovery Rate procedure (FDR).
	Rubisco			PSII															Cytb6f															PSI												NDH
	as-RBCS			KD-psbD seedlings			KD-psbD-cotyledons			hcf173-2			∆3'-psbD			∆psbJ			∆petB/D			petA-ox-∆psaI			petA-ox-∆cemA			petA-ox-∆ycf4			∆petN			∆psaB			KD-psaA			hcf145-2			psaD1-1			∆ndhCKJ			∆ndhAI
	Log2 fold change	FDR	cutoff	Log2 fold change	FDR	cutoff	Log2 fold change	FDR	cutoff	Log2 fold change	FDR	cutoff	Log2 fold change	FDR	cutoff	Log2 fold change	FDR	cutoff	Log2 fold change	FDR	cutoff	Log2 fold change	FDR	cutoff	Log2 fold change	FDR	cutoff	Log2 fold change	FDR	cutoff	Log2 fold change	FDR	cutoff	Log2 fold change	FDR	cutoff	Log2 fold change	FDR	cutoff	Log2 fold change	FDR	cutoff	Log2 fold change	FDR	cutoff	Log2 fold change	FDR	cutoff	Log2 fold change
rbcL	-3.49929	0.000145974		-1.27457	9.18203e-05		-1.53202	0.0761903		-0.546216	0.0310694		-1.31318	0.00112682		-0.456916	0.0306377		-0.977898	0.000326213		-0.363753	0.553914		-0.223898	0.125739		-1.55953	6.29265e-05		-1.49193	5.47141e-05		-1.32388	0.0682116		-2.43643	4.30274e-07		-0.512236	0.00673572		-1.22188	7.64049e-06		-1.34453	1.25256e-05		-0.847425
psbA	0.683945	0.113767		-0.140043	0.545988		-1.44683	0.0745345		-2.01226	1.35118e-06		-2.65487	0.00112682		0.677535	0.0194187		-2.69108	3.67689e-05		-0.534656	0.0420591		-0.114253	0.451734		1.21888	0.00179005		-2.6724	6.46376e-06		-1.67368	0.0241426		0.552198	0.000605118		0.238053	0.20746		-0.497845	0.0311182		-0.761658	0.0258502		-0.860607
psbB	-0.411249	0.069045		-1.31443	9.18203e-05		-1.72474	0.0289481		-0.114661	0.520196		-0.515822	0.0496462		-1.99341	2.45612e-05		-9.48449	1.18599e-05		-0.396139	0.334341		-0.274488	0.00869301		-1.32108	1.41011e-05		-0.490786	0.0032347		-0.305933	0.600981		-1.42313	9.09038e-07		-0.375824	0.00197992		-0.462134	0.0245436		-0.528427	0.000124904		-0.262479
psbC	-0.505188	0.0220345		-1.25087	0.000343423		-1.85531	0.0154777		-0.236661	0.159772		-7.12235	1.06893e-05		0.379049	0.0428593		0.701004	0.00320681		-0.399987	0.190784		-0.224817	0.0270037		-0.616152	0.00489689		0.014353	0.916593		-0.933191	0.182683		-0.539222	0.00209326		-0.403401	0.00321603		-0.513117	0.0113708		-0.607263	0.000124904		-0.309235
psbD	-0.308863	0.104514		-3.03625	3.96871e-07		-3.45308	9.58715e-05		0.269208	0.159519		-0.903493	0.00201746		0.166524	0.4644		0.526366	0.00947841		-0.254978	0.31794		-0.215823	0.0399524		-0.678677	0.00252502		-0.811871	0.000173346		-0.977901	0.13433		-0.349368	0.0273254		0.190714	0.0926252		-0.209629	0.151994		-0.31702	0.0135327		-0.374439
psbE	-0.623875	0.0593666		-0.189232	0.214544		-0.66465	0.201255		0.179917	0.403098		-1.53287	0.000321345		-0.440545	0.0283662		-0.99382	0.000447622		-0.0403643	0.897129		-0.00923925	0.926328		-0.333733	0.161377		-1.78935	1.16311e-05		-1.53477	0.0679979		-0.430558	0.00670497		0.61152	0.00258826		-0.368274	0.0443037		-0.3089	0.0145357		-0.104475
psbF	-0.17728	0.438205		0.139947	0.38588		-0.0291931	0.930222		-0.0147922	0.963261		0.044509	0.818091		0.142963	0.466474		0.546689	0.055834		0.0315491	0.970642		-0.122902	0.288725		-0.010795	0.983732		-0.250542	0.0933264		-0.593645	0.381043		0.286872	0.179087		0.577396	0.0121252		-0.0814562	0.779546		-0.0771197	0.524766		0.711531
psbH	-0.0691226	0.768906		-0.311768	0.0211619		-1.05786	0.0775165		-0.144647	0.403098		0.963265	0.0143325		-0.00679634	0.994554		-3.13329	0.00907688		-0.0860771	0.87016		-0.416981	0.0014956		-0.367151	0.0686502		1.47844	0.000135716		0.829055	0.126521		-0.304176	0.0567231		0.234787	0.0598701		-0.228986	0.118177		-0.0578376	0.531962		-0.196335
psbI	-0.153359	0.868709		0.36043	0.0408198		0.361561	0.553856		0.193705	0.389887		-0.225985	0.242369		0.00209792	1		0.374599	0.0399409		0.174608	0.780602		0.874976	0.00139016		-0.282288	0.259271		-0.16046	0.251556		-0.0529842	0.895378		0.415049	0.0195455		0.48629	0.0761327		-0.190882	0.259277		-0.292039	0.0296423		0.0495036
psbJ	-0.369815	0.181699		-0.390932	0.0309868		-0.366979	0.423325		-0.181961	0.410154		-0.187164	0.344988		-6.39217	1.24542e-12		0.559373	0.029737		-0.0860302	0.694095		-0.314225	0.00957068		-0.655337	0.00246616		-0.198923	0.0965237		-0.61874	0.406673		-1.0033	5.69441e-05		-0.177928	0.301057		-0.208107	0.259277		-0.286508	0.0208623		-0.191648
psbK	-0.545378	0.245628		-0.174802	0.481745		-0.264061	0.681435		0.730282	0.00746364		-0.428654	0.0539213		-0.424617	0.18425		0.126139	0.462628		0.0960857	0.897129		0.346361	0.0188771		-0.0451519	0.950484		-0.485987	0.040374		-0.953646	0.0241426		-0.326613	0.0363729		0.793619	0.0506819		0.17359	0.20261		0.0772346	0.56072		-1.24652
psbL	-0.288685	0.374875		0.264559	0.147086		-0.282341	0.491981		-0.152326	0.395067		-0.384111	0.0822008		-0.258998	0.203269		-0.0167013	0.951265		-0.278313	0.231124		-0.174061	0.130098		-0.33301	0.142496		-0.513345	0.00819995		-0.728949	0.269415		0.128371	0.344716		0.714695	0.000756529		0.0267291	0.878932		0.293487	0.16622		0.329467
psbM	-0.125831	0.74841		0.629508	0.18497		0.980733	0.276738		0.398189	0.0742186		-0.458372	0.40283		0.176915	0.632315		0.26998	0.603866		0.178759	0.897129		-0.0959943	0.504988		0.625682	0.347526		-2.4814	7.29838e-05		-0.160119	0.814919		-0.375912	0.0578328		0.828407	0.016727		0.123979	0.864209		0.05185	0.932385		-5.19907
psbT	0.025481	0.977655		0.428734	0.0614591		-0.0990602	0.842331		0.333759	0.113846		0.0930744	0.60704		0.0695609	0.738823		-7.31282	1.41689e-07		0.111083	0.897129		-0.0471982	0.750713		-0.175419	0.347526		0.527121	0.0051152		-0.371348	0.406673		0.476741	0.0306795		-0.0875303	0.832762		-0.0844794	0.806596		0.0134308	0.940789		-0.260226
psbZ	-0.0563241	0.868709		-0.383985	0.0619084		-1.12064	0.0289481		0.0985815	0.692651		0.734168	0.00376038		0.635738	0.00462829		1.48874	2.80267e-05		0.00984679	0.982312		-0.438786	0.0014956		-0.422157	0.0524092		0.371257	0.0965237		-0.179872	0.814919		-0.665465	0.00165422		-0.0886627	0.598486		-0.204765	0.0971209		-0.545135	0.000886893		-1.06793
petA	0.077007	0.699257		0.985085	0.00010097		-0.119168	0.84604		-0.150945	0.389887		0.185194	0.393038		-0.187702	0.31194		0.739366	0.000686296		2.68019	1.44746e-07		2.09813	1.68391e-12		1.9552	3.16812e-06		-0.128556	0.306256		0.0388244	0.921103		0.139917	0.199571		0.215385	0.164702		-0.152505	0.142123		0.367282	0.0298685		0.541568
petB	0.469337	0.0220345		1.16187	8.71959e-06		0.404487	0.215239		0.0361797	0.876992		-0.121505	0.481509		0.0407111	0.876933		-8.71251	2.07591e-05		1.22256	1.59616e-06		1.03612	8.54582e-08		1.29303	3.48442e-05		1.94155	6.46376e-06		0.278527	0.57462		0.721699	4.07642e-05		0.0849025	0.444793		-0.065033	0.747014		0.487337	0.00274046		0.158984
petD	-0.132926	0.507972		-0.156046	0.16654		-0.412164	0.393107		-0.153484	0.389887		0.362129	0.115048		0.40782	0.0282767		-4.24381	9.63892e-06		-0.0726465	0.797733		-0.125665	0.292589		0.107373	0.625339		1.20657	1.69954e-05		-0.321281	0.389391		0.215487	0.127609		0.620238	0.000181643		-0.0271263	0.878932		-0.100909	0.306385		-0.380628
petG	-0.283292	0.337752		0.21818	0.119855		-0.386154	0.491981		-0.109605	0.692418		-0.108031	0.633486		-0.242617	0.35383		0.438025	0.0537712		-0.156941	0.553914		0.0502299	0.671263		-1.1913	3.16812e-06		-0.183487	0.426058		0.156751	0.814919		0.119121	0.344716		0.0175593	0.943692		0.139758	0.224108		-0.623408	7.15627e-05		0.213092
petL	-0.31911	0.238743		0.23027	0.449691		0.367332	0.585063		-0.0299991	0.907269		-0.398025	0.176631		0.133071	0.581874		0.13023	0.647282		0.389597	0.574423		0.594121	6.9322e-05		-0.673646	0.025142		-0.330751	0.144571		-0.322966	0.57462		0.457626	0.00336845		0.249241	0.495306		0.19649	0.259277		0.0134734	0.940789		-0.200283
petN	0.00255927	0.99135		-0.436324	0.0497724		-0.233653	0.585063		0.0127928	0.963261		0.435771	0.128985		0.198465	0.385442		0.934288	0.000454223		0.0479747	0.897409		-0.496256	0.000261174		-0.865129	0.00674697		-6.28628	5.63788e-08		-0.338775	0.599602		-0.112132	0.369387		-0.339273	0.0385766		0.0386038	0.878932		0.0441	0.751238		-0.179657
psaA	0.0746348	0.699257		-1.55933	1.72201e-05		-1.59972	0.0154777		-0.759765	0.000192131		-1.22945	2.63052e-05		-0.775327	0.000273465		0.230602	0.312297		-0.243036	0.334341		-0.47426	0.000519937		-0.110923	0.619812		0.00752676	0.968807		0.273597	0.74216		-2.94209	5.22871e-08		-3.65405	1.20669e-11		0.391508	0.00169443		-0.422113	0.000440399		-0.070018
psaB	0.0923906	0.692528		-1.10037	0.00010097		-1.51675	0.0154777		-0.566585	0.00746364		-0.764676	0.000404743		-0.21705	0.204801		0.423528	0.0312651		-0.383631	0.190784		-0.437806	0.00139016		0.141214	0.561633		0.577084	0.000568591		-1.82661	0.0259086		0.0520579	0.723519		-2.79636	2.927e-11		0.489968	0.00169443		-0.487763	0.000358397		-0.208593
psaC	-0.920185	0.00129469		-0.658217	0.00203674		-0.953693	0.161541		-0.321199	0.0570552		-0.432456	0.271577		0.440155	0.133668		0.181498	0.603866		-0.377362	0.357147		-0.0399886	0.75685		-1.42448	8.11135e-05		0.132491	0.641643		-1.29849	0.0081466		-0.207894	0.0605887		0.480106	0.0022324		-0.302427	0.0971209		-0.58637	0.000124904		-0.689432
psaI	-0.00770995	0.989014		0.836729	0.000344692		0.0716673	0.893913		0.598281	0.153609		0.851454	0.0228103		0.777863	0.00310414		1.11529	0.00649529		-5.0417	1.44746e-07		0.295536	0.0234687		-1.31982	0.000153149		1.11912	0.000568591		0.0931463	0.874222		0.709966	0.000289282		0.813225	0.403118		0.407649	0.166683		0.31599	0.0954625		0.066801
psaJ	0.398504	0.213563		0.218601	0.333391		0.217388	0.671958		0.39944	0.267565		0.703249	0.0290822		0.112402	0.581874		1.14012	9.63892e-06		0.384664	0.553914		0.472664	0.00139016		-0.125374	0.611283		0.570888	0.00202626		0.417871	0.417693		0.300514	0.0857651		0.506791	0.0814073		0.216992	0.259277		-0.34432	0.000886893		-0.291727
ndhA	0.418964	0.0816983		0.268906	0.0514932		0.127943	0.703157		-0.115355	0.6694		-2.12676	0.000942248		-0.998361	0.000750454		-1.60799	9.63892e-06		-0.0564272	0.805287		-0.113749	0.300065		-0.260879	0.283605		-2.0007	1.97397e-06		-1.71205	0.00942208		-0.200466	0.0726642		-0.566479	0.00229376		0.0678545	0.657343		0.411297	0.104681		-2.93888
ndhB	0.434346	0.104514		0.732402	0.000433082		0.793196	0.128484		0.112341	0.403098		0.688783	0.0148656		0.256464	0.240868		1.13648	5.13087e-05		0.252373	0.453929		0.0696198	0.519784		0.836277	0.00281372		0.447288	0.020118		1.1994	0.037766		0.129871	0.446064		0.191057	0.0519688		0.0233445	0.878932		0.476208	0.000804582		0.393459
ndhC	0.934428	0.000514652		0.179063	0.161335		0.0826021	0.806838		0.0659684	0.783494		-0.242966	0.26112		-0.281769	0.10379		-0.216075	0.305853		0.142423	0.574423		0.402397	0.00148269		0.380225	0.169048		-0.567984	0.0142367		0.0768091	0.854323		0.185721	0.191229		-0.14072	0.199127		0.273294	0.12627		-0.0742817	0.386043		0.498221
ndhD	0.301016	0.293912		0.358324	0.00514362		1.47573	0.0289481		-0.131875	0.389887		-0.951725	0.00408807		-0.751178	0.00374479		-0.359894	0.0312651		0.186063	0.715098		0.0238029	0.86815		0.168614	0.358761		-1.27882	5.48311e-05		-1.5041	0.0475584		-0.0502076	0.675362		-0.141354	0.105797		0.150674	0.166683		0.220479	0.0161165		0.156724
ndhE	0.474621	0.0415951		0.231272	0.214544		0.464972	0.398207		0.234017	0.235075		-0.0887256	0.750341		-0.183663	0.394153		0.273533	0.295057		-0.505023	0.0558555		-0.187	0.168791		0.453834	0.0615311		-0.396038	0.0965237		-0.395479	0.337254		0.0362454	0.74514		-0.268269	0.117913		0.212851	0.13962		0.194944	0.298022		-0.838329
ndhF	0.488471	0.0771665		0.450597	0.0110495		-0.363595	0.465579		0.0962558	0.620888		-0.225363	0.40283		-0.35878	0.0800217		0.382751	0.0537712		-0.152104	0.574423		0.175817	0.23945		-0.0187336	0.950484		-0.610989	0.00642117		-0.146681	0.731797		0.105931	0.446064		-0.158227	0.113865		0.0164033	0.885478		0.183908	0.0470024		0.525609
ndhG	0.994889	0.00372891		0.913978	0.00401398		0.42771	0.330872		0.145873	0.389887		-1.58548	0.000286514		-1.20005	0.00149978		-0.700089	0.023062		-0.152827	0.605742		-0.209322	0.170548		-0.181183	0.478804		-1.88797	7.07511e-06		-1.06247	0.0241426		-0.247325	0.0396397		0.00137082	0.987483		0.257058	0.0284307		0.360005	0.0954625		-1.09226
ndhH	0.599664	0.00606151		0.158909	0.348358		0.450349	0.222753		0.179893	0.40435		-0.669091	0.0382107		-0.267139	0.25747		-0.30237	0.172336		0.0791841	0.715098		0.166716	0.107541		0.109385	0.533397		-0.704539	0.00327705		-0.575497	0.139223		-0.106185	0.312253		0.429393	0.0119309		0.214198	0.132213		0.519654	0.00143819		-0.342472
ndhI	0.406479	0.338853		0.789925	0.00896062		0.912499	0.0761903		-0.00776135	0.974012		-1.14634	0.0471788		-0.0483756	0.902602		-0.0845912	0.768649		0.195746	0.574423		0.0329453	0.893255		0.403263	0.17581		-1.3517	0.000184918		-0.988095	0.151774		0.0872376	0.452124		-0.357866	0.0346093		0.196795	0.259277		0.174081	0.524766		-1.78877
ndhJ	1.07361	0.000514652		0.665546	0.020204		0.474752	0.201255		-0.010519	0.963261		-0.796352	0.0031449		-1.0043	2.45612e-05		-0.220962	0.105012		0.0846767	0.784238		0.180675	0.168791		0.273201	0.171544		-0.896971	6.89605e-06		-0.216643	0.714922		0.0732848	0.600625		-0.636625	0.000956337		0.184291	0.0936918		-0.689979	0.00663171		0.840495
ndhK	0.983909	0.00844079		0.521539	0.000909328		1.19304	0.0371865	1	-0.0816244	0.67895		-0.145292	0.555199		-0.113913	0.556655		0.153853	0.506937		0.260679	0.334341		0.0827744	0.474746		0.601862	0.00505402		-0.375304	0.0135557		0.665009	0.129739		0.0709062	0.564531		-0.706357	0.000173173		0.135835	0.358241		-2.03415	7.15627e-05		0.186652
atpA	-0.445024	0.0461123		-0.624799	0.00347611		-0.733544	0.0870009		-0.320283	0.0382511		-0.326328	0.236446		0.161081	0.411848		0.468176	0.00649529		0.0860852	0.715098		-0.123608	0.23945		-0.80027	0.000891549		-0.0979931	0.329671		-0.301649	0.468197		-0.726989	1.10432e-05		-0.0476543	0.67648		-0.257449	0.0971209		-0.242674	0.0961577		0.0807735
atpB	-0.372472	0.0461123		-0.717995	0.00178646		-0.896304	0.0864496		-0.302975	0.0344528		-0.110157	0.481509		0.20073	0.246643		0.298206	0.0269624		-0.0132575	0.973657		-0.107647	0.256995		-0.694837	0.00489689		0.0346639	0.681672		-0.293382	0.468197		-0.355167	0.00209326		0.00915286	0.949423		-0.260867	0.0971209		-0.24451	0.0332394		-0.0941859
atpE	-0.717305	0.0220345		-0.347645	0.0872668		-0.664069	0.122966		-0.41477	0.0241882		-0.391661	0.0682752		-0.16682	0.370751		0.328725	0.046251		-0.245099	0.574423		-0.579059	0.000102949		-0.702577	0.0044848		-0.170611	0.159286		-0.5883	0.13433		-0.423691	0.00209326		-0.0887063	0.388625		-0.121803	0.491572		-0.262985	0.0296423		-0.0260925
atpF	-0.520762	0.0220865		-0.595161	0.000766988		-0.917796	0.0846355		-0.529552	0.00746364		-0.21041	0.481509		0.166006	0.375501		0.196113	0.307106		-0.143014	0.715098		-0.224728	0.107713		-0.203407	0.338023		-0.325878	0.040629		-0.11904	0.814919		-0.461413	0.000698882		-0.323657	0.0860283		-0.292561	0.132681		-0.421396	0.0315773		-0.233118
atpH	-0.734039	0.0220345	0	-1.02936	0.000807149		-1.38328	0.0761903		-0.354072	0.0570552		0.398611	0.0777475		0.321493	0.067526		1.00454	0.000296452		-0.314591	0.357147		-0.30418	0.00600257		-1.12371	0.000530303		0.43029	0.00501483		-0.116842	0.814919		-0.369971	0.00216598		0.132222	0.16514		-0.488248	0.00961853		-0.463579	0.000224761		-0.0952197
atpI	-0.0987165	0.690628	0	-0.0718517	0.585082		-0.365226	0.329253		-0.258332	0.0734505		0.169436	0.400799		0.769711	0.00462829		0.744002	0.000884835		0.161503	0.357147		-0.166436	0.107713		0.124988	0.478804		0.682023	0.00250144		-0.391476	0.342037		0.274416	0.0339331		-0.150915	0.174918		-0.0250804	0.878932		0.135973	0.292746		-0.00434875
rpoA	-0.0647499	0.74841	0	-0.34841	0.0501684		1.61683	0.0761903		0.0441117	0.867223		0.729389	0.00575754		-0.0203031	0.961261		-0.0153335	0.979985		0.162883	0.715098		0.0692652	0.546562		0.391317	0.0891168		0.381083	0.0965237		0.894852	0.12501		0.155934	0.149022		-0.73742	0.000173989		0.209127	0.0971209		0.530832	0.000224761		0.145183
rpoB	0.661605	0.0390658	0	0.413277	0.00896062		-0.119527	0.842331		0.15422	0.520196		0.706028	0.05855		-0.673231	0.00704236		1.03218	0.00451258		-0.0470424	0.897129		0.0220405	0.887045		0.685266	0.00674697		-0.303438	0.159286		0.61524	0.573165		0.349609	0.104833		0.38449	0.00875701		0.21798	0.220643		0.610671	0.00109497		0.660037
rpoC1	0.138372	0.677306	0	0.100934	0.472022		0.216634	0.681435		0.190828	0.47669		2.18549	4.30854e-05		0.648141	0.0260423		3.30765	1.67395e-06		0.0395473	0.887111		-0.0259094	0.86815		0.623492	0.00764095		1.89306	1.16311e-05		1.95628	0.0330317		0.300006	0.208459		0.392784	0.00571902		-0.0773652	0.715492		0.738114	0.000224761		0.637407
rpoC2	0.587419	0.0220345	0	0.28878	0.0426975	0	-0.2984	0.641203		0.555646	0.0341584		2.51215	0.000216899		0.630261	0.0283662		2.49699	9.63892e-06		-0.00895474	0.982312		0.0786326	0.526096		1.07488	0.0044848		1.30814	0.000191215		2.2674	0.0241426		0.44476	0.0605887		0.427785	0.00181229		0.159015	0.368281		0.542487	0.000278749		0.643812
rps2	-0.00716608	0.989014	0	-0.327481	0.132805	0	0.0843222	0.856038		0.396617	0.0635415		0.462594	0.0263927		0.167117	0.375501		0.503873	0.00514544		0.0830849	0.784238		-0.018601	0.86815		-0.290517	0.259271		0.349834	0.0108764		1.10336	0.0575271		0.00527725	0.964079		0.454869	0.00181229		0.162787	0.259277		0.261147	0.0333402		0.318508
rps3	-0.113575	0.625969	0	0.133337	0.448071	0	0.503467	0.201255		0.0140019	0.963261		0.439006	0.0758792		0.183848	0.375501		0.739535	0.00320681		0.164735	0.574423		-0.0194056	0.86815		0.353072	0.0402177		0.363064	0.0571389		0.286357	0.419392		-0.0944151	0.437641		-0.262251	0.0519688		-0.0553336	0.779546		0.095891	0.48873		0.715755
rps4	-0.178298	0.692528	0	-0.2484	0.0572761	0	0.681592	0.173227		0.261028	0.129708		0.445118	0.0852871		0.447619	0.0211416		0.831469	0.000693067		-0.00476723	0.983402		0.00302026	0.969212		-0.124532	0.498478		0.666672	0.00136165		0.81708	0.0747476		-0.0975874	0.452124		0.310072	0.0119309		0.142736	0.363702		0.106341	0.48873		0.663197
rps7	-0.129194	0.425656	0	-0.395676	0.0548278	0	-0.0632297	0.780106		-0.228537	0.147202		-0.243399	0.191671		-0.199596	0.375501		0.617134	0.00720576		0.142808	0.553914		0.145297	0.179011		0.00225585	0.986213		-0.0780984	0.541702		-0.110099	0.814919		-0.267546	0.0339331		-0.263417	0.0257343		-0.057385	0.765736		0.166899	0.12876		-0.156399
rps8	-0.516417	0.0461123	0	-0.559798	0.0103769	0	-0.178085	0.642312		0.0523542	0.851986		0.121222	0.497001		0.473125	0.011082		-0.104231	0.499095		0.0130643	0.982312		-0.193894	0.144533		-0.515729	0.0044848		0.41653	0.00877084		0.107098	0.814919		-0.429535	0.00526359		0.2053	0.199127		-0.108822	0.657343		0.128762	0.203684		0.34529
rps11	0.0912741	0.699257	0	-0.142108	0.38588	0	-0.0182439	0.961257		0.219738	0.147202		1.08808	0.000216899		0.869045	0.000286533		0.537535	0.00210378		-0.0298174	0.899462		-0.151738	0.107713		-0.186107	0.275963		1.38939	2.38876e-06		0.38769	0.389391		0.0730074	0.629636		0.462678	0.00321603		-0.00869754	0.960999		0.305145	0.00470043		0.384667
rps12	-0.359283	0.0972653	0	-0.263897	0.161335	0	-0.380568	0.449562		-0.205337	0.265162		0.881818	0.00669657		0.657827	0.00348728		1.05498	0.000386141		-0.299448	0.357147		-0.311085	0.00320686		-0.634812	0.00764095		0.916984	0.000368047		0.174975	0.814919		0.10857	0.312473		0.210422	0.0649297		0.0478121	0.779546		-0.0162097	0.868788		0.191966
rps14	-0.436712	0.180955	0	-1.07856	5.88471e-06		-1.36359	0.0146492		-1.22412	1.35118e-06		0.405215	0.242369		0.456181	0.124922		1.39327	0.000456128		-0.284005	0.518854		-0.567133	0.000106138		0.308883	0.171544		1.61289	0.000188008		1.19486	0.0682116		0.143151	0.433761		-2.75802	2.13885e-07		0.397453	0.00961853		-0.368191	0.0227068		-0.211264
rps15	-0.124735	0.545129		-0.077228	0.757981		0.228175	0.671958		0.388126	0.120915		0.989827	0.00110883		1.18131	0.000135083		1.55523	8.31272e-05		0.196477	0.574423		0.274006	0.0157645		0.176174	0.344636		1.37786	0.000202529		0.497647	0.223622		0.831125	0.00117667		0.826114	0.000364103		0.0510583	0.765736		0.249171	0.485815		-1.38646
rps16	-0.294114	0.371778		0.15358	0.38588		-0.386737	0.220622		0.351459	0.159772		0.39443	0.0777475		0.429228	0.0378344		1.05726	8.2406e-05		-0.247455	0.553914		-0.35366	0.0010943		0.00348	0.986213		0.912582	4.79706e-05		-0.0152881	0.975884		0.724143	3.61126e-05		0.80502	0.000303508		0.0557791	0.812425		0.188291	0.0728608		0.29583
rps18	-0.0813453	0.768906		0.6947	0.0114903		0.83665	0.147592		0.150535	0.395067		1.88913	0.000286514		1.13583	0.000135083		2.00308	2.07591e-05		-0.159897	0.494106		-0.379634	0.001072		0.0608379	0.697085		1.96017	6.46376e-06		2.02507	0.00942208		0.103135	0.437054		0.323942	0.0160113		0.0833595	0.667284		0.159485	0.386043		0.622842
rps19	0.498784	0.107902		0.337309	0.0872668		1.17487	0.0761903		-0.195559	0.197292		0.180428	0.328725		0.649585	0.00310414		0.10436	0.55479		0.250137	0.334341		0.134116	0.261618		-0.0200668	0.942067		0.772848	0.000568591		0.313383	0.38336		0.399509	0.0165007		0.0657638	0.608989		-0.0273924	0.878932		0.10075	0.64792		0.726756
rpl2	-0.338506	0.134797		-0.0641173	0.745684		-0.217292	0.642312		-0.181671	0.439078		0.769487	0.00112682		0.759336	0.000304778		1.28188	1.67395e-06		-0.196762	0.494106		-0.0978914	0.297503		-0.130438	0.472381		1.07054	6.46376e-06		0.193696	0.651592		0.113084	0.278401		-0.00321165	0.987483		-0.245306	0.13962		0.0361929	0.712247		0.777979
rpl14	-0.0272808	0.912431		-0.204507	0.345486		0.153446	0.681435		-0.0232373	0.907269		0.184177	0.416643		0.326511	0.0604005		0.02349	0.888355		-0.0551664	0.897129		0.0869302	0.424019		-0.131663	0.358761		0.574952	0.000132283		0.105607	0.814919		0.450657	0.00249958		-0.0880256	0.388625		-0.158247	0.20261		-0.095678	0.575297		0.441408
rpl16	-0.277364	0.151139		-0.394199	0.0501684		-0.0310913	0.933091		-0.032573	0.876992		0.38313	0.0300685		0.61234	0.00204495		0.100494	0.52798		-0.145751	0.659184		-0.117577	0.231417		-0.29765	0.198138		0.680669	0.000132283		0.0458234	0.895378		-0.18156	0.128224		-0.375591	0.0119309		-0.0421004	0.779546		-0.0683314	0.751238		0.688755
rpl20	-0.0549693	0.769053		0.01673	0.883362		0.140452	0.641203		0.30548	0.0570552		0.553608	0.0178507		0.667935	0.00311954		0.846281	0.000265685		0.0413232	0.897129		-0.0918911	0.441527		-0.127089	0.531681		0.592981	0.00369463		0.770769	0.151774		0.408063	0.0144113		0.933035	0.000181643		-0.0196561	0.890621		0.0286416	0.751238		0.589233
rpl22	-0.330094	0.2589		0.295179	0.151135		0.209381	0.585063		0.0525858	0.850168		0.711348	0.00376038		0.507329	0.0140789		0.702511	0.00210378		0.13357	0.574423		0.0405877	0.75685		0.0777769	0.611283		0.540227	0.00651036		0.278536	0.552556		0.409654	0.0194848		-0.0668561	0.621257		-0.0299108	0.878932		-0.191174	0.192748		0.502938
rpl23	-0.2042	0.389937		-0.192943	0.183343		0.142989	0.703157		0.112214	0.514359		0.855291	0.0471788		0.188275	0.375501		1.31653	7.49021e-05		-0.0714346	0.851664		0.119628	0.245106		-0.195755	0.251707		0.71841	5.48311e-05		-0.161871	0.814919		0.0502383	0.71311		-0.0707333	0.665945		0.109318	0.448047		0.0578053	0.606764		0.0609491
rpl32	-0.716476	0.0461123		-0.648896	0.00432785		-0.527208	0.131411		-0.307857	0.0734505		0.777565	0.0103244		0.0937389	0.647877		1.85175	9.63892e-06		-0.173235	0.659184		-0.339839	0.00263547		-0.845727	0.00128272		0.938323	0.000209409		0.6949	0.0970768		-0.234916	0.179087		-0.50928	0.00412686		-0.105642	0.495386		0.466366	0.00817438		-0.165503
rpl33	-0.0984384	0.699257		-0.363882	0.0224677		-0.227658	0.642312		0.530441	0.00211807		1.32738	0.00669657		0.63456	0.0185145		1.84922	9.63892e-06		-0.254782	0.334341		-0.151469	0.194539		-0.357329	0.0618346		1.41802	5.48311e-05		2.19109	0.0106751		-0.273405	0.0573369		0.853321	1.88916e-05		-0.0521196	0.779546		-0.0500995	0.751238		0.614422
rpl36	0.0725654	0.769053		0.0755279	0.506515		0.034389	0.893913		0.144622	0.555297		1.17169	0.000319421		0.995167	0.000273465		0.380312	0.0621531		0.130633	0.784238		0.0911605	0.40783		-0.243174	0.251707		1.34837	6.56036e-05		0.586278	0.22043		0.801967	0.00117667		0.794396	0.00583374		0.00995614	0.962839		0.131015	0.4637		0.802988
accD	0.523523	0.151139		0.336102	0.0872668		-0.420836	0.553856		0.355644	0.0256173		1.32077	0.00247153		0.280947	0.168469		1.60451	9.63892e-06		-0.141586	0.784238		0.014792	0.893255		0.0683191	0.780795		0.243005	0.195387		0.856519	0.230256		0.174164	0.344716		0.715691	0.000186766		0.173853	0.0971209		0.248343	0.0145357		0.556905
ccsA	0.822874	0.00606151		0.373109	0.0215192		0.3872	0.215239		0.259009	0.116327		-1.03356	0.0603263		-1.21921	0.00186696		-0.820126	0.00320681		0.189026	0.357147		0.474771	0.000106138		0.575076	0.0044848		-1.08788	0.0110614		-0.820042	0.175992		0.398298	0.0420519		0.301285	0.0186119		0.419573	0.00498518		0.251023	0.0306296		0.091873
clpP	-0.20338	0.298318		0.144943	0.232446		0.21028	0.423325		-0.0676196	0.6694		-0.886629	0.00247153		-0.591431	0.00311954		-1.12167	9.63892e-06		0.0241863	0.899462		0.253031	0.0185867		-0.156618	0.296001		-1.23993	6.89605e-06		-0.710531	0.100206		0.279944	0.0260639		0.137053	0.102102		-0.0594347	0.698179		0.317722	0.0014932		0.518697
matK	0.54291	0.104514		2.07163	0.00623372		1.48154	0.215239		0.343926	0.0595317		0	1		0	1		0	1		-0.123245	0.780602		0.253252	0.179011		2.14336	0.000920479		0	1		0	1		0.390008	0.0796222		-0.376755	0.0244688		0.113854	0.667284		0.346083	0.0610918		-0.0633491
psbN	1.27058	0.00098704		0.0608	0.736982		-0.231177	0.465579		0.0101776	0.963261		-0.425754	0.242369		0.022993	0.968049		-4.60235	0.166444		-0.363118	0.231124		-0.292535	0.0234687		-0.258632	0.338023		-1.03457	0.00837763		-0.593423	0.312219		0.726335	0.000698882		0.143637	0.607426		-0.014116	0.960999		-0.127206	0.481352		0.485292
ycf1	0.202652	0.642673		0.129514	0.43286		0.464384	0.553856		0.461491	0.0570552		0.45021	0.255678		-0.111832	0.647877		0.30985	0.266495		-0.00465896	0.983402		0.0530055	0.746474		0.589884	0.130499		0.126078	0.644537		1.08599	0.0550329		0.168923	0.386084		0.525431	0.00181229		0.286937	0.166683		0.401536	0.00652306		-0.0306848
ycf2	0.750475	0.0220345		0.302467	0.073965		0.211762	0.671958		0.659821	0.00746364		2.05583	0.000286514		0.126854	0.647877		2.05812	9.63892e-06		-0.0787754	0.784238		0.166156	0.292589		1.10264	0.00591885		0.487331	0.0312043		1.70976	0.0682116		0.2465	0.437641		0.336471	0.0160155		0.283224	0.0428056		0.418908	0.0216947		0.352045
ycf3	0.273382	0.118517		0.747682	0.00043738		0.124076	0.642312		0.222187	0.129708		-0.970017	0.00247153		-0.263919	0.193114		-0.0842432	0.598828		-0.110116	0.574423		0.202348	0.0622822		0.19462	0.21505		-1.07623	7.37257e-05		-1.27316	0.0081466		0.644337	4.95157e-05		0.10014	0.275974		0.115754	0.259277		0.146075	0.0960498		0.752595
ycf4	0.19428	0.371778		0.977502	0.00187823		1.29307	0.0363405		0.054639	0.827649		1.20456	0.000231731		0.907093	0.000892647		1.55961	6.1692e-05		2.57614	2.72944e-08		0.317483	0.00558046		0.442767	0.251707		1.44543	1.97397e-06		0.483189	0.244344		0.217239	0.0578328		-0.183609	0.275974		0.115514	0.479622		0.850508	0.0013156		0.478371
cemA	0.677145	0.0816983		2.67662	0.000487413		9.90405	0.215239		0.113154	0.692651		0.532416	0.191671		-0.438528	0.0556668		1.77504	0.00240195		2.17471	2.36246e-06		-0.327772	0.112882		3.44547	4.92936e-06		-0.284365	0.223263		0.940474	0.11579		0.979803	0.000107656		-0.418556	0.0272456		0.233233	0.214934		0.816822	0.000358397		-0.335019
[truncated: 8 more columns]

## Sheet: RNA
Significance was assessed using the empirical Bayes method in limma package with two-sided tests. P values were adjusted according to the False Discovery Rate procedure (FDR).
	Rubisco			PSII															Cytb6f															PSI												NDH
	as-RBCS			KD-psbD seedlings			KD-psbD-cotyledons			hcf173-2			∆3'-psbD			∆psbJ			∆petB/D			petA-ox-∆psaI			petA-ox-∆cemA			petA-ox-∆ycf4			∆petN			∆psaB			KD-psaA			hcf145-2			psaD1-1			∆ndhCKJ			∆ndhAI
	Log2 fold change	FDR	cutoff	Log2 fold change	FDR	cutoff	Log2 fold change	FDR	cutoff	Log2 fold change	FDR	cutoff	Log2 fold change	FDR	cutoff	Log2 fold change	FDR	cutoff	Log2 fold change	FDR	cutoff	Log2 fold change	FDR	cutoff	Log2 fold change	FDR	cutoff	Log2 fold change	FDR	cutoff	Log2 fold change	FDR	cutoff	Log2 fold change	FDR	cutoff	Log2 fold change	FDR	cutoff	Log2 fold change	FDR	cutoff	Log2 fold change	FDR	cutoff	Log2 fold change	FDR	cutoff	Log2 fold change
rbcL	-1.47793	0.021597		-0.720748	0.0139499		-1.14464	0.427205		-1.05745	0.000457536		-0.781639	0.0154402		-0.468814	0.0185206		0.220238	0.257411		-0.656668	0.238291		-0.427625	0.0155456		-0.943093	0.0113884		-0.565337	0.018072		-0.346285	0.582887		-1.1013	0.00276234		-0.619587	0.00292552		-0.788171	0.00045955		-0.907081	0.000334578		-0.571446
psbA	-1.07968	0.021597		0.236007	0.48349		-0.367298	0.835391		-2.48926	1.67509e-07		-0.488981	0.392202		-0.910882	0.0019275		0.18647	0.632603		-0.586359	0.026671		-0.26505	0.167663		-0.122763	0.847625		-0.770257	0.0135898		0.664716	0.293901		-0.523412	0.00276234		0.40207	0.0593799		-0.452642	0.113986		-0.949098	0.0279013		-0.696122
psbB	-0.199164	0.419095		-0.12018	0.730303		-0.495006	0.813495		-0.136948	0.444705		-1.60823	6.68537e-05		-0.923544	0.00507035		-14.4596	9.71643e-07		-0.187343	0.677716		-0.0187436	0.926074		-0.329737	0.249127		-0.702802	0.000341835		-1.52818	0.0107565		-0.175699	0.319072		-0.18302	0.0774813		-0.178164	0.615635		-0.255831	0.0285434		0.052173
psbC	-0.584282	0.0197107		-0.834315	0.0139499		-0.876986	0.427205		-0.499301	0.0114247		-2.94128	0.0014424		-0.179259	0.278098		0.17408	0.379236		-0.316204	0.260726		-0.108836	0.550946		-0.227444	0.386275		-0.637332	0.000341835		-0.614076	0.388655		-0.312483	0.105652		-0.12408	0.284539		-0.352812	0.151687		-0.382054	0.0086044		-0.220953
psbD	-0.486881	0.0211951		-1.2802	0.00197865		-1.18493	0.304841		0.117377	0.545689		-1.23104	0.000202426		-0.0880377	0.674953		0.349139	0.0597766		-0.191009	0.410665		-0.0440858	0.864052		-0.0485432	0.938776		-0.773367	0.000306995		-0.716999	0.265631		-0.13669	0.414305		0.18904	0.114336		-0.0593822	0.760113		-0.28579	0.0448587		-0.0344385
psbE	-0.901532	0.0197107		-0.0307326	0.953014		0.0676714	0.987516		-0.13207	0.545689		-1.25896	0.000827736		-0.507076	0.00863503		-0.133202	0.509676		-0.104115	0.792194		-0.0134577	0.949289		-0.369658	0.261614		-1.10023	0.000341835		-0.931521	0.242687		-0.604555	0.00276234		0.191236	0.267507		-0.243745	0.301228		-0.403992	0.010542		-0.00353203
psbF	-0.851666	0.0128859		-0.0174956	0.972505		-0.199845	0.813495		-0.376782	0.141389		-1.00891	0.000540022		-0.0955059	0.6065		0.020376	0.955922		-0.138525	0.792194		-0.0157878	0.949289		-0.27318	0.416232		-0.775589	0.000315344		-0.94343	0.167619		-0.104364	0.673889		0.169784	0.431698		-0.18271	0.691809		-0.359065	0.0279013		-0.0274671
psbH	-0.0750463	0.776022		0.172756	0.287938		-0.210544	0.896122		-0.156011	0.351152		-0.739881	0.0372093		-0.371499	0.0656921		-14.1055	6.94183e-07		-0.127187	0.792194		0.0265398	0.923475		-0.0240661	0.9481		-0.163771	0.533841		-1.21868	0.0273118		0.171849	0.317849		-0.258992	0.0509666		-0.0845286	0.691809		-0.063613	0.529373		0.095493
psbI	1.18123	0.210548		0.688955	0.00549883		0.866859	0.427205		0.619926	0.0114247		0.683924	0.00285499		1.09068	2.07765e-05		1.24871	2.90225e-05		0.246413	0.677716		0.170237	0.749992		0.413858	0.249127		0.649035	0.000760654		-1.16995	0.00873812		0.089948	0.644315		0.369541	0.197661		0.0850861	0.760113		0.334659	0.0404606		0.150271
psbJ	-0.858693	0.0197107		0.0252287	0.953014		-0.055169	0.987516		-0.176462	0.444705		-1.08951	0.000202426		-8.29734	1.13421e-14		0.0444181	0.87238		-0.142916	0.479912		-0.051287	0.864033		-0.288634	0.261614		-1.31579	3.17254e-06		-0.813505	0.265631		-0.276866	0.177923		0.111171	0.536171		-0.167159	0.691809		-0.299078	0.0404606		0.133222
psbK	0.424608	0.422468		0.269382	0.456842		0.499697	0.813495		0.457244	0.0793411		-1.12005	0.000202426		-0.592375	0.0431183		-0.12576	0.463918		0.0462275	0.974006		0.555151	0.00203168		0.0758392	0.9481		-0.782433	0.003465		-1.43582	0.00366051		-0.174467	0.297		0.07272	0.841453		0.0825616	0.691809		0.221848	0.137272		-0.180465
psbL	-1.14363	0.0128859		-0.0380938	0.953014		-0.149223	0.895314		-0.49631	0.0114247		-0.422319	0.0516655		0.43502	0.0219738		0.318776	0.14291		-0.242263	0.260726		-0.148657	0.354424		-0.435835	0.16887		-0.795812	0.000554424		-0.909824	0.177544		-0.470048	0.0112243		0.0688065	0.677112		-0.272379	0.273828		-0.407962	0.101453		0.0311603
psbM	-0.311915	0.432724		0.0411318	0.972505		0.156493	0.987516		0.159877	0.478599		-0.783905	0.1564		-0.533992	0.108707		0.346275	0.509676		-0.0616309	0.974006		0.0435207	0.864339		0.0851547	0.9481		-3.66676	5.37876e-06		-0.736051	0.265631		-0.0685614	0.758383		0.234861	0.479451		-0.0894225	0.892864		-0.343179	0.569224		0.0832312
psbT	0.0716953	0.889578		0.0933247	0.837696		-0.274093	0.813495		0.389006	0.0793411		-0.625346	0.00573781		-1.09032	3.55133e-05		-2.80784	5.73103e-05		-0.0606316	0.974006		0.0897604	0.749992		-0.0657557	0.874519		-0.969199	0.000124172		-1.33611	0.00873812		0.329557	0.17782		-0.0399825	0.914811		-0.0264191	0.902387		0.0075913	0.979061		-0.091859
psbZ	-0.121592	0.748646		-0.449109	0.0809083		-0.345796	0.813495		0.277558	0.238974		0.311498	0.123965		0.514833	0.010569		1.21786	0.000112397		0.0110833	0.976793		0.00548631	0.981753		-0.0231856	0.9481		0.0239533	0.923671		0.0429559	0.948461		-0.030365	0.8647		-0.539163	0.00754809		-0.0705019	0.691809		-0.169109	0.2477		-0.014988
petA	-0.167454	0.425973		-0.00707859	0.972505		0.0222288	0.987516		-0.078151	0.649268		0.622048	0.0102523		0.262735	0.110891		1.05354	5.73103e-05		0.823159	0.010024		1.78572	2.39269e-11		1.00463	0.0029191		0.752969	0.000198487		0.273385	0.493099		-0.803359	3.04724e-05		0.27443	0.101902		-0.0136694	0.892864		-0.322047	0.0934926		-0.164669
petB	0.0554401	0.776022		0.384661	0.0405628		0.180228	0.813495		0.0541855	0.771103		-0.533931	0.0095534		-0.110721	0.573364		-13.2687	1.23738e-06		0.127088	0.561674		0.194331	0.205974		0.331271	0.261614		0.107779	0.60628		0.354858	0.432163		0.179823	0.183777		0.245645	0.0509666		-0.0643116	0.760113		-0.0789757	0.586568		-0.0793059
petD	-0.177314	0.418945		0.323782	0.0338091		-0.00636607	0.987516		0.0858312	0.621147		-0.450089	0.0487405		-0.237755	0.143107		1.49856	0.00863058		-0.0392252	0.963432		0.0218161	0.926074		0.339961	0.311739		0.0789801	0.62041		0.246634	0.487674		0.251429	0.145546		0.291778	0.0194391		-0.0566867	0.760113		-0.0743774	0.502512		-0.144175
petG	-0.288992	0.38176		0.0470919	0.886529		-0.0324228	0.987516		0.418085	0.107849		0.337622	0.163886		-0.145381	0.532464		1.06553	0.000380179		-0.11199	0.677716		-0.0696472	0.799867		-0.262247	0.221797		-0.400288	0.0992131		0.00227129	0.995079		-0.233143	0.14245		-0.0768611	0.677112		0.0716487	0.691809		-0.0295364	0.751517		0.425372
petL	-0.289689	0.348561		0.0279751	0.972505		0.0624957	0.987516		0.381929	0.0797119		0.588015	0.0463134		-0.111229	0.612245		1.41558	0.000398509		0.0644472	0.974006		-0.0373913	0.864339		-0.28017	0.416232		-0.51499	0.0322541		-0.614666	0.265631		0.167583	0.285832		-0.369657	0.335186		-0.149005	0.691809		-0.120088	0.601825		0.188503
petN	-0.366556	0.307613		-0.217516	0.442442		0.261945	0.813495		-0.240771	0.1622		-0.938839	0.00435256		-1.04395	0.000124219		0.125558	0.509676		-0.132224	0.792194		-0.301361	0.027204		-0.40759	0.329572		-4.84665	6.7815e-07		-0.565958	0.341521		-0.0683805	0.644315		-0.691067	0.00137517		0.0292227	0.892864		-0.105936	0.524459		0.490997
psaA	-0.0459674	0.814787		-0.718038	0.0139499		-0.693479	0.427205		-0.356336	0.0445955		-1.68486	2.05762e-06		-0.476736	0.00490082		-0.0985465	0.669532		-0.17819	0.479912		-0.245256	0.0795773		0.343622	0.311739		0.341129	0.0394758		-0.176395	0.791658		0.00501835	0.979602		-1.65208	4.5309e-08		0.476642	0.00045955		-0.167168	0.101453		-0.108439
psaB	-0.068921	0.776022		-0.615643	0.0161467		-0.677021	0.427205		-0.357571	0.0793411		-1.44447	5.21778e-06		-0.24052	0.119574		0.137031	0.463918		-0.20254	0.492841		-0.223038	0.15391		0.350398	0.323481		0.524142	0.000995459		-0.192219	0.791658		0.0801119	0.673889		-1.96814	3.07923e-09		0.499031	0.0013523		-0.172582	0.12652		-0.163258
psaC	-0.649361	0.0197107		-0.21655	0.348575		-0.0898383	0.987516		-0.0550069	0.750471		-0.738137	0.0639062		-0.53208	0.0491214		0.425548	0.248963		-0.370881	0.387767		-0.11716	0.643192		-0.641733	0.0633014		-0.621819	0.0394758		-0.799713	0.0361888		-0.282069	0.0505238		-0.0828087	0.512105		-0.185736	0.558051		-0.467871	0.00162016		-0.208681
psaI	0.650714	0.0832438		0.379213	0.0809083		0.550304	0.752255		0.0279722	0.949962		0.354107	0.264573		-0.0179834	0.934824		1.0746	0.00764884		2.30551	0.000545188		0.536947	0.00112286		-0.772151	0.0284365		0.375266	0.114574		0.378805	0.493099		0.178062	0.293828		0.0761712	0.92667		0.448506	0.273828		0.131551	0.527129		-0.336247
psaJ	0.0560074	0.880353		0.156214	0.62913		0.0682739	0.987516		0.211578	0.550425		0.0701109	0.804767		-0.566481	0.00523774		0.733165	0.000205277		0.341128	0.561674		0.128856	0.643192		0.000111403	0.999876		-0.332207	0.0312716		0.52235	0.301084		0.0463739	0.81761		-0.0539004	0.841453		0.110909	0.737714		-0.151331	0.101453		-0.300847
ndhA	0.460498	0.0671826		0.180392	0.29089		0.14011	0.895314		0.100531	0.693537		-1.04061	0.0317259		0.267528	0.223644		-0.644136	0.00344071		-0.0129957	0.974006		-0.0847076	0.712798		-0.157332	0.646241		-0.389323	0.025342		1.28493	0.0235546		0.193693	0.150201		-0.12087	0.43403		0.0585727	0.760113		0.168621	0.544008		-1.66061
ndhB	0.266192	0.38176		0.287969	0.149059		0.301873	0.813495		0.221734	0.107849		1.19148	0.000452449		1.07012	5.49315e-05		1.69789	3.70585e-06		-0.0297215	0.974006		-0.14626	0.340186		0.31761	0.341974		1.39989	2.00443e-05		0.826432	0.13925		0.345001	0.137948		0.359158	0.00292552		-0.0806563	0.691809		0.257812	0.0542836		0.324775
ndhC	0.127036	0.52711		0.0628966	0.791264		0.0579462	0.987516		0.332084	0.107849		0.74525	0.00395634		1.00869	1.69075e-05		0.941746	0.000643382		0.0162545	0.974006		0.155173	0.340186		0.258006	0.416232		0.966026	0.000658645		0.240184	0.521028		0.063719	0.693155		0.323891	0.0140433		0.286825	0.236685		0.137563	0.13828		0.401484
ndhD	0.354485	0.246862		0.20463	0.149059		0.537958	0.752255		0.0932281	0.538801		-0.0978215	0.705484		0.699356	0.00372265		0.773157	0.000353916		0.340188	0.479912		0.0542301	0.864033		-0.0763905	0.836748		0.67502	0.00304782		-0.726955	0.293901		0.104212	0.499182		0.203524	0.0383414		-0.035655	0.815335		0.15121	0.112895		0.0104593
ndhE	0.58851	0.0209054		0.170978	0.48349		0.179127	0.919742		0.377799	0.0793411		-0.220211	0.446012		0.372379	0.0656921		0.348134	0.185265		0.00313448	0.996076		-0.107673	0.687165		-0.207749	0.454162		-0.0100572	0.973394		-1.36482	0.00636493		0.155113	0.297		0.125289	0.480784		-0.0600682	0.760113		0.0965661	0.623963		-0.881801
ndhF	-0.346247	0.223812		-0.14202	0.48349		-0.556599	0.486517		0.132514	0.468886		0.563804	0.0471645		0.168873	0.352973		1.12076	0.000114973		-0.454892	0.0488969		-0.116198	0.687165		-0.233625	0.416232		0.270247	0.153856		0.66745	0.0668499		-0.185042	0.283694		-0.219068	0.0509666		0.0335938	0.842804		-0.0884744	0.39556		0.153334
ndhG	0.835049	0.0197107		0.239188	0.48349		0.353413	0.813495		0.310194	0.0793411		-0.284434	0.29552		0.352383	0.223644		-0.00911232	0.969744		0.073611	0.855298		-0.127672	0.683233		0.131585	0.733804		-0.0944413	0.662478		-1.61787	0.00366051		0.235051	0.11221		0.205695	0.0759362		0.0385795	0.798261		0.327231	0.174288		-0.97796
ndhH	0.128669	0.487393		0.107509	0.67726		0.0040085	0.987516		0.207818	0.338431		0.125784	0.654668		1.09409	9.52686e-05		0.249429	0.265022		-0.060668	0.792194		0.0120334	0.949289		-0.00589015	0.992213		0.89588	0.000658845		-1.04212	0.0122094		0.160521	0.181946		0.531648	0.00458038		0.195482	0.301228		0.144393	0.341311		-0.329247
ndhI	1.15967	0.0209054		0.260322	0.456842		0.320928	0.813495		0.00713687	0.977703		-0.0132618	0.976299		1.19305	0.000525934		0.166129	0.557569		0.154127	0.677716		-0.0857504	0.864339		-0.0512783	0.9481		0.588998	0.0249406		-2.02873	0.00873812		0.247198	0.128338		-0.193684	0.25907		0.04327	0.865793		0.359819	0.2477		-1.67165
ndhJ	0.538646	0.021597		0.274692	0.437608		0.462213	0.427205		0.0393204	0.862349		0.735844	0.00395634		0.663615	0.000361108		0.910826	4.91471e-05		-0.0425362	0.957015		-0.0280042	0.923475		0.220264	0.386988		0.773592	2.00443e-05		0.268302	0.557763		0.108008	0.54921		-0.234824	0.122486		0.0403706	0.760113		1.98478	1.09385e-05		0.293363
ndhK	0.823823	0.0211951		0.265204	0.0851259		0.544835	0.618839		-0.00353922	0.977703		0.854908	0.00566887		0.882347	9.9904e-05		0.813838	0.0028994		0.136155	0.677716		-0.00348996	0.981753		0.19398	0.416232		0.899435	8.67315e-05		0.359354	0.411825		0.139773	0.338411		-0.158101	0.209841		0.0165659	0.89379		-0.783004	0.0412297		0.236628
atpA	0.324077	0.158141		-0.0331291	0.953014		0.163329	0.895314		0.0102126	0.949962		0.220468	0.388455		1.33568	4.88017e-06		0.721816	0.000380179		-0.0835908	0.792194		0.0482835	0.864033		0.180894	0.416232		1.05236	3.93871e-06		-0.877873	0.0361888		-0.128716	0.283694		-0.046001	0.689004		-0.0692568	0.760113		0.244864	0.137272		-0.146479
atpB	-0.0567478	0.776022		0.00758199	0.972505		-0.0567289	0.987516		-0.0820052	0.545689		-0.522176	0.00573781		0.0599666	0.687799		-0.115025	0.373316		-0.0421965	0.941188		-0.0593323	0.800208		-0.163991	0.563707		0.0139363	0.915702		-0.373969	0.341521		-0.0529885	0.644315		-0.211049	0.0980567		-0.0736919	0.760113		0.0356102	0.751517		0.019995
atpE	-0.419743	0.158566		-0.550263	0.0381027		-0.538613	0.427205		-0.198906	0.238974		-0.854601	0.00101953		-0.545287	0.00303153		-0.323353	0.0486846		-0.445459	0.260726		-0.2511	0.0760133		-0.556013	0.0633014		-0.558716	0.000716616		-0.303077	0.431383		-0.25149	0.0961828		-0.522998	0.000674541		-0.195282	0.532082		-0.148041	0.253095		-0.172436
atpF	0.0435309	0.854559		-0.502132	0.0113001		-0.337495	0.813495		-0.1747	0.331856		-0.327842	0.274048		0.498827	0.00782665		0.173025	0.379236		-0.000349392	0.99845		-0.0112757	0.978391		-0.305098	0.311739		0.367699	0.0250778		0.833614	0.0449322		-0.325259	0.0243976		-0.65908	0.0044871		-0.183378	0.615635		0.179105	0.401763		-0.0156741
atpH	-0.0885847	0.776022		-0.341028	0.285148		-0.398912	0.813495		-0.395333	0.0445955		-0.526408	0.0224019		0.79811	0.000114635		-0.0211289	0.933508		-0.0638812	0.941188		0.0618909	0.823744		-0.327235	0.341974		0.561852	0.000839078		-0.968431	0.0282576		-0.270441	0.0505238		-0.146542	0.155042		-0.186107	0.535435		0.0538227	0.569224		-0.106609
atpI	0.359825	0.106528		0.222185	0.254345		0.143175	0.895314		-0.142677	0.33153		0.305872	0.126039		0.802227	0.00219018		0.910138	0.000205277		0.0167438	0.974006		-0.0380217	0.864339		0.216585	0.386275		0.694996	0.00189767		-0.328098	0.416113		0.133546	0.319072		-0.292019	0.0234277		-0.0310307	0.865793		0.296159	0.0565102		-0.214852
rpoA	0.278143	0.165701		0.0715129	0.837696		0.0817393	0.987516		0.218139	0.299235		0.847592	0.00179236		0.920133	0.000381916		1.0804	0.0217396		-0.265463	0.54488		-0.150961	0.354424		-0.0613069	0.928734		0.944474	0.00118085		0.102808	0.850251		0.183587	0.158119		0.343426	0.0183914		0.0757228	0.691809		0.212296	0.0811085		0.283012
rpoB	-0.312343	0.35		-0.177472	0.336157		-0.171216	0.975852		-0.0432374	0.86406		1.92702	0.000202426		1.31133	2.19542e-05		1.77674	0.000114973		-0.295172	0.25493		-0.124156	0.676053		-0.145883	0.657208		1.82669	1.46431e-05		0.801025	0.416775		-0.103211	0.673889		0.502942	0.00253216		0.14417	0.691809		-0.069637	0.661647		0.0401772
rpoC1	-0.241332	0.432724		-0.332363	0.0835635		-0.329002	0.813495		-0.0280052	0.929025		1.95788	6.29203e-05		1.56604	2.19542e-05		2.08461	2.5975e-05		-0.365841	0.0385262		-0.21268	0.242746		-0.252385	0.386275		1.98906	9.684e-06		0.132105	0.866356		0.0502858	0.842146		0.523992	0.00145816		-0.091881	0.737714		0.0169945	0.92304		-0.0915718
rpoC2	0.177336	0.467702		0.212728	0.241306		0.270971	0.88353		0.237393	0.331856		1.8387	0.000769574		1.42749	5.24316e-05		1.80851	9.04062e-05		0.0197327	0.974006		0.116835	0.664122		0.32665	0.416232		1.78035	2.90343e-05		1.11215	0.219527		0.138084	0.624612		0.680429	8.86064e-05		0.130135	0.691809		0.123132	0.305601		0.199224
rps2	0.138688	0.640979		0.308688	0.285148		0.288871	0.813495		0.252045	0.238974		1.36371	3.46552e-05		1.35867	2.36538e-06		1.28474	9.68748e-06		-0.0206293	0.974006		-0.0328258	0.864339		0.242728	0.416232		1.45103	3.04109e-06		0.120301	0.815218		0.220699	0.181946		0.632365	0.000232598		0.170378	0.535435		0.249186	0.0840467		0.21455
rps3	0.498658	0.021597		0.158998	0.502258		0.21914	0.813495		0.291948	0.16738		0.547599	0.0272348		0.766442	0.000565524		0.977063	0.000452926		-0.0875464	0.792194		0.000761263	0.992074		0.216933	0.341974		0.691498	0.0022289		-0.464443	0.208792		0.164856	0.27893		0.124542	0.347983		0.0693999	0.760113		0.104968	0.493051		0.233384
rps4	0.758532	0.0671826		0.133754	0.437608		0.621728	0.427205		0.282365	0.107849		1.94124	3.08133e-05		1.57641	3.18356e-07		2.1027	1.23738e-06		0.205138	0.703604		-0.149256	0.271802		0.358593	0.192181		1.7744	3.17254e-06		0.613965	0.177544		0.0864753	0.616821		0.441801	0.00229837		0.161896	0.601888		0.164293	0.341311		0.147944
rps7	0.125997	0.460691		0.0718804	0.873104		0.133431	0.813495		0.0468859	0.771103		0.326734	0.0722152		0.541169	0.0118359		0.606408	0.00766169		-0.0734563	0.792194		-0.0587568	0.848476		-0.159471	0.416232		0.642639	0.000469714		0.0297186	0.948461		0.199014	0.162267		0.0333299	0.752282		-0.0184474	0.892864		0.0351949	0.751517		0.363404
rps8	-0.18025	0.47947		-0.227189	0.384995		-0.224121	0.813495		-0.102476	0.649268		0.988695	0.000277065		0.868411	5.49315e-05		1.35536	5.60619e-06		-0.4833	0.130863		-0.118215	0.664207		-0.0467439	0.926525		0.858427	0.000123243		-0.196164	0.582887		0.0192701	0.884656		0.172636	0.302785		-0.0387785	0.878424		0.00879522	0.938651		-0.0457038
rps11	0.133837	0.53878		0.121056	0.625034		0.0641391	0.987516		0.148084	0.331856		0.27597	0.113333		1.13905	1.5951e-05		0.514937	0.00235654		-0.0831322	0.792194		0.0457656	0.864033		0.0331204	0.9481		1.23943	3.93175e-06		-0.165155	0.694272		0.299009	0.143797		0.524542	0.00229837		0.14479	0.691809		0.11444	0.273795		0.388956
rps12	-0.203062	0.400059		0.0304669	0.953014		-0.0917208	0.987516		-0.319995	0.0966426		0.345916	0.189398		0.637397	0.00253985		0.333728	0.122295		-0.199401	0.561674		-0.0432325	0.864033		-0.182302	0.501383		0.935849	0.000341835		0.429248	0.454964		-0.0674169	0.616821		0.13026	0.267507		0.000997529	0.991817		-0.0799978	0.464757		0.125539
rps14	-0.24574	0.467702		-0.80824	0.000260321		-0.874321	0.304841		-0.531016	0.00801105		-1.61139	0.000513853		-0.638242	0.0219738		0.0917773	0.7586		-0.280131	0.479912		-0.317556	0.027204		0.0356165	0.9481		0.142341	0.638789		-0.211908	0.712353		-0.135459	0.543142		-2.09532	4.09709e-06		0.254938	0.151687		-0.34121	0.0611451		-0.0984363
rps15	0.0828201	0.704751		-0.0448582	0.953014		0.672745	0.427205		0.267562	0.299235		0.552236	0.0199118		0.0866465	0.676031		0.973994	0.00188614		-0.0395364	0.974006		0.00445114	0.981753		-0.102239	0.721609		-0.0304321	0.923671		-0.258274	0.493099		-0.0477382	0.832663		0.413225	0.0252756		0.0967358	0.691809		0.13325	0.722532		-0.378091
rps16	-0.670324	0.0556543		0.122953	0.62913		-0.124068	0.895314		0.190377	0.468886		-0.142204	0.480061		-0.00544466	0.97325		0.426391	0.0205224		-0.286754	0.479912		-0.209125	0.0727428		-0.0137234	0.986192		-0.0160062	0.923671		0.587434	0.22468		0.275949	0.0704694		0.449087	0.0137861		0.0639737	0.815335		-0.124595	0.290567		0.653847
rps18	0.00724978	0.988705		-0.281469	0.391666		-0.150846	0.987516		0.150909	0.369337		0.669245	0.0532278		0.0187199	0.934824		1.47753	0.000161667		-0.212206	0.260726		-0.239327	0.0491461		-0.0999796	0.657208		0.478802	0.0304547		1.97901	0.00873812		0.173273	0.281355		0.088498	0.480784		0.099627	0.691809		0.0579427	0.751517		-0.0886241
rps19	0.814768	0.0211951		0.488152	0.0506957		0.558167	0.752255		-0.0623716	0.693537		1.40675	3.08133e-05		1.02813	3.55133e-05		1.69927	3.70585e-06		0.299359	0.238291		0.0224743	0.926074		0.432428	0.0633014		0.835049	0.000341835		-0.507753	0.167619		0.357493	0.0704694		0.0545064	0.677112		-0.0311176	0.878424		0.424964	0.101453		0.152515
rpl2	-0.1738	0.467702		0.00610686	0.973361		-0.00913357	0.987516		-0.156608	0.524403		0.0830024	0.626625		0.546376	0.00215194		0.558362	0.000291704		-0.263781	0.260726		-0.0298981	0.864339		-0.153516	0.47743		0.563848	0.000341835		-0.383533	0.322186		-0.380805	0.00736547		0.245422	0.112034		-0.24902	0.273828		-0.238046	0.0448587		-0.193219
rpl14	0.372617	0.110057		0.0701237	0.897154		0.18245	0.88353		0.181963	0.238974		0.262769	0.247499		0.752773	0.000168383		0.561618	0.00218875		-0.101728	0.792194		-0.024248	0.923475		0.189316	0.353499		1.01081	3.52231e-06		-0.27988	0.493099		0.209816	0.170129		-0.117743	0.282204		-0.079611	0.691809		0.184783	0.343145		0.39913
rpl16	0.1005	0.640979		-0.00880475	0.972505		-0.0661976	0.987516		0.171088	0.33153		0.019767	0.894434		0.451288	0.0080323		-0.00665388	0.969744		-0.0612409	0.937569		0.0445459	0.864033		-2.74313e-05	0.999876		0.565865	0.000438178		0.447934	0.238648		0.220067	0.14245		0.147663	0.282204		0.0531563	0.760113		0.0917265	0.719807		0.328715
rpl20	0.0511755	0.810382		0.239901	0.186266		0.42412	0.427205		0.0543456	0.734783		0.648671	0.00589839		0.657462	0.00206077		0.404711	0.0188349		0.0101148	0.976793		0.0924591	0.687165		0.10021	0.74859		0.605186	0.00287861		0.341005	0.493099		0.0383721	0.817748		0.465938	0.0154382		-0.0566263	0.798261		0.0775034	0.452988		0.471723
rpl22	0.770494	0.0211951		0.283137	0.29089		0.597199	0.427205		0.193568	0.343694		1.11782	0.000202426		0.977462	5.49315e-05		1.52111	9.68748e-06		0.188328	0.410665		0.0392182	0.864339		0.356803	0.0998744		0.753629	0.000780619		-0.301509	0.4788		0.18506	0.304333		0.201425	0.179283		0.0449986	0.842804		0.258986	0.124318		-0.134025
rpl23	0.198954	0.433459		0.0440038	0.904173		-0.0277026	0.987516		0.211311	0.225199		0.77478	0.0532278		0.298772	0.12209		1.67779	1.3323e-05		-0.106955	0.792194		-0.0579135	0.84447		0.0215003	0.9481		0.216304	0.0466724		0.243926	0.679159		0.149907	0.379238		-0.120633	0.482263		0.0222551	0.892864		0.0962449	0.452988		0.527879
rpl32	-0.491089	0.176519		-0.0106883	0.972505		-0.0654374	0.987516		-0.181309	0.303054		1.07682	0.00110886		0.183067	0.335535		1.4668	5.03428e-05		-0.191269	0.677716		-0.266134	0.0362289		-0.111146	0.733804		-0.0763529	0.663265		1.15699	0.00873812		0.151435	0.457181		-1.08691	2.73446e-05		0.102652	0.691809		-0.146668	0.401763		0.700782
rpl33	-0.198719	0.439631		-0.257462	0.185757		-0.327648	0.813495		0.458989	0.00812279		2.21184	0.000202426		0.437011	0.0650554		2.12387	3.70585e-06		-0.305721	0.238291		0.0365281	0.864339		-0.220745	0.386275		1.34392	0.000101171		2.12832	0.00873812		0.280015	0.114403		0.33058	0.0131333		0.019395	0.892864		-0.000555029	0.996519		0.00932725
rpl36	0.616257	0.0237316		0.313715	0.0506957		0.475186	0.427205		-0.10403	0.681001		0.927458	0.000976061		0.526625	0.010767		1.26361	6.58072e-05		0.124939	0.792194		0.0518211	0.864033		0.226715	0.402504		0.470557	0.031068		0.165784	0.711966		0.123635	0.616821		0.530825	0.0509666		-0.0692548	0.868925		0.179834	0.343145		0.441499
accD	-0.316069	0.432724		-0.295451	0.254345		-0.386988	0.813495		0.0351113	0.816977		1.83055	0.000202426		0.938968	9.52686e-05		2.31982	6.94183e-07		-0.493832	0.25493		-0.035841	0.864339		-0.247068	0.416232		1.20104	0.00011904		1.12978	0.13925		-0.0691421	0.752466		0.465556	0.00412129		0.18096	0.180192		-0.0672799	0.515115		0.00124249
ccsA	-0.122151	0.656697		0.0375892	0.939033		-0.0800497	0.987516		0.212695	0.207677		-1.38086	0.0143374		-1.08421	0.00215816		-0.627541	0.0131655		-0.130693	0.561674		0.0815959	0.683233		-0.310906	0.249127		-1.5443	0.00137023		-1.20932	0.0494843		-0.243459	0.27893		-0.128602	0.284553		0.277987	0.110791		-0.212145	0.101453		0.443621
clpP	-0.138894	0.484134		0.1143	0.48349		0.354812	0.427205		0.040948	0.771103		-0.291497	0.189035		0.196411	0.223644		-0.398837	0.0082792		-0.084468	0.778883		0.031596	0.864339		-0.0210289	0.9481		0.0936882	0.5086		0.600365	0.172301		-0.0403964	0.758383		0.158271	0.0790485		-0.104603	0.691809		0.0730824	0.431139		0.22056
matK	0.0132759	0.988705		-0.238433	0.873104		-0.208339	0.987516		0.484364	0.0145588		0	0.0131835		0	1.9211e-16		-8.98419	0.0160796		-0.0135076	0.976793		0.00720799	0.981753		-0.598141	0.386275		0	1		0.956868	0.213395		-0.374868	0.158119		-0.205958	0.209841		-0.145626	0.691809		0.239147	0.2477		0.358482
psbN	0.00305295	0.988705		-0.230222	0.384995		-0.268932	0.752255		-0.558982	0.0334368		-1.02014	0.010939		-0.869165	0.0080323		-2.92154	0.379236		-0.372218	0.238291		-0.264228	0.0834967		-0.292152	0.402504		-1.81541	0.000315344		-0.0430836	0.948461		0.142377	0.46923		-0.111133	0.684677		-0.0792858	0.865793		-0.347765	0.0921481		-0.401491
ycf1	-0.00405438	0.988705		0.14287	0.51937		-0.0191567	0.987516		0.0390534	0.869994		1.18534	0.00804709		0.482962	0.0419247		1.17965	0.000889734		-0.237647	0.402887		-0.130186	0.664122		0.0189234	0.986276		0.304721	0.280939		1.51439	0.00873812		-0.00853203	0.970451		0.420788	0.00754809		0.258705	0.473679		-0.181928	0.213136		-0.00366698
ycf2	-0.0171125	0.986745		0.0398596	0.939033		0.184738	0.895314		-0.417505	0.0793411		2.06755	0.000202426		0.605291	0.0213903		2.20972	4.28687e-06		-0.0882356	0.792194		-0.128227	0.687165		-0.0629861	0.9481		1.09802	0.000341835		2.33022	0.0136419		0.104747	0.77947		0.0548926	0.677112		0.0977931	0.691809		0.0191232	0.92304		0.279844
ycf3	-0.237477	0.210548		0.469294	0.0251436		0.0339098	0.987516		0.19787	0.194602		-0.0506521	0.832846		0.212866	0.23142		0.647866	0.00125112		-0.225858	0.247723		-0.185554	0.167663		-0.035896	0.946612		0.228018	0.169129		0.48256	0.177544		0.249467	0.0796309		0.452032	0.000842363		0.0771568	0.691809		0.0224451	0.801752		0.655188
ycf4	0.415163	0.0694299		0.250418	0.456842		0.360186	0.813495		0.264801	0.189168		1.31641	7.56449e-05		0.784956	0.00138376		1.57133	5.73103e-05		2.18625	1.75268e-07		0.705971	6.09556e-06		1.40644	0.00824124		1.29419	3.3147e-06		0.227983	0.555079		0.171089	0.181946		0.205721	0.267507		0.100503	0.691809		0.612877	0.0285434		0.0672834
cemA	0.602782	0.140052		0.886151	0.254345		0.647242	0.987516		0.446175	0.107849		1.90505	0.000464671		0.842358	0.000690742		2.42935	0.000268302		2.71678	5.16487e-07		0.753984	0.00239436		2.28829	0.00129111		1.29835	0.000306995		0.461144	0.416775		0.471155	0.0505238		0.0887203	0.637024		0.151631	0.691809		0.710688	0.00356209		0.160748
[truncated: 8 more columns]

## Sheet: TE
Significance was assessed using the empirical Bayes method in limma package with two-sided tests. P values were adjusted according to the False Discovery Rate procedure (FDR).
	Rubisco			PSII															Cytb6f															PSI												NDH
	as-RBCS			KD-psbD seedlings			KD-psbD-cotyledons			hcf173-2			∆3'-psbD			∆psbJ			∆petB/D			petA-ox-∆psaI			petA-ox-∆cemA			petA-ox-∆ycf4			∆petN			∆psaB			KD-psaA			hcf145-2			psaD1-1			∆ndhCKJ			∆ndhAI
	Log2 fold change	FDR	cutoff	Log2 fold change	FDR	cutoff	Log2 fold change	FDR	cutoff	Log2 fold change	FDR	cutoff	Log2 fold change	FDR	cutoff	Log2 fold change	FDR	cutoff	Log2 fold change	FDR	cutoff	Log2 fold change	FDR	cutoff	Log2 fold change	FDR	cutoff	Log2 fold change	FDR	cutoff	Log2 fold change	FDR	cutoff	Log2 fold change	FDR	cutoff	Log2 fold change	FDR	cutoff	Log2 fold change	FDR	cutoff	Log2 fold change	FDR	cutoff	Log2 fold change	FDR	cutoff	Log2 fold change
rbcL	-2.02136	2.76278e-06		-0.553821	0.153002		-0.302202	0.755554		0.511239	0.498034		-0.531543	0.287591		0.0118982	0.965856		-1.19814	0.00442881		0.292915	0.0777426		0.203728	0.3795		-0.616438	0.0137024		-0.926596	0.0063682		-0.977596	0.0950468		-1.33513	0.0112218		0.107351	0.67303		-0.433712	0.616846		-0.437448	0.0121566		-0.275979
psbA	1.76362	0.0284231		-0.376051	0.343966		-0.994354	0.468048		0.476999	0.506239		-2.16589	0.00183691		1.58842	0.00107949		-2.87755	0.000726296		0.0517029	0.973913		0.150797	0.614111		1.34164	0.000300175		-1.90215	0.000188094		-2.3384	0.0950468		1.07561	0.000615575		-0.164017	0.638354		-0.045203	0.983737		0.18744	0.60204		-0.164485
psbB	-0.212085	0.219346		-1.19425	0.00268778		-1.14456	0.468048		0.0222872	0.98088		1.0924	0.00306375		-1.06987	0.0120406		4.97513	0.0100635		-0.208796	0.689657		-0.255744	0.131127		-0.991346	0.000300175		0.212016	0.183019		1.22224	0.159897		-1.24743	0.0022205		-0.192804	0.183571		-0.28397	0.697462		-0.272596	0.0113274		-0.314652
psbC	0.0790935	0.686855		-0.416557	0.259781		-0.893148	0.468048		0.26264	0.555574		-4.18107	0.000947673		0.558308	0.00213465		0.526924	0.0304412		-0.0837833	0.934115		-0.115981	0.394344		-0.388708	0.0253086		0.651685	0.000303723		-0.319115	0.684524		-0.226739	0.414485		-0.27932	0.083608		-0.160305	0.894201		-0.225209	0.0528421		-0.0882822
psbD	0.178018	0.557373		-1.75605	0.00037519		-2.18297	0.0471242		0.151831	0.782766		0.327551	0.193768		0.254562	0.14164		0.177227	0.400136		-0.0639693	0.973913		-0.171737	0.313337		-0.630134	0.00591351		-0.0385042	0.821949		-0.260902	0.713874		-0.212678	0.414485		0.00167402	1		-0.150247	0.697462		-0.0312309	0.851335		-0.34
psbE	0.277657	0.275465		-0.1585	0.343966		-0.647144	0.639816		0.311986	0.695281		-0.273909	0.453061		0.0665305	0.71238		-0.860617	0.00846359		0.0637508	0.973913		0.00421847	1		0.0359247	0.877376		-0.689121	0.000949839		-0.603246	0.188154		0.173997	0.412526		0.420284	0.0724249		-0.124529	0.983737		0.0950917	0.620165		-0.100943
psbF	0.674386	0.0276488		0.157442	0.343966		0.25583	0.721233		0.361989	0.67374		1.05342	0.00115862		0.238469	0.193461		0.526313	0.0153936		0.170074	0.973913		-0.107114	0.614111		0.262385	0.433201		0.525046	0.0136636		0.349785	0.684524		0.391236	0.0130168		0.407612	0.252113		0.101253	0.977325		0.281945	0.0776301		0.738998
psbH	0.00592372	0.97226		-0.484524	0.00535251		-0.762137	0.57524		0.0113635	0.987216		1.70315	0.00183979		0.364703	0.14164		8.53082	3.70626e-06		0.0411095	0.973913		-0.44352	0.00309619		-0.343085	0.0345748		1.64221	0.000303723		2.04774	0.0717171		-0.476025	0.0308982		0.493779	0.034461		-0.144457	0.754853		0.00577542	0.983359		-0.291828
psbI	-1.33459	0.135405		-0.328525	0.1931		-0.42012	0.721233		-0.426221	0.506239		-0.909909	0.000947673		-1.08859	0.000391527		-0.874106	0.00559704		-0.0718046	0.987203		0.704738	0.0160914		-0.696145	0.0555813		-0.809495	0.000735677		1.11696	0.0950468		0.325101	0.234011		0.116749	0.781009		-0.275968	0.697462		-0.626698	0.0173765		-0.100767
psbJ	0.488879	0.0284231		-0.416161	0.0982705		-0.226632	0.805836		-0.00549921	1		0.902348	0.000932417		1.90517	0.000621085		0.514955	0.0127325		0.0568855	0.973913		-0.262938	0.0694284		-0.366703	0.105999		1.11686	7.24674e-06		0.194764	0.765801		-0.726437	0.0112218		-0.289099	0.183571		-0.0409482	0.983737		0.01257	0.953048		-0.324869
psbK	-0.969986	0.0452111		-0.444184	0.105386		-0.67858	0.645573		0.273038	0.695281		0.691397	0.00976444		0.167758	0.523219		0.251899	0.183942		0.0498582	0.987203		-0.20879	0.222762		-0.120991	0.870289		0.296446	0.188724		0.482176	0.160659		-0.152146	0.557233		0.720899	0.357034		0.091028	0.983737		-0.144613	0.187656		-1.06605
psbL	0.85495	0.089502		0.302653	0.174326		-0.0479394	0.911214		0.343984	0.498034		0.0382081	0.8044		-0.694018	0.000621085		-0.335477	0.113714		-0.0360504	0.973913		-0.025404	0.878385		0.102825	0.716288		0.282467	0.0573257		0.180875	0.82197		0.598419	0.000929624		0.645888	0.076972		0.299108	0.70779		0.701449	0.0378484		0.298307
psbM	0.186084	0.613696		0.588376	0.418974		0.909417	0.468048		0.238312	0.782766		0.325533	0.67946		0.710907	0.199367		-0.0762947	0.95134		0.24039	0.973913		-0.139515	0.238567		0.540527	0.602699		1.18537	0.0534585		0.575932	0.464479		-0.307351	0.338969		0.593547	0.276809		0.213402	0.983737		0.395029	0.584826		-5.2823
psbT	-0.0462143	0.948848		0.33541	0.333251		0.26021	0.661181		-0.0552467	0.968052		0.71842	0.0243745		1.15988	4.82823e-05		0	1		0.171714	0.973913		-0.136959	0.272039		-0.109663	0.613696		1.49632	9.58779e-06		0.964766	0.12829		0.147184	0.589657		-0.0475478	0.964107		-0.0580604	0.983737		0.00583945	0.983551		-0.168367
psbZ	0.0652681	0.888929		0.0651239	0.754939		-0.68967	0.468048		-0.178976	0.782766		0.42267	0.173036		0.120905	0.659163		0.270878	0.348323		-0.00123654	1		-0.444272	0.0480589		-0.398972	0.125197		0.347303	0.233138		-0.222827	0.82197		-0.6351	0.0504334		0.4505	0.034461		-0.134263	0.754853		-0.376025	0.0308361		-1.05294
petA	0.244461	0.219158		0.992163	0.00469353		-0.0562193	0.896656		-0.0727942	0.89811		-0.436855	0.0824033		-0.450438	0.026952		-0.314178	0.165622		1.85703	3.85077e-05		0.312411	0.175566		0.950569	0.00214233		-0.881526	0.000348692		-0.23456	0.734861		0.943276	0.000250392		-0.0590455	0.874028		-0.138836	0.697462		0.68933	0.00466085		0.706237
petB	0.413897	0.0962218		0.777206	0.00268778		0.309437	0.661181		-0.0180058	0.98088		0.412426	0.0437781		0.151432	0.534932		4.5562	0.00375927		1.09547	3.41675e-05		0.841785	0.00145298		0.961761	0.00054294		1.83377	7.24674e-06		-0.0763304	0.884358		0.541877	0.00672347		-0.160743	0.357034		-0.000721359	0.983737		0.566312	0.022236		0.238289
petD	0.0443873	0.85795		-0.479828	0.00469353		-0.32062	0.740163		-0.239315	0.506239		0.812217	0.00183691		0.645575	0.00148714		-5.74237	2.02652e-05		-0.0334212	0.973913		-0.147481	0.319261		-0.232587	0.291107		1.12759	3.37954e-05		-0.567916	0.177386		-0.0359415	0.808185		0.32846	0.102286		0.0295605	0.983737		-0.0265316	0.855051		-0.236452
petG	0.00569932	0.97226		0.171088	0.389164		-0.268554	0.803593		-0.527689	0.506239		-0.445653	0.19312		-0.097236	0.759409		-0.627503	0.0441106		-0.0449511	0.973913		0.119877	0.538005		-0.929054	0.000300175		0.216801	0.449258		0.15448	0.823317		0.352265	0.016773		0.0944204	0.784196		0.0681092	0.983737		-0.593871	0.000265953		-0.212279
petL	-0.029421	0.950177		0.202295	0.727858		0.390014	0.468048		-0.411929	0.506239		-0.98604	0.0471973		0.2443	0.425069		-1.28535	0.00789294		0.32515	0.815372		0.631512	0.00883579		-0.393476	0.383167		0.18424	0.615513		0.2917	0.684524		0.290043	0.103276		0.618899	0.297161		0.345495	0.616846		0.133561	0.575764		-0.388786
petN	0.369116	0.275465		-0.218809	0.156465		-0.410421	0.661181		0.253563	0.506239		1.37461	0.00293957		1.24241	0.000923613		0.80873	0.0100635		0.180199	0.894196		-0.194895	0.195759		-0.457539	0.36199		-1.43963	0.00372516		0.227183	0.823317		-0.0437517	0.814727		0.351794	0.124612		0.00938112	0.983737		0.150036	0.620165		-0.670655
psaA	0.120602	0.606943		-0.841293	0.00979151		-0.821066	0.523621		-0.403429	0.498034		0.455407	0.0198578		-0.298591	0.0656368		0.329148	0.111522		-0.064846	0.973913		-0.229004	0.110512		-0.454545	0.0267008		-0.333602	0.013841		0.449992	0.314545		-2.94711	0.000250392		-2.00198	2.3709e-06		-0.0851337	0.754853		-0.254945	0.0118833		0.0384208
psaB	0.161312	0.58541		-0.484723	0.0707978		-0.754552	0.534033		-0.209013	0.695281		0.679797	0.00255037		0.0234699	0.900641		0.286497	0.116245		-0.181091	0.461877		-0.214767	0.103093		-0.209184	0.297379		0.052942	0.78818		-1.63439	0.0230402		-0.028054	0.909023		-0.828223	0.000402233		-0.00906346	0.983737		-0.31518	0.00466085		-0.0453343
psaC	-0.270824	0.197143		-0.441667	0.0623214		-0.778677	0.640067		-0.266192	0.506239		0.305681	0.518606		0.972235	0.0121655		-0.244049	0.623531		-0.00648084	0.989783		0.077171	0.604193		-0.782744	0.0137024		0.75431	0.0450556		-0.498779	0.314545		0.0741755	0.589657		0.562915	0.00487671		-0.116691	0.754853		-0.1185	0.32573		-0.480751
psaI	-0.658424	0.155394		0.457516	0.153002		-0.393459	0.712376		0.570309	0.728949		0.497346	0.122222		0.795847	0.00553608		0.040691	0.95134		-7.34721	5.47904e-07		-0.241411	0.238567		-0.547672	0.208494		0.743852	0.0312294		-0.285659	0.713874		0.531904	0.0181022		0.737054	0.781009		-0.0408569	0.983737		0.184439	0.265191		0.403048
psaJ	0.342496	0.260818		0.0623871	0.806299		0.234291	0.801547		0.187862	0.89811		0.633138	0.00480542		0.678883	0.00116156		0.406955	0.0158652		0.0435364	0.987203		0.343809	0.172878		-0.125486	0.701775		0.903095	0.000317116		-0.104479	0.823317		0.25414	0.260319		0.560692	0.357034		0.106083	0.983737		-0.192989	0.0707015		0.0091202
ndhA	-0.0415338	0.869755		0.0885146	0.669284		0.0730104	0.86739		-0.215886	0.774414		-1.08615	0.0256696		-1.26589	4.49336e-05		-0.963851	0.000714674		-0.0434315	0.973913		-0.0290415	0.878195		-0.103547	0.789505		-1.61138	1.37335e-06		-2.99698	0.00200374		-0.394159	0.00985447		-0.44561	0.093566		0.00928182	0.983737		0.242676	0.306061		-1.27827
ndhB	0.168153	0.568917		0.444433	0.0328109		0.576501	0.573331		-0.109392	0.695281		-0.502694	0.155425		-0.813653	0.00257299		-0.561417	0.0127325		0.282095	0.626292		0.215879	0.195759		0.518668	0.105999		-0.952602	0.000188094		0.372967	0.330276		-0.21513	0.414485		-0.168101	0.233646		0.104001	0.917217		0.218396	0.251193		0.0686844
ndhC	0.807392	0.0106293		0.116167	0.526918		0.109834	0.85122		-0.266116	0.67374		-0.988216	0.00480542		-1.29046	9.69998e-06		-1.15782	0.000454801		0.126169	0.890339		0.247224	0.0572692		0.122219	0.689338		-1.53401	0.000136001		-0.163374	0.816929		0.122002	0.395554		-0.464611	0.00622013		-0.0135306	0.983737		-0.211845	0.0847666		0.0967364
ndhD	-0.053469	0.869755		0.153694	0.1931		1.02294	0.468048		-0.225103	0.498034		-0.853904	0.035151		-1.45053	0.0008251		-1.13305	0.000714674		-0.154125	0.973913		-0.0304273	0.825604		0.245005	0.297379		-1.95384	5.60257e-05		-0.777141	0.492546		-0.15442	0.183044		-0.344879	0.0141989		0.186329	0.682143		0.0692687	0.439216		0.146265
ndhE	-0.113889	0.686855		0.0602939	0.830415		0.371022	0.645573		-0.143782	0.782766		0.131485	0.746767		-0.556042	0.0596467		-0.0746012	0.872391		-0.508157	0.0485051		-0.0793267	0.746337		0.661583	0.13988		-0.385981	0.252687		0.969344	0.129349		-0.118868	0.594034		-0.393558	0.214919		0.27292	0.682143		0.0983778	0.646507		0.0434718
ndhF	0.834718	0.036873		0.592617	0.00246187		0.278181	0.661181		-0.036258	0.968571		-0.789167	0.086704		-0.527653	0.0327271		-0.738005	0.0127325		0.302788	0.222565		0.292015	0.326495		0.214891	0.250824		-0.881236	0.000949839		-0.814131	0.0911866		0.290972	0.197205		0.0608408	0.57512		-0.0171904	0.983737		0.272382	0.024952		0.372275
ndhG	0.15984	0.613696		0.67479	0.105386		0.159475	0.801547		-0.164321	0.67374		-1.30105	0.00112509		-1.55243	0.00095604		-0.690977	0.111522		-0.226438	0.461877		-0.0816505	0.79876		-0.312768	0.385089		-1.79353	3.6695e-05		0.555399	0.435033		-0.482376	0.0022205		-0.204324	0.215109		0.218478	0.616846		0.0327734	0.851335		-0.114305
ndhH	0.470995	0.0326074		0.0514003	0.76348		0.531518	0.633072		-0.0279248	0.98088		-0.794875	0.00986477		-1.36123	0.000240553		-0.5518	0.0405358		0.139852	0.626292		0.154683	0.195759		0.115276	0.594295		-1.60042	3.1234e-05		0.466618	0.432883		-0.266706	0.0564612		-0.102255	0.766134		0.0187163	0.983737		0.375261	0.0656788		-0.0132241
ndhI	-0.753194	0.214592		0.529603	0.332253		0.676749	0.468048		-0.0148982	0.987216		-1.13308	0.00367573		-1.24143	0.000346044		-0.25072	0.197434		0.0416199	0.973913		0.118696	0.828112		0.454542	0.385089		-1.9407	1.37335e-06		1.04063	0.435033		-0.159961	0.451731		-0.164181	0.357034		0.153525	0.926561		-0.185737	0.243658		-0.117118
ndhJ	0.534967	0.0340428		0.390853	0.39293		0.0977162	0.895778		-0.0498394	0.968052		-1.5322	0.000311337		-1.66791	8.52599e-07		-1.13179	0.000214095		0.127213	0.815372		0.208679	0.270914		0.0529373	0.812596		-1.67056	1.26417e-06		-0.484945	0.554443		-0.0347231	0.811307		-0.401801	0.0480211		0.14392	0.682143		-2.67476	6.09044e-05		0.547132
ndhK	0.160087	0.626949		0.256334	0.156465		0.733387	0.573331		-0.0780852	0.89811		-1.0002	0.0122334		-0.99626	0.000240553		-0.659985	0.0616993		0.124524	0.689657		0.0862643	0.620177		0.407882	0.0356075		-1.27474	7.24674e-06		0.305656	0.493819		-0.0688665	0.589657		-0.548256	0.0108406		0.119269	0.75308		-1.25114	0.00185427		-0.0499758
atpA	-0.769101	0.0276488		-0.59167	0.0730872		-0.811696	0.468048		-0.330496	0.498034		-0.546796	0.0173806		-1.1746	0.000103018		-0.253641	0.07956		0.169676	0.815372		-0.171891	0.172878		-0.981164	0.000300175		-1.15036	7.24674e-06		0.576224	0.12829		-0.598273	0.000929624		-0.00165329	0.996582		-0.188193	0.697462		-0.487537	0.0184156		0.227252
atpB	-0.315725	0.130738		-0.725577	0.0133621		-0.754397	0.468048		-0.22097	0.498034		0.412019	0.0624155		0.140763	0.405069		0.413231	0.0219298		0.028939	0.973913		-0.0483146	0.614111		-0.530847	0.0487589		0.0207276	0.878103		0.0805869	0.856762		-0.302178	0.0112218		0.220202	0.354931		-0.187175	0.697462		-0.28012	0.0211078		-0.114181
atpE	-0.297561	0.176108		0.202618	0.532246		-0.0402776	0.895778		-0.215864	0.506239		0.462941	0.103962		0.378468	0.0437412		0.652078	0.00445148		0.20036	0.890339		-0.327959	0.110512		-0.146564	0.600401		0.388105	0.015541		-0.285223	0.64741		-0.172202	0.183044		0.434292	0.034461		0.0734794	0.983737		-0.114944	0.277153		0.146343
atpF	-0.564293	0.0759771		-0.0930297	0.660832		-0.495123	0.661181		-0.354853	0.498034		0.117432	0.676336		-0.332822	0.117529		0.0230882	0.95134		-0.142665	0.815372		-0.213452	0.326495		0.101691	0.599885		-0.693577	0.00358798		-0.952654	0.0950468		-0.136154	0.314661		0.335423	0.358284		-0.109183	0.983737		-0.600501	0.00210649		-0.217444
atpH	-0.645455	0.16029		-0.688335	0.153002		-0.899187	0.534033		0.0412612	0.968052		0.92502	0.000932417		-0.476616	0.0106768		1.02567	4.79067e-05		-0.25071	0.880561		-0.366071	0.0160914		-0.796477	0.00348804		-0.131563	0.365012		0.85159	0.0950468		-0.0995299	0.494706		0.278765	0.033294		-0.302141	0.616846		-0.517402	0.0012696		0.0113891
atpI	-0.458542	0.0453485		-0.294037	0.0188064		-0.423223	0.633072		-0.115656	0.695281		-0.136435	0.588981		-0.0325156	0.900641		-0.166136	0.388698		0.14476	0.571226		-0.128414	0.326495		-0.0915965	0.602699		-0.0129733	0.933406		-0.0633775	0.856762		0.140871	0.282703		0.141103	0.493875		0.00595033	0.983737		-0.160186	0.253741		0.210503
rpoA	-0.342893	0.16029		-0.419923	0.0188064		1.62027	0.534033		-0.174027	0.782766		-0.118202	0.603807		-0.940436	0.000334643		-1.09573	0.0908287		0.428345	0.689657		0.220226	0.249871		0.452624	0.125197		-0.563391	0.0701629		0.792044	0.314545		-0.0276533	0.808185		-1.08085	0.000276504		0.133405	0.697462		0.318536	0.014106		-0.137829
rpoB	0.973949	0.0299382		0.590749	0.00268778		0.136867	0.85122		0.197457	0.782766		-1.221	0.0226402		-1.98456	0.000103018		-0.744561	0.0454308		0.24813	0.461877		0.146196	0.440703		0.831149	0.00152235		-2.13013	7.24674e-06		-0.185786	0.82197		0.45282	0.158169		-0.118451	0.380486		0.0738101	0.983737		0.680308	0.00466085		0.61986
rpoC1	0.379704	0.346929		0.433296	0.0444406		0.630813	0.661181		0.218833	0.782766		0.227613	0.540742		-0.917897	0.00518385		1.22304	0.00611316		0.405388	0.0146214		0.186771	0.238567		0.875878	0.000596017		-0.096002	0.76959		1.82417	0.270373		0.24972	0.414485		-0.131207	0.508847		0.0145158	0.983737		0.721119	0.00579549		0.728979
rpoC2	0.410082	0.173689		0.076052	0.660832		-0.484193	0.661181		0.318253	0.67374		0.67345	0.212063		-0.797233	0.0324713		0.688473	0.111651		-0.0286874	0.973913		-0.0382023	0.878385		0.748228	0.0236789		-0.472217	0.148274		1.15525	0.12829		0.306676	0.234011		-0.252644	0.141555		0.0288799	0.983737		0.419355	0.00670639		0.444588
rps2	-0.145854	0.686855		-0.636168	0.0328109		-0.119371	0.895778		0.144572	0.799094		-0.90112	0.00480542		-1.19155	0.000621085		-0.780866	0.00323674		0.103714	0.973913		0.0142248	0.879728		-0.533245	0.13988		-1.10119	0.000132992		0.983061	0.12829		-0.215422	0.401633		-0.177496	0.368052		-0.00759052	0.983737		0.0119611	0.949643		0.103957
rps3	-0.612233	0.0299382		-0.0256612	0.939625		0.369505	0.725177		-0.277946	0.695281		-0.108593	0.676336		-0.582594	0.00992945		-0.237528	0.335741		0.252281	0.815372		-0.0201668	0.890054		0.136139	0.516679		-0.328433	0.0624931		0.7508	0.0911866		-0.259271	0.234011		-0.386793	0.183571		-0.124733	0.697462		-0.00907715	0.97693		0.482371
rps4	-0.93683	0.135405		-0.382154	0.0730872		0.145042	0.86739		-0.0213367	0.98088		-1.49612	0.000947673		-1.12879	0.000391527		-1.27124	0.00318436		-0.209905	0.890339		0.152276	0.14064		-0.483125	0.0811193		-1.10773	0.000920507		0.203116	0.713874		-0.184063	0.439604		-0.131729	0.389372		-0.0191604	0.983737		-0.0579518	0.646507		0.515253
rps7	-0.255191	0.197143		-0.467556	0.0515337		-0.111483	0.770324		-0.275423	0.506239		-0.570133	0.0381129		-0.740765	0.0028186		0.0107261	0.969259		0.216265	0.468705		0.204054	0.172878		0.161727	0.379137		-0.720737	0.000735677		-0.139817	0.832535		-0.46656	0.00993198		-0.296746	0.174761		-0.0389376	0.983737		0.131704	0.162109		-0.519803
rps8	-0.336168	0.484239		-0.332609	0.343966		0.131214	0.843676		0.154831	0.782766		-0.867473	0.0122334		-0.395285	0.0799582		-1.45959	0.000272793		0.496364	0.609441		-0.0756792	0.666344		-0.468985	0.0397848		-0.441897	0.0688276		0.303261	0.558833		-0.448805	0.0776653		0.0326632	0.954652		-0.0700438	0.983737		0.119967	0.303118		0.390994
rps11	-0.0425632	0.888929		-0.263164	0.343966		0.00279471	1		0.0716539	0.874213		0.812107	0.00293957		-0.270003	0.14164		0.0225978	0.95134		0.0533148	0.973913		-0.197503	0.0572692		-0.219228	0.383167		0.149955	0.313993		0.552845	0.309487		-0.226002	0.414485		-0.0618643	0.812629		-0.153487	0.977325		0.190705	0.0499414		-0.00428883
rps12	-0.156221	0.606943		-0.294364	0.290236		-0.20367	0.661181		0.114658	0.782766		0.535903	0.0790111		0.0204302	0.928933		0.721252	0.00676959		-0.100047	0.973913		-0.267852	0.0718475		-0.452509	0.150461		-0.0188654	0.933406		-0.254273	0.606288		0.175987	0.237867		0.0801622	0.710541		0.0468145	0.983737		0.0637881	0.646507		0.0664276
rps14	-0.190972	0.626949		-0.270323	0.0707978		-0.404091	0.633072		-0.693103	0.0304927		2.0166	0.000932417		1.09442	0.00975819		1.3015	0.00559109		-0.00387412	1		-0.249577	0.0869487		0.273266	0.358164		1.47055	0.000517365		1.40676	0.177386		0.27861	0.197205		-0.662696	0.209248		0.142516	0.894201		-0.0269808	0.924606		-0.112828
rps15	-0.207555	0.346929		-0.0323698	0.915411		-0.359393	0.57524		0.120564	0.89811		0.43759	0.0657796		1.09466	0.00028124		0.581238	0.0441754		0.236013	0.815372		0.269555	0.14064		0.278413	0.383167		1.4083	0.000136001		0.755921	0.12829		0.878863	0.011571		0.412889	0.212986		-0.0456775	0.983737		0.115921	0.829878		-1.00837
rps16	0.376211	0.214592		0.0306268	0.850245		-0.177491	0.661181		0.161082	0.782766		0.536634	0.118702		0.434673	0.0840865		0.630871	0.0100635		0.0392989	0.987203		-0.144534	0.135652		0.0172034	0.951882		0.928588	6.23791e-05		-0.602722	0.37532		0.448194	0.016773		0.355933	0.233646		-0.00819457	0.983737		0.312886	0.0364745		-0.358016
rps18	-0.088595	0.686855		0.976169	0.00610103		1.07267	0.468048		-0.000374151	1		1.21989	0.000932417		1.11711	0.000841724		0.525552	0.132844		0.0523089	0.973913		-0.140306	0.284294		0.160818	0.334297		1.48136	0.000188094		0.0460525	0.909517		-0.0701378	0.771807		0.235444	0.299271		-0.0162675	0.983737		0.101542	0.383375		0.711466
rps19	-0.315984	0.557373		-0.150843	0.532246		0.701881	0.661181		-0.133187	0.695281		-1.22632	0.000932417		-0.378546	0.128533		-1.59491	0.000272793		-0.0492221	0.973913		0.111642	0.549452		-0.452495	0.0194764		-0.062201	0.78818		0.821136	0.08995		0.0420162	0.86781		0.0112574	0.964107		0.00372517	0.983737		-0.324214	0.451766		0.574242
rpl2	-0.164707	0.686028		-0.0702242	0.855248		-0.122981	0.829269		-0.0250626	0.98088		0.686484	0.0165358		0.21296	0.193742		0.723523	0.00117746		0.0670189	0.973913		-0.0679933	0.614111		0.0230786	0.908059		0.506694	0.000517365		0.577229	0.138521		0.49389	0.00233661		-0.248633	0.385893		0.00371363	0.983737		0.274239	0.0364745		0.971198
rpl14	-0.399898	0.176772		-0.274631	0.416727		0.0561732	0.911214		-0.2052	0.498034		-0.0785921	0.782752		-0.426262	0.0116924		-0.538128	0.0308559		0.046562	0.987203		0.111178	0.46491		-0.320978	0.0417196		-0.435857	0.00416878		0.385487	0.614627		0.240842	0.282703		0.0297173	0.896289		-0.0786364	0.918043		-0.280461	0.248669		0.0422776
rpl16	-0.377864	0.168778		-0.385394	0.174326		0.120284	0.895778		-0.203661	0.695281		0.363363	0.0624155		0.161052	0.330452		0.107148	0.623531		-0.0845102	0.973913		-0.162123	0.110512		-0.297623	0.385089		0.114804	0.569964		-0.40211	0.433173		-0.401627	0.0570826		-0.523254	0.0796254		-0.0952567	0.754853		-0.160058	0.471302		0.36004
rpl20	-0.106145	0.730676		-0.223171	0.343966		-0.19849	0.661181		0.251135	0.506239		-0.0950634	0.677901		0.0104737	0.958503		0.44157	0.0908287		0.0312084	0.987203		-0.18435	0.319261		-0.227299	0.383167		-0.0122056	0.932346		0.429764	0.627742		0.369691	0.207407		0.467097	0.212821		0.0369702	0.983737		-0.0488618	0.754443		0.11751
rpl22	-1.10059	0.0299382		0.0120425	0.974331		-0.302641	0.661181		-0.140982	0.782766		-0.406476	0.0407884		-0.470133	0.00992945		-0.8186	0.00114333		-0.0547584	0.973913		0.00136955	1		-0.279026	0.236672		-0.213402	0.0924786		0.580045	0.29579		0.224594	0.451731		-0.268281	0.357034		-0.0749094	0.918043		-0.45016	0.0121566		0.636964
rpl23	-0.403154	0.16029		-0.236947	0.150638		0.25587	0.735845		-0.0990976	0.82046		0.0805106	0.892546		-0.110497	0.59183		-0.361265	0.218378		0.0355206	0.973913		0.177542	0.242221		-0.217255	0.383167		0.502107	0.000317116		-0.405797	0.537981		-0.0996684	0.666588		0.0499001	0.912453		0.0870625	0.983737		-0.0384396	0.646507		-0.46693
rpl32	-0.225387	0.58541		-0.638207	0.0131772		-0.376593	0.534033		-0.126548	0.657706		-0.299251	0.450392		-0.0893278	0.71238		0.384949	0.232921		0.0180341	0.987203		-0.0737055	0.620177		-0.734581	0.0265298		1.01468	0.000267516		-0.46209	0.314545		-0.386351	0.158169		0.577631	0.0796254		-0.208294	0.697462		0.613034	0.0528421		-0.866285
rpl33	0.10028	0.751981		-0.10642	0.578476		0.185167	0.827146		0.0714514	0.782766		-0.884462	0.0053658		0.197549	0.475704		-0.27465	0.182921		0.0509382	0.973913		-0.187998	0.209283		-0.136585	0.586703		0.0740996	0.719368		0.0627675	0.884358		-0.553421	0.0416759		0.52274	0.034461		-0.0715145	0.983737		-0.0495445	0.754443		0.605095
rpl36	-0.543691	0.239208		-0.238187	0.174326		-0.355619	0.57524		0.248652	0.695281		0.244231	0.365922		0.468542	0.017165		-0.883299	0.00325514		0.00569405	1		0.0393395	0.830963		-0.46989	0.188059		0.877812	0.000188094		0.420494	0.471328		0.678332	0.0570826		0.263571	0.357034		0.079211	0.983737		-0.0488191	0.749351		0.361488
accD	0.839592	0.0399327		0.631552	0.0298783		0.0513294	0.895778		0.320532	0.498034		-0.50978	0.11925		-0.658021	0.00154542		-0.715314	0.0100635		0.352246	0.689657		0.050633	0.819722		0.315388	0.294815		-0.95803	7.24674e-06		-0.273264	0.802834		0.243306	0.362319		0.250134	0.123226		-0.00710616	0.983737		0.315623	0.0184156		0.555663
ccsA	0.945025	0.0291602		0.33552	0.0298783		0.552427	0.468048		0.0463136	0.912254		0.347304	0.627236		-0.135001	0.677168		-0.192585	0.36522		0.31972	0.342805		0.393175	0.0246925		0.885982	0.00054294		0.456413	0.268296		0.389281	0.410472		0.641756	0.0181022		0.429887	0.033294		0.141586	0.697462		0.463168	0.00466085		-0.351748
clpP	-0.0644859	0.780032		0.0306434	0.855248		-0.0593538	0.86739		-0.108568	0.74565		-0.595132	0.149665		-0.787842	0.0039476		-0.722828	0.00676959		0.108654	0.890339		0.221435	0.0896597		-0.135589	0.432181		-1.33362	3.19284e-05		-1.3109	0.0950468		0.320341	0.0755486		-0.0212179	0.896289		0.0451686	0.983737		0.24464	0.0300472		0.298138
matK	0.529634	0.0291602		2.31006	0.0944913		1.77506	0.558034		-0.140438	0.774682		0	1		0	1		0	1		-0.109738	0.973913		0.246044	0.544249		2.7415	0.00878668		0	1		0	1		0.764876	0.000250392		-0.170797	0.493875		0.25948	0.754853		0.106935	0.70497		-0.421831
psbN	1.26753	0.0291602		0.291022	0.343966		0.122933	0.803593		0.569159	0.498034		0.594386	0.171507		0.892158	0.0133576		2.49254	0.00206323		0.00909976	0.987203		-0.0283078	0.851587		0.0335198	0.928266		0.780835	0.051925		-0.550339	0.633087		0.583958	0.0022205		0.25477	0.70937		0.0651698	0.983737		0.220559	0.404902		0.886783
ycf1	0.206707	0.686855		-0.0133558	0.941824		0.568719	0.770324		0.422438	0.611744		-0.735128	0.240222		-0.594795	0.0596467		-0.869798	0.0221449		0.232988	0.461877		0.183192	0.195759		0.57096	0.093995		-0.178643	0.705379		-0.428399	0.410472		0.177455	0.414485		0.104643	0.544398		0.0282323	0.983737		0.583464	0.00466085		-0.0270179
ycf2	0.767588	0.130738		0.262607	0.343966		0.112201	0.895778		1.07733	0.0934319		-0.0117267	0.971624		-0.478437	0.1317		-0.151599	0.646302		0.0094602	0.987203		0.294382	0.195759		1.16563	0.019052		-0.610689	0.0671366		-0.62046	0.129349		0.141753	0.668633		0.281579	0.233646		0.185431	0.697462		0.399785	0.0656788		0.0722009
ycf3	0.510859	0.0291602		0.278388	0.0730872		0.175344	0.661181		0.0243162	0.968052		-0.919365	0.0372116		-0.476785	0.022629		-0.732109	0.00254014		0.115742	0.689657		0.387902	0.0468629		0.230516	0.208494		-1.30425	7.24674e-06		-1.75572	0.00200374		0.39487	0.0130168		-0.351892	0.033294		0.038597	0.983737		0.12363	0.241996		0.0974076
ycf4	-0.220883	0.349196		0.727084	0.0188064		1.01806	0.468048		-0.210162	0.695281		-0.111852	0.676336		0.122136	0.699443		-0.0117233	0.969259		0.389885	0.123947		-0.388487	0.036049		-0.96367	0.162859		0.15124	0.233138		0.255206	0.516194		0.0461496	0.707951		-0.389329	0.215109		0.0150113	0.983737		0.23763	0.472791		0.411087
cemA	0.0743622	0.812246		1.79047	0.0502014		2.69813	0.57524		-0.333021	0.67374		-1.37264	0.0193545		-1.28089	0.000391527		-0.654308	0.362333		-0.542071	0.461877		-1.08176	0.0101734		1.15718	0.166681		-1.58271	0.000136001		0.479331	0.423582		0.508648	0.00985447		-0.507276	0.0396005		0.081602	0.983737		0.106133	0.754443		-0.495767
[truncated: 8 more columns]

## Sheet: as-RBCS
Data S1. Plastid ribosome and transcriptome profiling data. For microarray data, total RNA and ribosome footprints that derive from control plants were labeled with Cy5 and the signals were detected at 635 nm. RNA and ribosome footprints that derive from mutant plants were labeled with Cy3 and the signals were detected at 532 nm. For details see Methods section.
Array features							RNA																		Ribosome footprints
							Replicate 1						Replicate 2						Replicate 3						Replicate 1						Replicate 2						Replicate 3
Probe name	Strand	Probe sequence	Probe position1	Probe length [nt]	Probe GC content [%]	Probe within ORF2	Probe counts3	Median (F635 Median - B635)4	Normalized ORF Median("F635 Median - B635")5	Probe counts3	Median (F532 Median - B532)4	Normalized ORF Median("F532 Median - B532")5	Probe counts3	Median (F635 Median - B635)4	Normalized ORF Median("F635 Median - B635")5	Probe counts3	Median (F532 Median - B532)4	Normalized ORF Median("F532 Median - B532")5	Probe counts3	Median (F635 Median - B635)4	Normalized ORF Median("F635 Median - B635")5	Probe counts3	Median (F532 Median - B532)4	Normalized ORF Median("F532 Median - B532")5	Probe counts3	Median (F635 Median - B635)4	Normalized ORF Median("F635 Median - B635")5	Probe counts3	Median (F532 Median - B532)4	Normalized ORF Median("F532 Median - B532")5	Probe counts3	Median (F635 Median - B635)4	Normalized ORF Median("F635 Median - B635")5	Probe counts3	Median (F532 Median - B532)4	Normalized ORF Median("F532 Median - B532")5	Probe counts3	Median (F635 Median - B635)4	Normalized ORF Median("F635 Median - B635")5	Probe counts3	Median (F532 Median - B532)4	Normalized ORF Median("F532 Median - B532")5
trnH-GUG-1	-	ggcgaacgacgggaattgaacccgcgcatggtggattcacaatccactgc	30	50	58	no	4	27783.5		4	43788.5		4	4738.5		4	12478.5		4	7789.5		4	16201.5		4	25958.5		4	22871.5		4	3875		4	10074		4	4120		4	8594.5
trnH-GUG-2	-	gcatggtggattcacaatccactgccttgatccacttggctacatccgcc	55	50	54	no	1	65190		1	27618		4	43613.5		4	56336		4	48835.5		4	56311		4	47011.5		4	9796		4	34977.5		4	23741		4	36613		4	18867.5				Correlations6
psbA_210	-	acaagttctatttctacaattttaaacaaatacaaaatcaaaatagaata	315	50	18	no	4	485		4	1444		4	125.5		4	456.5		4	212.5		4	628.5		4	257.5		4	0		4	111		4	0		4	0		4	113
psbA_240	-	tacaaaatcaaaatagaatactcaatcatgaataaatgcaagaaaataac	345	50	22	no	4	377		4	1286		4	129.5		4	544		4	248		4	850.5		4	530.5		4	403.5		4	102		4	0		4	0		4	242				r-values
psbA_270	-	aataaatgcaagaaaataacctctccttctttttctataatgtaaacaaa	375	50	24	no	4	3025.5		4	7508		4	644.5		4	3080		4	979.5		4	4034		4	2534.5		4	3559		4	1011.5		4	2137		4	757		4	2318.5
psbA_300	-	ttttctataatgtaaacaaaaaagtctatgtaagtaaaatactagtaaat	405	50	18	no	4	305.5		4	1056.5		4	0		4	434.5		4	221		4	743		4	242.5		4	0		4	0		4	0		4	0		4	0				RNA
psbA_330	-	taagtaaaatactagtaaataaataaaaagaaaaaaagaaaggagcaata	435	50	18	no	4	0		4	405.5		4	0		4	101.5		4	0		4	648		4	121.5		4	0		4	0		4	0		4	0		4	0
psbA_360	-	aaaaaaagaaaggagcaatagcaccctcttgatagaacaagaaaatgatt	465	50	32	no	4	29200		4	50582		4	5159		4	13931		4	7541		4	18629		4	5038.5		4	5885		4	2227.5		4	3632.5		4	1819		4	3095					Control-1	Control-2	Control-3	Mutant-1
psbA_390	-	gatagaacaagaaaatgattattgctcctttcttttcaaaacctcctata	495	50	30	no	4	50288		4	54939		4	17045		4	46786.5		4	32812		4	45164.5		4	5758.5		4	9557.5		4	8921.5		4	11402.5		4	7245		4	13491				Control-1	1	0.887358	0.906904	0.805926
psbA_420	-	tcttttcaaaacctcctatagactaggccaggatcttatccatttgtaga	525	50	38	no	4	47052		4	58052		4	10538		4	29892.5		4	14296.5		4	37229		4	9688.5		4	22118		4	3441.5		4	13856.5		4	2214.5		4	10088				Control-2	0.887358	1	0.976346	0.647249
psbA_450	-	ggatcttatccatttgtagatggagcttcgatagcagctaggtctagagg	555	50	46	yes	4	29865.5	28245	4	51329	16601	4	1267	5029.22	4	6177.5	8320.65	4	1811.5	5058.38	4	8166	7738.62	4	14458	5976.64	4	41132	13332.4	4	1378	1287.81	4	6709	3417.69	4	461	507.119	4	4168.5	2491.07			Control-3	0.906904	0.976346	1	0.675755
psbA_480	-	atagcagctaggtctagagggaagttgtgagcattacgttcatgcataac	585	50	44	yes	4	36701.5	34710.1	4	51109	16529.9	4	5823	23113.7	4	19118	25750.6	4	8455	23609.5	4	26088	24722.6	3	25969	10735	3	58790	19055.9	4	14061.5	13141.2	4	41955.5	21372.9	4	7118.5	7830.65	4	37349.5	22319.9			Mutant-1	0.805926	0.647249	0.675755	1
psbA_510	-	gcattacgttcatgcataacttccataccaaggttagcacggttaatgat	615	50	40	yes	4	49021.5	46361.6	4	56856.5	18388.8	4	7092.5	28152.9	4	25297.5	34073.9	4	8997.5	25124.4	4	30969	29348.2	4	37754.5	15606.9	4	51926	16831.1	4	7158	6689.5	4	28353.5	14443.8	4	3084.5	3393.08	4	21174	12653.5			Mutant-2	0.925801	0.94446	0.958764	0.79391
psbA_540	-	aggttagcacggttaatgatatcagcccaagtattaattacacggccttg	645	50	42	yes	4	46657	44125.4	4	57862	18714	4	10053	39904.3	4	25688.5	34600.6	4	13060.5	36469.8	4	31882	30213.4	0			0			4	12157.5	11361.8	4	46460.5	23667.8	4	5460.5	6006.78	4	34878.5	20843.2			Mutant-3	0.911891	0.890164	0.910839	0.874381
psbA_570	-	gtattaattacacggccttgactgtcaactacagattggttgaaattgaa	675	50	36	yes	4	46135	43631.7	4	56877	18395.4	4	5244.5	20817.5	4	19237.5	25911.5	4	8064.5	22519.1	4	25372	24044.1	4	20793	8595.39	4	32767.5	10621.1	4	5911.5	5524.58	4	23900.5	12175.3	4	2805	3085.62	4	14280.5	8533.95
psbA_600	-	acagattggttgaaattgaaaccatttaggttgaaagccatagtgctgat	705	50	36	yes	4	28805.5	27242.5	4	44772	14480.3	4	1599.5	6349.04	4	6483	8732.14	4	2194.5	6127.86	4	10673	10114.4	4	16551.5	6842.05	4	38375.5	12438.9	4	2318.5	2166.75	4	9827.5	5006.31	4	780	858.032	4	5835	3486.97			Ribosome profile
psbA_630	-	ttgaaagccatagtgctgatacctaaagcggtaaaccagatacctactac	735	50	42	yes	4	41062.5	38834.5	4	58980	19075.5	4	11303	44866	4	30922.5	41650.4	4	13408.5	37441.5	4	34130.5	32344.2	4	31441.5	12997.3	4	59773.5	19374.7	4	13414.5	12536.5	4	48957.5	24939.8	4	8495	9344.85	4	38400.5	22947.9
psbA_660	-	gtaaaccagatacctactacaggccaagcagctaggaagaagtgtaacga	765	50	46	yes	4	24788.5	23443.5	4	52849	17092.6	4	1202	4771.21	4	5485	7387.9	3	1377	3845.1	3	7686	7283.74	4	13351.5	5519.23	4	56591.5	18343.3	4	1338	1250.43	4	10872	5538.39	4	693	762.329	4	7225	4317.62				Control-1	Control-2	Control-3	Mutant-1
psbA_690	-	gctaggaagaagtgtaacgaacgagagttgttgaaactagcatattggaa	795	50	40	yes	4	29192.5	27608.5	4	48996.5	15846.6	4	2442.5	9695.23	4	7567.5	10192.9	4	3895	10876.3	4	10271.5	9733.92	4	16111.5	6660.16	4	33165.5	10750.1	4	832.5	778.012	4	3985.5	2030.29	4	586	644.624	4	3347	2000.15			Control-1	1	0.854129	0.808458	0.690056
psbA_720	-	ttgaaactagcatattggaagatcaatcggccaaaataaccatgagcggc	825	50	42	yes	4	38118.5	36050.2	4	56134	18155.1	4	5319	21113.2	4	12834	17286.5	4	6946	19395.8	4	15006	14220.6	3	21745	8988.93	3	64988	21064.9	4	3006	2809.25	4	20353.5	10368.4	3	2368	2604.9	3	15162	9060.73			Control-2	0.854129	1	0.968451	0.48543
psbA_750	-	ccaaaataaccatgagcggctacgatgttataagtttcttcctcttgacc	855	50	42	yes	4	57158	54056.6	4	49553	16026.6	4	29606	117518	4	48161.5	64870.1	4	33109	92452.6	4	49088	46518.9	4	46586.5	19257.9	4	59794.5	19381.5	0			0			0			0					Control-3	0.808458	0.968451	1	0.494604
psbA_780	-	taagtttcttcctcttgaccgaatctgtaaccttcattagcagattcatt	885	50	36	yes	4	62459	59070	4	44143.5	14277.1	4	17782.5	70585.7	4	42688.5	57498.4	3	28566	79766.9	3	46643	44201.9	4	56130.5	23203.2	4	43902.5	14230.4	3	25320	23662.8	3	64233	32721.5	4	14622.5	16085.4	4	46094	27545.5			Mutant-1	0.690056	0.48543	0.494604	1
psbA_810	-	ccttcattagcagattcattttctgtggtttccctgatcaaactagaagt	915	50	38	yes	4	56361	53302.9	4	53496.5	17302.1	4	13019	51677.5	4	32756	44120	4	17362.5	48482.6	4	37379.5	35423.2	4	46401	19181.2	4	57530.5	18647.7	4	14268	13334.1	4	42114	21453.6	4	9343.5	10278.2	4	32738.5	19564.4			Mutant-2	0.801863	0.728744	0.766803	0.845202
psbA_840	-	tccctgatcaaactagaagttaccaaggaaccatgcatagcactgaatag	945	50	42	yes	4	32172.5	30426.8	4	55939.5	18092.2	4	8628	34247.9	4	21206	28563	4	8765	24475.1	4	24361	23086	4	32038.5	13244	4	58894	19089.7	4	6550	6121.29	4	28261	14396.7	4	3097.5	3407.38	4	21899.5	13087			Mutant-3	0.723111	0.670689	0.709703	0.838374
psbA_870	-	ccatgcatagcactgaatagggagccgccgaatacaccagctacgcctaa	975	50	54	yes	3	40902	38682.7	3	61636	19934.6	4	19046.5	75603	4	32665	43997.4	4	18036	50363.2	4	38278	36274.6	0			0			0			0			1	0		1	326				6 Pearson's correlation r-values and p-values calculated based on normalized signal intensities for probes which are located in protein-coding regions (columns J, M, P, S, V, Y, AB, AE, AH, AK, AN, AQ). Pearson’s r-values and p-values are given in nEm non-superscript format for n*10^m.
psbA_900	-	aatacaccagctacgcctaacatgtgaaatgggtgcataaggatgttgtg	1005	50	44	yes	4	39210	37082.5	4	53015.5	17146.5	4	3209	12737.8	4	7325	9866.25	4	4361	12177.5	4	10880.5	10311	4	25989.5	10743.5	4	56544.5	18328.1	4	2058.5	1923.77	4	10503.5	5350.67	4	1036	1139.64	4	7200	4302.68
psbA_930	-	gggtgcataaggatgttgtgctcagcctggaatacaatcatgaaattgaa	1035	50	42	yes	4	43662	41292.9	4	54729	17700.7	4	9634	38241.1	4	21259.5	28635	4	11018	30766.4	4	27424	25988.7	4	34242.5	14155.1	4	57208	18543.2	4	5491	5131.61	4	24726	12595.9	4	2715.5	2987.16	4	17267.5	10319
psbA_960	-	aatacaatcatgaaattgaaagtaccagagattcctagaggcataccatc	1065	50	36	yes	4	30028	28398.7	4	52561.5	16999.7	4	5687.5	22575.9	4	18516	24939.7	4	8721.5	24353.7	4	25978.5	24618.9	3	14695	6074.61	3	59312	19225.1	4	9874	9227.73	4	46968.5	23926.6	4	4918.5	5410.55	4	36793.5	21987.6
psbA_990	-	attcctagaggcataccatcagaaaaacttccttgaccaattgggtagat	1095	50	40	yes	4	38762.5	36659.2	4	56705	18339.8	4	7324.5	29073.8	4	18949.5	25523.6	4	9201	25692.6	4	23663	22424.6	4	40394	16698	4	52700	17082	4	7495	7004.44	4	28843	14693.1	4	3864	4250.56	4	21151	12639.7			Summarized data7
psbA_1020	-	ccttgaccaattgggtagatcaagaaaactgcggtagcagctgcaacagg	1125	50	50	yes	4	15094.5	14275.5	4	36394	11770.7	4	1001	3973.36	4	4824	6497.58	4	1462.5	4083.84	4	5991.5	5677.92	4	7904.5	3267.56	4	27247.5	8831.89	4	1187	1109.31	4	5708	2907.76	3	425	467.518	3	3949	2359.9				ORF average
psbA_1050	-	gcggtagcagctgcaacaggagctgaatatgcaacagcaatccaaggtcg	1155	50	54	yes	4	31557	29844.7	4	55581	17976.2	4	4662	18505.3	4	12054.5	16236.6	4	5843	16315.8	4	16464	15602.3	4	32267.5	13338.7	4	55357	17943.2	4	7217.5	6745.1	4	22573.5	11499.4	4	2987	3285.82	4	16445.5	9827.75				RNA
psbA_1080	-	gcaacagcaatccaaggtcgcatacccagacggaaactaagctcccactc	1185	50	54	yes	4	51508	48713.2	4	58921	19056.5	4	28921	114799	4	38165	51405.5	4	23909	66762.8	4	45358	42984.1	0			0			0			0			0			0					Gene	Control-1	Control-2	Control-3	Average
psbA_1110	-	cggaaactaagctcccactcacgacccatgtaacaagctacgccaagtaa	1215	50	50	yes	4	54089.5	51154.6	4	55612.5	17986.4	4	25597	101604	4	42688	57497.7	4	25815.5	72086.5	4	46357	43930.8	1	42572		1	52431		0			0			1	4154		1	65237
psbA_1140	-	taacaagctacgccaagtaagaagtgtagaacaattagttcataaggacc	1245	50	38	yes	4	23561	22282.6	4	43671.5	14124.4	4	5430.5	21555.8	4	12981	17484.5	4	5943.5	16596.5	4	16491.5	15628.4	4	13816.5	5711.45	4	36657	11881.8	4	2502	2338.24	4	12916	6579.65	4	1257.5	1383.3	4	11079	6620.75			rbcL	37688.3	45761.2	44695.9	42715.1
psbA_1170	-	acaattagttcataaggaccaccgttgtataaccattcatcaacggatgc	1275	50	40	yes	4	45265.5	42809.4	4	58811	19020.9	4	14313.5	56815.8	4	34274	46164.6	4	17171	47947.8	4	38555.5	36537.6	1	13463		1	55848		4	13811	12907.1	4	53383.5	27194.5	4	6630.5	7293.83	4	41911.5	25046.1			psbA	37743.8	38786.7	32507.8	36346.1
psbA_1200	-	aaccattcatcaacggatgccgcttcccagattgggtaaaaatgtaaacc	1305	50	44	yes	4	52071.5	49246.1	4	55913	18083.6	4	6795	26972	4	22319	30062.1	4	10565	29501.4	4	30262.5	28678.7	4	41593.5	17193.9	4	61253	19854.3	4	7737.5	7231.07	4	37079	18888.7	4	4454	4899.59	4	28912.5	17278			psbB	8264.15	9236.53	9268.05	8922.91
psbA_1230	-	attgggtaaaaatgtaaacctatagctgcagaagtaggaataatggcacc	1335	50	38	yes	4	32489	30726.1	4	48974	15839.4	4	6125.5	24314.5	4	12605.5	16978.7	4	6041.5	16870.1	4	17100.5	16205.5	4	20861	8623.5	4	57811.5	18738.8	4	3237.5	3025.6	4	16731.5	8523.33	4	1611.5	1772.72	4	12635.5	7550.91			psbC	11088.4	10464	10975.3	10842.6
psbA_1260	-	gaagtaggaataatggcaccggaaataatattgtttccgtaaagtagaga	1365	50	36	yes	4	31534	29823	4	49269	15934.8	4	2529	10038.6	4	8046.5	10838.1	4	5088.5	14209	4	12630.5	11969.5	4	18648.5	7708.9	4	31310	10148.7	4	2016.5	1884.52	4	9469	4823.68	4	1391	1530.16	4	7451.5	4452.98			psbD	5466.09	5150.74	5408.66	5341.83
psbA_1290	-	ttgtttccgtaaagtagagaccctgaaacaggttcacgaataccatcaat	1395	50	40	yes	4	45151	42701.1	4	57538	18609.2	4	9860.5	39140.2	4	30390.5	40933.8	4	14072	39294.3	4	34779	32958.8	4	47385.5	19588.2	4	41951	13597.8	4	15146.5	14155.1	4	55067	28052.1	4	9022	9924.58	4	40774	24366.3			psbE	11985.1	13017.2	14038.6	13013.6
psbA_1320	-	ggttcacgaataccatcaatgtctactggaggagcagcaatgaaggcaat	1425	50	46	yes	4	27707.5	26204.1	4	49206.5	15914.6	4	2315	9189.13	4	5086.5	6851.15	4	2940.5	8210.97	4	7927.5	7512.6	4	22593	9339.48	4	46208	14977.7	4	1471	1374.72	4	9042	4606.16	4	884.5	972.987	4	7402	4423.4			psbF	9856.38	5503.56	7684.61	7681.52
psbA_1350	-	ggagcagcaatgaaggcaataataaatacagaagttgccgtcaataaggt	1455	50	40	yes	4	14727	13927.9	4	33919.5	10970.4	4	2438.5	9679.35	4	8990	12108.9	4	3600.5	10053.9	4	11934	11309.4	4	10663	4407.86	4	20026	6491.14	4	1227.5	1147.16	4	5172.5	2634.97	4	580	638.024	4	3641	2175.84			psbH	6546.21	7447.71	7589.27	7194.4
psbA_1380	-	gaagttgccgtcaataaggtagggatcatcaaaacaccaaaccatccaat	1485	50	42	yes	4	44883.5	42448.1	4	57542	18610.5	4	14654.5	58169.4	4	39017.5	52553.8	4	23215.5	64826.3	4	44337	42016.5	4	51797.5	21412	4	32343.5	10483.7	0			0			1	28221		1	57863				psbI	946.213	144.387	341.717	477.439
psbA_1410	-	aaaacaccaaaccatccaatgtaaagacggttttcagtgctagttatcca	1515	50	38	yes	4	48077	45468.3	4	54017	17470.4	4	13339	52947.7	4	27519.5	37066.8	4	14219.5	39706.1	4	33924.5	32149	4	33929	14025.5	4	28428.5	9214.7	4	14630.5	13672.9	4	38034.5	19375.5	4	8804	9684.77	4	32931.5	19679.7			psbJ	13313.4	11384.2	15134.7	13277.4
psbA_1440	-	ttttcagtgctagttatccagttacagaagcgaccccataggctttcgct	1545	50	46	yes	4	50303	47573.6	4	56232.5	18186.9	4	16258.5	64536.3	4	33943	45718.8	4	19267.5	53802	4	39517	37448.8	4	36887.5	15248.5	4	39514	12807.9	4	12846.5	12005.7	4	50698	25826.5	4	7326.5	8059.45	4	55556	33200			psbK	2012.61	907.336	1276.58	1398.84
psbA_1470	-	cgaccccataggctttcgctttcgcgtctctctaaaattgcagtcatggt	1575	50	50	yes	4	57742.5	54609.4	4	55188	17849.1	4	22477	89219.9	4	31888	42950.9	4	20952	58505.8	4	36716.5	34794.9	4	54876	22684.6	4	27243	8830.43	4	17019.5	15905.6	4	49000	24961.5	4	11781	12959.6	4	35646.5	21302.2			psbL	13539.8	15808.6	16151.8	15166.7
psbA_1500	-	tctaaaattgcagtcatggtaaaatcttggtttatttaatcatcagggac	1605	50	32	no	4	43054.5		4	53515		4	8201		4	19062.5		4	8388		4	22952		4	5774.5		4	7329		4	1769		4	5416.5		4	572		4	2873				psbM	3992.44	2161.33	2590.39	2914.72
psbA_1530	-	tttatttaatcatcagggactcccaagcacactagttttctacaaatcaa	1635	50	34	no	4	53853		4	52302.5		4	28162		4	47664		4	33824		4	52429.5		4	35825.5		4	26661.5		4	17222.5		4	47838		4	14521		4	30336				psbT	3825.83	2791.8	3194.94	3270.86
psbA_1560	-	actagttttctacaaatcaaaatagaaaatggaaggcttgttattcaaca	1665	50	28	no	4	9698.5		4	20709		4	843.5		4	2710.5		4	1208		4	4312		4	1670		4	2590		4	199.5		4	1041		4	150.5		4	597				psbZ	2894.44	1674.75	2485.21	2351.47
psbA_1590	-	ggaaggcttgttattcaacagtataacatgacttatatactcgtgtcaac	1695	50	36	no	4	1467.5		4	8868		4	137		4	1257.5		4	427		4	2559.5		4	240.5		4	354.5		4	113		4	196.5		4	0		4	177.5				petA	3173.12	2976.55	3080.9	3076.86
psbA_1620	-	acttatatactcgtgtcaaccaaggtgtatgtagatctattcaaattttt	1725	50	30	no	4	2354.5		4	13938		4	685		4	1993		4	726		4	3488		4	573.5		4	866		4	126		4	393		3	0		3	352				petB	6509.41	5509.86	5984.72	6001.33
psbA_1650	-	gtagatctattcaaatttttaatgaagttgattggaaaaatacggacttc	1755	50	28	no	4	1585.5		4	7271.5		4	103.5		4	936		4	240.5		4	2008.5		4	115.5		4	0		4	0		4	0		4	0		4	0				petD	5974.37	6213.86	6275.86	6154.69
psbA_1680	-	attggaaaaatacggacttctctacagaaaattagaatttcgatatgcta	1785	50	30	no	4	1831		4	9459		4	237		4	1725.5		4	415.5		4	2981		4	338		4	509.5		4	0		4	259		4	0		4	250.5				petG	5129.81	3373.98	4939.36	4481.05
trnK-UUU-ex2	-	tgggttgcccgggattcgaacccggaactagtcgg	1830	35	63	no	4	19943		4	45256		4	732		4	3495		4	979.5		4	3557.5		4	16714		4	9105.5		4	956.5		4	2247.5		4	801		4	1369				petL	2229.58	1177.59	1757.33	1721.5
trnK-ex1-ex2	-	cccggaactagtcggttaaaagccgagtac	1846	30	53	no	4	7325.5		4	16970.5		4	212		4	1290.5		4	332.5		4	1632.5		4	418		4	610		4	0		4	0		4	0		4	0				petN	4251.1	3649.85	3621.71	3840.89
trnK-UUU-spliced	-	gggattcgaacccggaactagtcggttaaaagccgagtactctaccgttg	1846	50	52	no	4	37084		4	56549		4	4645		4	15934		4	6336.5		4	19861		4	32654		4	18728		4	5071.5		4	10822		4	3494		4	5608				psaA	5703.6	5389.64	6177.06	5756.77
trnK-in-ex2	-	cccggaactagtcggatggagtagataagt	1847	30	50	no	4	3862.5		4	12572		4	0		4	306.5		4	127.5		4	755.5		4	441		4	1216		4	0		4	110.5		4	0		4	207				psaB	5254.26	5426.89	5988.18	5556.45
matK_0	-	atggagtagataagttccttgttaaataaaataaatgttaatcttaaatt	1871	50	20	no	4	5177.5		4	15526		4	730.5		4	3328		4	1472		4	6686.5		4	285		4	261.5		4	136		4	130		4	0		4	0				psaC	7387.83	7387.53	6936.95	7237.43
matK_30	-	ataaatgttaatcttaaattaaataaacaagtaaagacccctccccaagc	1901	50	30	no	4	11025.5		4	30651		4	2239.5		4	8423.5		4	3798.5		4	13209		4	4103.5		4	14010		4	2115.5		4	6000.5		4	2427		4	6676.5				psaI	1109.59	340.375	639.802	696.589
matK_60	-	gtaaagacccctccccaagccgtgcttgcatttttcattgcacacggctt	1931	50	52	no	4	14250		4	42160		4	3461.5		4	7452		4	3770.5		4	12287		4	11450.5		4	20925		4	4057.5		4	9512.5		4	3953.5		4	7316.5				psaJ	4453.37	2576.63	2828.67	3286.22
matK_90	-	tttttcattgcacacggctttccctatgtatacatcagttcctttcttat	1961	50	36	no	4	19497		4	43272.5		4	3152.5		4	12771		4	5785		4	21919.5		4	23841		4	13624.5		4	6366.5		4	16258		4	7093.5		4	12675				ndhA	1617.13	1098.93	1227.36	1314.47
matK_120	-	tacatcagttcctttcttatagaaattagaaagactttaaaaagttgaat	1991	50	24	no	4	6122		4	19631		4	360.5		4	2287.5		4	959		4	5800.5		4	512.5		4	962		4	142		4	644.5		4	0		4	503				ndhB	1334.46	694.758	1067.97	1032.4
matK_150	-	aagactttaaaaagttgaatactcagttgatttaccccttaattactatt	2021	50	26	no	4	11754		4	35064		4	2040.5		4	7984		4	3756.5		4	17320.5		4	1917		4	2006		4	416.5		4	1463		4	362.5		4	1386.5				ndhC	1974.55	2106.75	1939.65	2006.98
matK_180	-	tttaccccttaattactattacaatcaacatttcagaatagtgaaatttt	2051	50	24	no	4	16578.5		4	44502.5		4	2684		4	8865.5		4	4659		4	18263.5		4	1531.5		4	1598		4	306		4	1139		4	351		4	1138				ndhD	1285.93	617.915	931.396	945.081
matK_210	-	tttcagaatagtgaaatttttttatctcttcatcatttagaaacaaattt	2081	50	20	no	4	10400.5		4	29520.5		4	1071		4	5335		4	2773.5		4	11083.5		4	714		4	711.5		4	242		4	459.5		4	138		4	334.5				ndhE	2074.81	1232.89	1435.98	1581.23
matK_240	-	catcatttagaaacaaatttccatttagaaaatctaagaatgaatcattg	2111	50	24	no	4	3995		4	13555		4	253		4	1590.5		4	455		4	3762.5		4	431.5		4	353		4	0		4	0		4	0		4	122				ndhF	1250.24	1383.95	1441.17	1358.45
matK_270	-	aatctaagaatgaatcattgataattcgccagatcattgatacaaaaaat	2141	50	26	yes	4	5364.5	5073.42	4	18564.5	6004.21	4	414	1643.33	4	2730	3677.12	4	706.5	1972.81	4	6229.5	5903.47	4	877.5	362.74	4	1498	485.556	4	331	309.336	4	1311.5	668.102	4	228.5	251.36	4	1300.5	777.172			ndhG	1080.74	675.237	820.802	858.928
matK_300	-	agatcattgatacaaaaaatatccaaataccaaatccgacttctatatac	2171	50	28	yes	4	10414	9848.94	4	33395.5	10800.9	4	1129.5	4483.42	4	5789.5	7798.04	4	1816.5	5072.34	4	11969.5	11343.1	4	2321	959.453	4	3624.5	1174.83	4	622	581.289	4	1921	978.592	4	581	639.124	4	2318.5	1385.52			ndhH	1936.11	1589.29	1756.33	1760.58
matK_330	-	caaatccgacttctatatactccccacaaactagaagaagctcgtgggaa	2201	50	44	yes	4	9358	8850.24	4	32585.5	10538.9	4	583.5	2316.14	4	2983	4017.89	4	1400.5	3910.72	4	6408	6072.63	4	3068.5	1268.45	4	7407.5	2401.04	4	893	834.552	4	2435	1240.43	4	836.5	920.185	4	2224	1329.05			ndhI	993.111	367.986	657.85	672.982
matK_360	-	ctagaagaagctcgtgggaaggtcaaagaaagaacttgttcttccgacgt	2231	50	46	yes	4	2829	2675.5	4	10203.5	3300.06	4	144.5	573.577	4	973	1310.56	4	337.5	942.426	4	2290	2170.15	4	949.5	392.504	4	2087	676.472	4	146.5	136.911	4	390	198.673	4	100.5	110.554	4	417	249.197			ndhJ	1196.27	1258.3	1112.41	1188.99
matK_390	-	agaacttgttcttccgacgttaagaattcttccaataattccgagcccga	2261	50	42	yes	4	14468	13683	4	43828	14175	4	3144.5	12481.7	4	9181.5	12366.8	4	4091.5	11425	4	16863.5	15980.9	4	4409	1822.59	4	9402	3047.53	4	1428.5	1335	4	5316.5	2708.32	4	1363	1499.36	4	5527.5	3303.21			ndhK	910.559	381.935	573.832	622.109
matK_420	-	tccaataattccgagcccgatcttttcaaaaaagtgcgtacagtactttt	2291	50	38	yes	4	12872	12173.6	4	40471	13089.3	4	1558	6184.31	4	6842	9215.69	4	3237	9038.91	4	13092	12406.8	4	5850	2418.27	4	14087.5	4566.26	4	1560.5	1458.36	4	7144.5	3639.54	4	1767.5	1944.32	4	6205	3708.08			atpA	2604.43	2072.54	2154.85	2277.27
matK_450	-	aaagtgcgtacagtacttttgtgtttccgagctaaagttctagcacaaga	2321	50	40	yes	4	11011.5	10414	4	34301.5	11093.9	4	1337	5307.07	4	3979.5	5360.1	4	2113	5900.28	4	8638	8185.91	4	4017	1660.54	4	5813	1884.2	4	824.5	770.535	4	2569.5	1308.95	4	1006	1106.64	4	2636.5	1575.56			atpB	4022.48	3338.81	3915.02	3758.77
matK_480	-	gctaaagttctagcacaagaaagtcgaagtatatactttattcgatataa	2351	50	30	yes	4	5692	5383.15	4	20671.5	6685.66	4	466	1849.74	4	2461.5	3315.46	4	1083	3024.14	4	5437	5152.44	4	792	327.396	4	1174.5	380.698	4	184.5	172.424	4	482.5	245.794	4	179.5	197.457	4	479	286.248			atpE	7577.38	8914.48	8782.22	8424.7
matK_510	-	atatactttattcgatataaagtcttttttttggaagatccgctataata	2381	50	24	yes	4	4044.5	3825.05	4	14268	4614.61	4	619	2457.05	4	2785.5	3751.87	4	1099	3068.82	4	5481.5	5194.62	4	584.5	241.62	4	766	248.288	4	583	544.842	4	1707.5	869.832	4	586	644.624	4	1937	1157.54			atpF	7477.59	6259.73	6365.35	6700.89
matK_540	-	ttggaagatccgctataataatgaaaaagatttctgcatatacgcccaaa	2411	50	34	yes	4	8668.5	8198.15	4	28498	9216.94	4	1086.5	4312.74	4	4241	5712.32	4	1885	5263.62	4	8864.5	8400.56	4	1317.5	544.627	4	1769	573.396	4	404.5	378.025	4	1246.5	634.99	4	424	466.418	4	1371.5	819.601			atpH	6439.49	6306.37	5936.76	6227.54
matK_570	-	tttctgcatatacgcccaaatcggtcaataatatcagaatctgataaatc	2441	50	34	yes	4	11490.5	10867	4	33784.5	10926.7	4	1341.5	5324.93	4	4110	5535.88	4	2475	6911.12	4	9520.5	9022.23	4	3350	1384.82	4	8469	2745.11	4	729	681.286	4	3015.5	1536.15	4	870.5	957.586	4	3270.5	1954.43			atpI	1949.96	1250.52	1443.94	1548.14
matK_600	-	atatcagaatctgataaatcggaccaaaccggtttactaatgggatgccc	2471	50	42	yes	4	4743.5	4486.12	4	18629.5	6025.23	4	481.5	1911.26	4	2193	2953.81	4	829	2314.88	4	4778	4527.93	4	2859	1181.85	4	6944.5	2250.96	4	651.5	608.858	4	2547.5	1297.74	4	695.5	765.079	4	2757.5	1647.87			rpoA	929.927	771.404	765.11	822.147
matK_630	-	ggtttactaatgggatgccctaatacggtacaaaagtttgctttagctaa	2501	50	38	yes	4	13719	12974.6	4	39370	12733.2	4	1402	5565.08	4	4091.5	5510.96	4	2340.5	6535.55	4	9297.5	8810.9	4	6371.5	2633.85	4	9597	3110.73	4	1149	1073.8	4	4042.5	2059.32	4	1490.5	1639.61	4	4117.5	2460.6			rpoB	1628.29	2237.31	1874.41	1913.34
matK_660	-	caaaagtttgctttagctaatgatccaatcaaaggaataattggaacaag	2531	50	32	yes	4	4874	4609.54	4	16516.5	5341.83	4	237.5	942.73	4	1339	1803.54	4	654	1826.21	4	3251	3080.85	4	931.5	385.063	4	1291	418.459	4	125.5	117.286	4	362	184.409	4	0	0	4	346.5	207.067			rpoC1	1521.59	1832.64	1681.15	1678.46
matK_690	-	aaaggaataattggaacaagggtatcgaacttcttaattgcattattgat	2561	50	30	yes	4	9802	9270.14	4	29611.5	9577.07	4	1234	4898.23	4	5036.5	6783.81	4	2324.5	6490.87	4	10503	9953.31	4	2334	964.827	4	4430.5	1436.08	4	854.5	798.572	4	3500	1782.96	4	618.5	680.376	4	2926	1748.56			rpoC2	767.955	704.178	677.595	716.576
matK_720	-	ttcttaattgcattattgattagaaatgaattttctaacatttgactacg	2591	50	24	yes	4	7946.5	7515.32	4	20891.5	6756.81	4	893	3544.66	4	3162.5	4259.66	4	1371	3828.34	4	6651.5	6303.38	4	192.5	79.5755	4	181	58.6686	4	125	116.819	4	221.5	112.836	4	0	0	4	195	116.531			rps2	1044.89	1378.95	1240.69	1221.51
matK_750	-	ttttctaacatttgactacgtaccattgaaggatttagtcgcacacttga	2621	50	36	yes	4	7451.5	7047.18	4	26409.5	8541.47	4	689	2734.91	4	3070	4135.07	4	1409.5	3935.85	4	6205.5	5880.72	4	1735	717.213	4	2886.5	935.618	4	459	428.958	4	1603.5	816.852	4	534	587.422	4	1696	1013.52			rps3	1305.53	1122.25	1240.57	1222.79
matK_780	-	ggatttagtcgcacacttgaaagatagcccataaagtcacgggaatgatt	2651	50	42	yes	4	8264.5	7816.07	4	29330	9486.03	4	622.5	2470.94	4	2946.5	3968.73	4	1179	3292.21	4	6007.5	5693.09	4	2517.5	1040.68	4	5442.5	1764.11	4	371.5	347.185	4	1348	686.696	4	337	370.714	4	1333.5	796.893			rps4	856.746	322.711	421.648	533.702
matK_810	-	ataaagtcacgggaatgattggataattggtttatatggatccttcctgt	2681	50	36	yes	4	9627.5	9105.11	4	28633.5	9260.76	4	1040	4128.16	4	3628	4886.66	4	1831.5	5114.23	4	7521	7127.37	4	1029	425.367	4	2061.5	668.206	4	337	314.943	4	988.5	503.56	4	374	411.416	4	1163	695.003			rps7	2637.26	2249.78	2527.27	2471.43
matK_840	-	tttatatggatccttcctgtgtgaaagcacagagaacaatgacattgcca	2711	50	40	yes	4	5287.5	5000.6	4	17096	5529.26	4	443.5	1760.42	4	2056.5	2769.96	4	884.5	2469.85	4	4394.5	4164.51	4	1510.5	624.409	4	2805.5	909.363	4	296.5	277.094	4	914	465.608	4	350.5	385.565	4	887.5	530.365			rps8	3029.34	2006.53	1870.29	2302.05
matK_870	-	agagaacaatgacattgccaaaaattgacaaggtaaaatttccatttatt	2741	50	28	yes	4	4406	4166.93	4	15534.5	5024.23	4	658	2611.86	4	2677	3605.73	4	1148	3205.64	4	5903.5	5594.53	4	841	347.652	4	1603	519.59	4	198.5	185.508	4	374.5	190.777	4	183.5	201.858	4	504	301.188			rps11	1550.29	1645.16	1417.24	1537.56
matK_900	-	aggtaaaatttccatttattcatcaaaagaaacgtcccttttgaagccag	2771	50	34	yes	4	6417	6068.81	4	23568	7622.46	4	758.5	3010.78	4	3690	4970.17	4	1700.5	4748.43	4	8106	7681.76	4	998	412.552	4	1853.5	600.786	4	392.5	366.81	4	1221.5	622.254	4	356	391.615	4	1064	635.841			rps12	2658.78	2826.55	2659.49	2714.94
matK_930	-	aacgtcccttttgaagccagaatggattttccttgatacctaacataatg	2801	50	38	yes	4	10900	10308.6	4	36616.5	11842.7	4	1484	5890.57	4	5902.5	7950.25	4	2578.5	7200.13	4	11572	10966.4	4	2257	932.997	4	4318	1399.62	4	626.5	585.495	4	2359	1201.72	4	596	655.625	4	1828	1092.4			rps14	8110.82	12884.4	13168.3	11387.8
matK_960	-	ccttgatacctaacataatgcatgaaaggatccttgaataaccatagggt	2831	50	38	yes	4	4645	4392.96	4	17056	5516.32	4	293.5	1165.02	4	1661	2237.25	4	767.5	2143.15	4	3442.5	3262.33	4	1127	465.878	4	2209.5	716.178	4	199	185.975	4	752.5	383.337	4	190.5	209.558	4	563.5	336.745			rps15	1430.43	886.497	1083.29	1133.4
matK_990	-	tccttgaataaccatagggtaacctgaaaatccttagcaaagacttctac	2861	50	38	yes	4	9356	8848.34	4	30592.5	9894.35	4	859.5	3411.69	4	4515.5	6082.06	4	1672.5	4670.24	4	9343.5	8854.49	4	2164.5	894.759	4	3331.5	1079.86	4	416	388.772	4	1611.5	820.927	4	380.5	418.566	4	1370.5	819.004			rps16	5570.83	6041.63	6102.42	5904.96
matK_1020	-	tccttagcaaagacttctacaagacgttctatttttccatagaaatatat	2891	50	30	yes	4	13082.5	12372.6	4	35871.5	11601.7	4	1672	6636.82	4	6739.5	9077.63	4	3727.5	10408.6	4	14791.5	14017.4	4	2670	1103.72	4	2819	913.739	4	524	489.703	4	1884	959.744	4	731	804.13	4	1841.5	1100.47			rps18	1870.86	931.219	1750.26	1517.45
matK_1050	-	atttttccatagaaatatattcgttcaagaagggctccaaaagatgttga	2921	50	32	yes	4	4856	4592.51	4	17965	5810.31	4	220.5	875.25	4	1371	1846.64	4	466.5	1302.64	4	3461.5	3280.34	4	1292.5	534.293	4	2192	710.506	4	230.5	215.413	4	1018.5	518.842	4	157	172.707	4	790	472.1			rps19	800.832	397.159	601.756	599.916
matK_1080	-	agggctccaaaagatgttgatcgtaaatgagaagattggttccgtagaaa	2951	50	40	yes	4	4685	4430.79	4	15642	5059	4	185	734.337	4	820.5	1105.15	3	448	1250.98	3	2106	1995.78	4	1448.5	598.78	4	2841	920.87	4	182.5	170.555	4	837	426.383	4	181	199.108	4	828.5	495.107			rpl2	4492.23	3970	3543.86	4002.03
matK_1110	-	gaagattggttccgtagaaagacgaaagtggattcgcattcatatacata	2981	50	38	yes	4	4681.5	4427.48	4	17012	5502.09	4	592	2349.88	4	2258.5	3042.04	4	1146	3200.06	4	4991	4729.79	4	1524	629.99	4	2847.5	922.977	4	273.5	255.599	4	1189	605.698	4	343	377.314	4	1176.5	703.07			rpl14	1394.53	912.807	1083.87	1130.4
matK_1140	-	gattcgcattcatatacataagaattatataagaagaagaagaatctttg	3011	50	26	yes	4	4563.5	4315.88	4	9852.5	3186.54	4	383.5	1522.26	4	1908.5	2570.61	4	1114.5	3112.1	4	4584.5	4344.56	4	0	0	4	0	0	4	0	0	4	0	0	4	0	0	4	0	0			rpl16	2171.18	1707.55	1826.61	1901.78
matK_1170	-	aagaagaagaagaatctttgatttttttttgaaaaggagtaaccgggctt	3041	50	32	yes	4	2719	2571.47	4	10161	3286.31	4	126.5	502.128	4	886.5	1194.05	4	313.5	875.409	4	2055.5	1947.92	4	226.5	93.6304	4	365.5	118.472	4	0	0	4	114.5	58.3284	4	0	0	4	0	0			rpl20	2729.04	1890.04	2010.08	2209.72
matK_1200	-	gaaaaggagtaaccgggcttctttgaagtaataagactattcaaattcca	3071	50	36	yes	4	7148.5	6760.62	4	21335	6900.25	4	568.5	2256.6	4	2702.5	3640.07	4	1269	3543.52	4	6264	5936.16	4	1850.5	764.958	4	2845.5	922.329	4	325	303.728	4	1290.5	657.404	4	342	376.214	4	1143.5	683.35			rpl22	990.426	528.549	815.111	778.029
matK_1230	-	ataagactattcaaattccaaaattcatggagaaagaatcgtaataaatg	3101	50	26	yes	4	3903	3691.22	4	12832.5	4150.34	4	283.5	1125.32	4	1572	2117.37	4	682.5	1905.79	4	3455.5	3274.65	4	538.5	222.605	4	766.5	248.45	4	0	0	4	134.5	68.5167	4	0	0	4	226	135.056			rpl23	1282.57	1516.9	1594.3	1464.59
matK_1260	-	agaaagaatcgtaataaatgtaaagaagaggcatcttttacccaatagcg	3131	50	34	yes	4	3780.5	3575.37	4	13512.5	4370.27	4	318.5	1264.25	4	1699	2288.43	4	737.5	2059.37	4	4031.5	3820.5	4	779	322.022	4	1028.5	333.374	4	191	178.499	4	627.5	319.66	4	177	194.707	4	642	383.656			rpl32	2940.21	2524.93	2786.51	2750.55
matK_1290	-	gcatcttttacccaatagcgaagagtttgaaccaagatttccagatgaac	3161	50	40	yes	4	3383.5	3199.91	4	14174.5	4584.37	4	294.5	1168.98	4	1691.5	2278.33	4	670	1870.89	4	3301.5	3128.71	4	1428	590.305	4	3041.5	985.859	4	286	267.281	4	1027	523.172	4	287.5	316.262	4	988	590.424			rpl33	4689.86	4322.38	4179.58	4397.27
matK_1320	-	accaagatttccagatgaacagggtagggtattagtatatctaatacata	3191	50	34	yes	4	4656.5	4403.84	4	16298.5	5271.33	4	281	1115.4	4	1345.5	1812.29	4	715.5	1997.94	4	3181	3014.52	4	1407.5	581.831	4	2513	814.553	4	224.5	209.806	4	629	320.424	4	187	205.708	4	567.5	339.135			rpl36	1106.16	680.75	782.213	856.375
matK_1350	-	attagtatatctaatacataatttagatgtgaaaaattgtcctctaaaaa	3221	50	20	yes	4	5288.5	5001.55	4	13591	4395.66	4	508.5	2018.43	4	1989.5	2679.71	4	1056	2948.74	4	4588	4347.88	4	258	106.652	4	311.5	100.968	4	108	100.931	4	179	91.1859	4	0	0	4	162	96.8104			accD	1898.8	2933.09	2786.3	2539.4
matK_1380	-	gaaaaattgtcctctaaaaaaggaaatgttgaatgaattgatcgtaaatt	3251	50	26	yes	4	4853	4589.68	4	15430.5	4990.59	4	388.5	1542.11	4	1723	2320.76	4	885.5	2472.65	4	4083	3869.31	4	416.5	172.172	4	291	94.3235	4	0	0	4	113	57.5643	4	0	0	4	130	77.6873			ccsA	2410.2	1554.64	1703.39	1889.41
matK_1410	-	gaatgaattgatcgtaaattataagatttaaaaatctttttgccttcgaa	3281	50	24	yes	4	3355	3172.96	4	11034.5	3568.82	4	415	1647.3	4	2479.5	3339.71	4	841	2348.38	4	5775.5	5473.23	4	161	66.554	4	141	45.7032	3	125	116.819	3	144	73.3562	4	0	0	4	123	73.5042			clpP	2828	1882.03	2164.6	2291.54
matK_1440	-	aaaatctttttgccttcgaaagaagataaagaagatattaatcgtagaga	3311	50	28	yes	4	1653	1563.31	4	6157.5	1991.48	4	0	0	4	290.5	391.283	4	118.5	330.896	4	1028	974.198	4	171	70.6878	4	232.5	75.3616	4	0	0	4	0	0	4	0	0	4	0	0			matK	6596.43	2885.75	3880.79	4454.32
matK_1470	-	gaagatattaatcgtagagaaaacggaatttccacaataaacgcaaatcc	3341	50	34	yes	4	4246.5	4016.09	4	16108.5	5209.88	4	236.5	938.76	4	1858	2502.59	4	695	1940.7	4	4491	4255.96	4	831.5	343.725	4	1804	584.741	4	209	195.321	4	644	328.065	4	265.5	292.061	4	838	500.785			psbN	2880.25	2987.76	3019.95	2962.65
matK_1500	-	tccacaataaacgcaaatccctctgatatcatttgagaatacaaactctt	3371	50	34	yes	4	13357.5	12632.7	4	39899.5	12904.5	4	1177.5	4673.96	4	6586	8870.87	4	2888.5	8065.77	4	14896.5	14116.9	4	2436	1006.99	4	3866	1253.11	4	777	726.144	4	2711	1381.03	4	671	738.128	4	2354.5	1407.04			ycf1	621.495	1040.31	764.489	808.765
matK_1530	-	atttgagaatacaaactcttgttgcaccccaaaaatgaatttttgttaga	3401	50	30	yes	4	5159	4879.07	4	18666	6037.03	4	689	2734.91	4	2542.5	3424.57	4	1286	3590.99	4	5261.5	4986.13	4	1336.5	552.481	4	2454.5	795.591	4	468.5	437.836	4	1333	679.054	4	461.5	507.669	4	1449	865.915			ycf2	839.367	714.559	678.894	744.273
matK_1560	-	aaaaatgaatttttgttagaatcattagtagaaataagaaaatgattctg	3431	50	20	yes	4	3282	3103.92	4	8843.5	2860.2	4	0	0	4	306	412.16	4	198.5	554.286	4	994	941.977	4	0	0	4	0	0	4	0	0	4	0	0	4	0	0	4	0	0			ycf3	4580.19	3957.27	4262.7	4266.72
matK_1590	-	gaaataagaaaatgattctgttgatacattcgagtaattaaacgtttcac	3461	50	28	yes	4	5886.5	5567.1	4	20122.5	6508.1	4	527	2091.87	4	2501.5	3369.34	4	892.5	2492.19	4	5583.5	5291.28	4	595	245.961	4	334	108.261	4	281	262.608	4	687	349.97	4	269.5	296.461	4	523	312.542			ycf4	1700.27	1001.23	1332.11	1344.53
matK_1620	-	cgagtaattaaacgtttcacaattaggaaacttaatttattgttataacc	3491	50	26	yes	4	4262.5	4031.22	4	14016	4533.11	4	304	1206.69	4	1737	2339.62	4	595.5	1662.86	4	3899.5	3695.41	4	169.5	70.0678	4	0	0	4	124	115.884	4	141.5	72.0827	4	0	0	4	142	84.8585			cemA	1191.3	485.905	827.756	834.988
matK_1650	-	cttaatttattgttataacctggattttccaacaaaatcgacctatttct	3521	50	28	yes	4	12655.5	11968.8	4	38575.5	12476.2	4	1718	6819.41	4	6144.5	8276.2	4	3057	8536.28	4	14408	13653.9	4	2867.5	1185.36	4	2215.5	718.123	4	629.5	588.298	4	1884	959.744	4	833	916.335	4	1645	983.044			7 Data were summarized to obtain average RNA and ribosome footprint abundances for each ORF as described in the methods. Values shown in bold were used for plots.
matK_1680	-	aacaaaatcgacctatttctatttaaaccatgatcatgagcaagtgcata	3551	50	32	yes	4	9447.5	8934.88	4	34190.5	11058	4	1490.5	5916.37	4	5447.5	7337.39	4	2537	7084.25	4	11789	11172	4	5577.5	2305.62	4	9391	3043.96	4	1166.5	1090.15	4	5937	3024.42	4	1217	1338.75	4	4719.5	2820.35			8 To calculate relative translation efficiencies for individual reading frames, relative ribosome profiling data (shown in columns CP-CR, CU-CW) were normalized to relative total RNA data (shown in columns CA-CC, CF-CH).
matK_1710	-	tgatcatgagcaagtgcataaatatactcctgaaagataagtggatatag	3581	50	34	yes	3	6049	5720.78	3	21898	7082.34	4	244	968.531	4	1509.5	2033.19	4	647	1806.66	4	3917.5	3712.47	4	3568	1474.94	4	5209	1688.42	4	611.5	571.477	4	3138	1598.55	4	404	444.417	4	2364	1412.71
matK_1740	-	tgaaagataagtggatataggaagttgtgttgttgcgatctatctggctg	3611	50	40	yes	3	7671	7254.77	3	29354	9493.79	4	341.5	1355.55	4	1436.5	1934.86	4	821.5	2293.93	4	3680.5	3487.87	4	862	356.333	4	955	309.55	4	204.5	191.115	4	744.5	379.262	4	117.5	129.255	4	449	268.32
matK_1770	-	tgttgcgatctatctggctgtaaatatctttggatttcttccatttgaaa	3641	50	34	yes	4	7440.5	7036.78	4	25481.5	8241.33	4	1191	4727.54	4	4182	5632.86	4	2134	5958.92	4	8675.5	8221.45	4	1228.5	507.836	4	1671.5	541.793	4	574.5	536.898	4	1672	851.747	4	393.5	432.866	4	1349	806.156
matK_1800	-	tggatttcttccatttgaaattcgatttgaaccaaagacggaagattttg	3671	50	34	no	4	4288.5		4	14420		4	282		4	1032.5		4	500		4	2189.5		4	714.5		4	1405		4	0		4	263		4	0		4	386.5				Summary correlations9
matK_1830	-	accaaagacggaagattttgagggttatcaaatgatacatagtgcgatac	3701	50	38	no	4	8368.5		4	27013		4	419		4	2623.5		4	649		4	6344		4	2579.5		4	926.5		4	351.5		4	1026		4	353		4	781.5
matK_1860	-	aatgatacatagtgcgatacagttaaaacaaagtattttagtaagaatag	3731	50	26	no	4	10223.5		4	31319		4	748		4	3434.5		4	2088		4	7717		4	3845.5		4	593.5		4	383		4	811		4	351		4	466				r-values
matK_1890	-	aagtattttagtaagaatagataccttggatacaggtaaacttctcaacg	3761	50	32	no	4	6347.5		4	23282		4	484		4	2353		4	1227.5		4	6065.5		4	497.5		4	820.5		4	0		4	222		4	0		4	318
matK_1920	-	tacaggtaaacttctcaacggattctctatcatctcttttttttttcgtt	3791	50	32	no	4	16149.5		4	47151.5		4	3001.5		4	9905.5		4	5621.5		4	20176.5		4	32477		4	4630		4	7646		4	7396.5		4	7070		4	6680				RNA
matK_1950	-	catctcttttttttttcgtttcgtttaattggtctatgttatagtgttat	3821	50	26	no	4	26707.5		4	53554.5		4	3463		4	11532		4	5861.5		4	22842.5		4	382		4	558		4	423.5		4	1685		4	236		4	719
matK_1980	-	ggtctatgttatagtgttataggataataagatggttagaaatcctttat	3851	50	28	no	4	15428		4	37431		4	909.5		4	4167.5		4	1861		4	10342.5		4	397.5		4	266.5		4	143		4	307.5		4	122		4	227					Control-1	Control-2	Control-3	Mutant-1
matK_2010	-	gatggttagaaatcctttattttttcaacctaatcgctcttttgacttcg	3881	50	34	no	3	13958		3	43340		4	2638.5		4	8779		4	3931.5		4	17064.5		4	14212		4	6080		4	6781		4	11875.5		4	9162.5		4	7383				Control-1	1	0.983702	0.97904	0.816499
matK_2040	-	taatcgctcttttgacttcggaaaaaactttctttatcaatatactgttt	3911	50	28	no	4	15609.5		4	42354.5		4	1804		4	7909.5		4	2572		4	16950		4	22786		4	9273.5		4	3922		4	8536		4	2204.5		4	3142				Control-2	0.983702	1	0.992135	0.797491
matK_2070	-	tctttatcaatatactgtttcttctacacacacatctccgtaatagaaaa	3941	50	30	no	4	19653.5		4	51806		4	2819		4	11359.5		4	6500.5		4	22696		3	54445		3	2783		4	37580		4	40716		4	38435.5		4	16897.5				Control-3	0.97904	0.992135	1	0.804708
matK_2100	-	cacatctccgtaatagaaaatggtaatagttaggattcattaaaaaaatg	3971	50	28	no	4	7277.5		4	22660.5		4	604.5		4	2409		4	1205.5		4	5619		4	1382.5		4	951.5		4	144		4	263.5		4	101.5		4	273.5				Mutant-1	0.816499	0.797491	0.804708	1
matK_2130	-	taggattcattaaaaaaatggagaatccactcatgggacaagaaaccctt	4001	50	36	no	4	2331		4	10144.5		4	106.5		4	908		4	495.5		4	2472.5		4	1161.5		4	2333		4	209.5		4	781.5		4	301		4	929.5				Mutant-2	0.973403	0.97875	0.97404	0.8815
matK_2160	-	tcatgggacaagaaacccttcccgcatcaggcactaataaatttttaacg	4031	50	42	no	4	9512.5		4	34044.5		4	1421		4	6460		4	2163.5		4	9940.5		4	6538		4	14461		4	1454.5		4	7047		4	1248.5		4	5898				Mutant-3	0.9405	0.934241	0.935519	0.946399
matK_2190	-	gcactaataaatttttaacgtctaattagatcgggaatcattcaaattaa	4061	50	26	no	4	7450.5		4	22344.5		4	964		4	3047		4	1960		4	7627.5		4	1175		4	1218.5		4	193		4	539		3	129		3	371
matK_2220	-	tcgggaatcattcaaattaagaacaaaagctcgttgctttttctttcttt	4091	50	32	no	4	6361		4	20750		4	671.5		4	2729		4	1394		4	5769.5		4	1513		4	1746.5		4	599		4	1335		4	498		4	1223.5				Ribosome profile
matK_2250	-	tcgttgctttttctttctttccctataatttaattgaagccgcagcccta	4121	50	38	no	4	12057		4	42576.5		4	3900.5		4	10620.5		4	4579.5		4	15990.5		4	16410.5		4	8903		4	4316.5		4	11727.5		4	4544		4	9300
matK_2280	-	taattgaagccgcagccctatccatttattcattcgacccaactttattt	4151	50	38	no	4	10008		4	39202.5		4	2224		4	9150		4	4180.5		4	16092.5		4	49429.5		4	4914.5		4	46531		4	44762		4	50368		4	23102					Control-1	Control-2	Control-3	Mutant-1
matK_2310	-	cattcgacccaactttattttgttccgttccaagaattctaacacggttt	4181	50	38	no	4	13607		4	45603.5		4	2125		4	7884		4	4145		4	15856		4	7315		4	7481.5		4	1331		4	5080.5		4	1291		4	3552.5				Control-1	1	0.940302	0.906294	0.686354
matK_2340	-	caagaattctaacacggttttatacccatctaggaacaatgaaatattct	4211	50	32	no	4	8596.5		4	29837.5		4	1128		4	4089.5		4	2288.5		4	9620		4	1042.5		4	1803		4	245.5		4	680		4	226		4	610.5				Control-2	0.940302	1	0.971323	0.512117
matK_2370	-	taggaacaatgaaatattctcagaactttccgttgatacgacatgctatt	4241	50	34	no	4	8413.5		4	29957		4	1020.5		4	4891.5		4	2571.5		4	10504.5		4	13403		4	5601		4	2864		4	5436		4	2310		4	3973.5				Control-3	0.906294	0.971323	1	0.505392
matK_2400	-	cgttgatacgacatgctatttttaccattcattccctttcaggatcagtc	4271	50	40	no	4	17090.5		4	48287		4	3708		4	8819.5		4	5331		4	16673.5		4	28587		4	10444		4	7125.5		4	12287.5		4	9964		4	10260.5				Mutant-1	0.686354	0.512117	0.505392	1
matK_2430	-	attccctttcaggatcagtcgtggtcttccaaactttaccgagagtatgg	4301	50	46	no	4	13818		4	45037		4	1603		4	4891		4	2555		4	10582		4	38782		4	10451		4	6496.5		4	13344.5		4	5647		4	6582				Mutant-2	0.833307	0.709298	0.736028	0.903758
matK_2460	-	aaactttaccgagagtatggacgaatccctcacttcatccatatgtgtaa	4331	50	40	no	4	12558.5		4	36605		4	1546		4	5638.5		4	3670.5		4	11625.5		4	18742.5		4	10225		4	7303.5		4	13833.5		4	9758.5		4	11317				Mutant-3	0.756013	0.63232	0.6758	0.920575
matK_2476	-	atggacgaatccctcacttcatccatatgtgtaaaagagactagccgcac	4347	50	46	no	4	11489.5		4	38410		4	1700		4	5625		4	2895		4	11686		4	38663		4	10218.5		4	6920.5		4	16292.5		4	7169		4	8978.5				9 Pearson's correlation r-values and p-values calculated based on ORF average signal intensities (columns AU-AW, AZ-BB, BE-BG, BJ-BL). Pearson’s r-values and p-values are given in nEm non-superscript format for n*10^m.
trnK-ex1-in	-	agagactagccgcacttaaaagccgagtac	4372	30	50	no	4	5906		4	23091.5		4	497		4	2872.5		4	922		4	5848		4	657		4	2374		4	149		4	504.5		4	181.5		4	758
trnK-UUU-ex1	-	ttaaaagccgagtactctaccgttgagttagcaaccc	4391	37	46	no	4	46369		4	56612		4	14711.5		4	30623		4	14550.5		4	31533.5		2	63091		2	8378.5		4	35970.5		4	40777.5		4	26474.5		4	19561.5
rps16_450	-	aaaccacccaattgaaggaaatgcccgaattttctatttcgaggatcaat	4884	50	38	no	4	274.5		4	1671		4	0		4	192.5		4	0		4	347.5		4	715		4	2304		4	112.5		4	293		4	146.5		4	741
rps16_480	-	tttctatttcgaggatcaataaaataagaggttttgtcgttatagaacac	4914	50	30	no	4	126		4	839.5		4	0		4	0		4	0		4	232.5		4	112.5		4	174		4	0		4	0		4	0		4	109
rps16_510	-	gttttgtcgttatagaacacggaattcaatggaagcaatgataaaaaaat	4944	50	30	no	4	151		4	787.5		4	0		4	0		4	0		4	162.5		4	254		4	476		4	0		4	0		4	0		4	143.5
rps16_540	-	ggaagcaatgataaaaaaatacaaatagaaaaggaaagggaggaaataca	4974	50	30	no	4	0		4	252		4	0		4	0		4	0		4	0		4	0		4	0		4	0		4	0		4	0		4	0
rps16_570	-	aaggaaagggaggaaatacaaaaaaatagaagagaaaagtcatacaaagt	5004	50	30	no	3	406		3	1605		4	0		4	115.5		4	0		4	316		4	287		4	317.5		4	0		4	0		4	0		4	0
rps16_600	-	agagaaaagtcatacaaagttatatacaaatgactacccccctttttgta	5034	50	32	no	4	4116.5		4	9220.5		4	1279.5		4	4312.5		4	2422.5		4	6202		4	1430.5		4	3107.5		4	1214		4	2069.5		4	1295		4	2998
rps16_630	-	tgactacccccctttttgtatttccttaatttatttccttaattgaattt	5064	50	28	no	4	11736		4	25675		4	3425.5		4	11669		4	6502.5		4	13450		4	4283.5		4	8022.5		4	2511		4	8669.5		4	3135		4	6392.5
rps16_660	-	ttatttccttaattgaatttcggttgattaggattgattaggacgaagtt	5094	50	30	no	4	9517.5		4	16424		4	492.5		4	2316.5		4	884.5		4	3309		4	964.5		4	1089.5		4	120.5		4	342.5		4	0		4	318
rps16_690	-	ggattgattaggacgaagttccttaaaaacctccgccttctttaaaatat	5124	50	36	yes	4	7207	6815.95	4	14778	4779.56	4	1314	5215.78	4	5201.5	7006.05	4	2826.5	7892.64	4	7000.5	6634.12	4	22262	9202.65	4	28321	9179.85	4	8631.5	8066.56	4	21281.5	10841.2	4	12798	14078.3	4	22410.5	13392.4
rps16_720	-	ctccgccttctttaaaatatcctgaacagttcctgtaggttgagcccctt	5154	50	46	yes	4	9134	8638.39	4	19631	6349.14	4	1620.5	6432.39	4	6269	8443.9	4	2649.5	7398.39	4	7556	7160.54	4	30913	12778.8	4	18098.5	5866.37	4	9244.5	8639.44	4	16813.5	8565.1	4	7589.5	8348.77	4	11848.5	7080.6
rps16_750	-	tcctgtaggttgagcccctttttcaaggaaatataaaatagcaggaacat	5184	50	38	yes	4	4749.5	4491.79	4	9880	3195.43	3	625	2480.87	3	2184	2941.69	4	967.5	2701.62	4	3012	2854.36	4	8703	3597.64	4	7990.5	2590.01	4	1437	1342.95	4	3240	1650.51	4	1288	1416.85	4	3219	1923.66
rps16_780	-	atataaaatagcaggaacatttaaataagtttgattctttatcggatcat	5214	50	24	yes	4	3917	3704.46	4	7367.5	2382.83	4	914.5	3630.01	4	2638.5	3553.87	4	1362.5	3804.61	4	3729	3533.84	4	2362	976.402	4	1058	342.936	4	587.5	549.047	4	810	412.629	4	470	517.02	4	803.5	480.167
rps16_810	-	ttgattctttatcggatcataaaaacccactttccgaagatcttttcctt	5244	50	34	yes	4	9214.5	8714.52	4	17143	5544.46	4	3317	13166.5	4	6549.5	8821.71	4	3843	10731.1	4	8602.5	8152.27	4	27392.5	11323.5	4	16597.5	5379.85	4	10813	10105.3	4	16262	8284.16	4	13892	15281.8	4	14002.5	8367.82
rps16_840	-	tttccgaagatcttttccttctcttcgggatcgaacatcaattgcaacga	5274	50	42	yes	4	7286.5	6891.13	4	17503.5	5661.05	4	1173	4656.09	4	4822.5	6495.56	4	2096	5852.81	4	6113	5793.06	4	7302	3018.49	4	10231.5	3316.4	4	2300.5	2149.93	4	6145	3130.37	4	2532.5	2785.86	4	6568	3925
rps16_870	-	tcgaacatcaattgcaacgattcgatagacggctcgttgctttctaccac	5304	50	46	yes	4	2381	2251.81	4	5213	1686.01	4	793	3147.73	4	2402	3235.32	4	1182.5	3301.98	4	2951.5	2797.03	4	10809.5	4468.42	4	18960.5	6145.78	4	6430.5	6009.62	4	17550.5	8940.54	4	7957.5	8753.58	4	19302	11534.8
rps16-ex1-ex2	-	ttcgatagacggctcgttgctttctaccac	5314	30	50	yes	4	1871	1769.48	4	4131	1336.06	4	809.5	3213.22	4	1888.5	2543.67	4	1003.5	2802.15	4	2567.5	2433.13	4	12214.5	5049.22	4	19614.5	6357.76	4	6055.5	5659.16	4	18366.5	9356.23	4	7368	8105.11	4	19938	11914.8
rps16-in-ex2	-	ttcgatagacggctcattgggatagatgta	5315	30	43	no	4	785.5		4	2640		4	0		4	227.5		4	104.5		4	432.5		4	399.5		4	1554.5		4	0		4	132.5		4	0		4	162.5
rps16-intron_0	-	attgggatagatgtagatgaacaacaccccccctagaaacgtataggaag	5339	50	44	no	4	3979.5		4	12679		4	252		4	1345		4	568.5		4	1811.5		4	2632		4	8829		4	503.5		4	3015		4	487.5		4	1747.5
rps16-intron_93	-	ttatctctgtatggaattctatctaagaaatgacaactgggtccataaaa	5432	50	32	no	4	2084		4	5968.5		4	117.5		4	925.5		4	363		4	1878		4	240		4	418.5		4	0		4	143.5		4	0		4	180.5
rps16-intron_186	-	cttcctgaaaatgaaaaagaaaccattcgtactctcataactcaagttgg	5525	50	36	no	4	2615.5		4	8443.5		4	364		4	2040		4	859		4	3359		4	1422		4	1384.5		4	476		4	1324		4	515		4	1401.5
rps16-intron_279	-	tttattgagcggtctttcctccttttatgtttgtctcgtttaaaatggat	5618	50	34	no	4	7006		4	17738.5		4	1496.5		4	6629.5		3	2755		3	8353		4	19626		4	11885.5		4	5525		4	10363.5		4	7451.5		4	8291
rps16-intron_372	-	gtgtttccttgttctgggatcctttatctttgttttattttaaatcattg	5711	50	30	no	4	3630.5		4	10259		4	1585.5		4	5411.5		4	2219		4	6949		4	23710.5		4	15325.5		4	9064.5		4	14541.5		4	13772.5		4	9864.5
rps16-intron_465	-	cagcaacataccccttttgcgatttctatgaaagaatcctacagacgatg	5804	50	42	no	4	2705		4	8324		4	317.5		4	1618.5		4	610		4	2678.5		4	1593.5		4	2798.5		4	488.5		4	1327.5		4	347.5		4	973.5
rps16-intron_558	-	tccaaggaatttttgaattggaaacttgctcgaattggattctttcgatt	5897	50	34	no	4	1345.5		4	3823		4	232.5		4	509		4	352.5		4	981		4	597.5		4	789		4	128		4	171.5		4	109		4	260
rps16-intron_651	-	ttgattggcattaaccctagactcttgccccgagaaataaattaatactt	5990	50	36	no	4	3553		4	11781.5		4	1172		4	4948.5		4	2085		4	7260		4	20059.5		4	15923.5		4	5754.5		4	13257		4	9274.5		4	11380.5
rps16-intron_744	-	aaaaaagaggggttctaatgaaacagaaccaatgatgtcgagccaagagc	6083	50	42	no	4	561.5		4	2063		4	0		4	152.5		4	0		4	360.5		4	6443.5		4	6761.5		4	955.5		4	2232.5		4	956		4	1684
rps16-intron_810	-	aaaatggtggatgtacaaatccacaacggatcctgtccttcaagtcgcac	6149	50	46	no	4	1258.5		4	4426		4	520.5		4	2030		4	841.5		4	2793.5		4	3024.5		4	7019		4	1347		4	4113		4	2386.5		4	4612.5
rps16-ex1-in	-	tccttcaagtcgcacgttgctttctaccac	6174	30	50	no	4	1933		4	6109		4	716.5		4	1703		4	716		4	2256		4	5540.5		4	12441.5		4	2167		4	7655.5		4	3379.5		4	8228.5
rps16_900	-	ggctcgttgctttctaccacatcgtttcaaacgaagttttaccataacat	6194	50	40	yes	4	7253.5	6859.93	4	14005	4529.55	4	3132	12432.1	4	8113.5	10928.3	4	3737.5	10436.5	4	9520.5	9022.23	4	29497.5	12193.7	4	26504	8590.9	4	13183	12320.2	4	32192.5	16399.4	4	15586.5	17145.8	4	23968.5	14323.5
rps16_930	-	acgaagttttaccataacattcctctaagaaccggtatggaattgattca	6224	50	36	no	4	4376		4	9017.5		4	445		4	2119		4	1020.5		4	3203		4	6657.5		4	5998		4	2015		4	3868		4	1295.5		4	2783
rps16_960	-	accggtatggaattgattcaattatggaatcatgaatagtcattggttgg	6254	50	36	no	4	3319.5		4	6513.5		4	391		4	1660.5		4	845.5		4	2400.5		4	214		4	283.5		4	0		4	0		4	0		4	0
rps16_990	-	catgaatagtcattggttgggctgatgtataaacaccataatctatactt	6284	50	34	no	4	2206		4	6919		4	388.5		4	1235		4	606.5		4	2437.5		4	727.5		4	1390		4	196.5		4	403.5		4	151		4	616.5
rps16_1020	-	aaacaccataatctatactttgttctatatctatatactatagagatagg	6314	50	26	no	4	1151.5		4	4164		4	162		4	1102		4	364		4	1847.5		4	0		4	0		4	0		4	139.5		4	0		4	0
rps16_1050	-	ctatatactatagagataggtggataaatatttttctttagtaagacccc	6344	50	30	no	4	861		4	2954		4	0		4	523		4	197		4	910.5		4	325.5		4	401		4	145.5		4	193		4	0		4	259.5
rps16_1080	-	tttttctttagtaagaccccatcgctaatattaatttatctaacatatta	6374	50	24	no	4	1353		4	5429.5		4	369.5		4	1925		4	708		4	2975.5		4	3579		4	9001		4	794		4	3480		4	590.5		4	2986
rps16_1110	-	ttaatttatctaacatattaattaatatttaatatataaataatatatag	6404	50	6	no	4	0		4	0		4	0		4	0		4	0		4	0		4	0		4	0		4	0		4	0		4	0		4	0
rps16_1140	-	aatatataaataatatatagaaataataataaataagaataataataaat	6434	50	4	no	4	0		4	231		4	0		4	0		4	0		4	183		4	0		4	0		4	0		4	0		4	0		4	0
rps16_1170	-	aaataagaataataataaataagacgaataaatgagttctttttgattct	6464	50	18	no	4	162		4	799.5		4	0		4	158.5		4	0		4	358		4	0		4	0		4	0		4	0		4	0		4	0
rps16_1200	-	aatgagttctttttgattctgcatcttcacgtgactcaataggagagatt	6494	50	36	no	4	812		4	4006		4	123		4	792		4	212		4	1116		4	391.5		4	679		4	128		4	455		4	102.5		4	523
trnQ-UUG-1	-	ctgggacggaaggattcgaacctccgaatagcgggaccaaaacccgttgc	7444	50	58	no	4	42210		4	55101		4	4813.5		4	17898		4	6865		4	25829		4	10867.5		4	7294.5		4	1693.5		4	5323		4	1025		4	2845.5
trnQ-UUG-2	-	tccgaatagcgggaccaaaacccgttgccttaccacttggccacgcccca	7466	50	60	no	4	57585.5		4	28527		4	41744.5		4	63591		1	47661		1	59903		4	46252		4	7011		4	52666.5		4	46571		4	54980.5		4	19490.5
psbK-psbI_1200	+	gtaatgatcaataaattaagttgaattctatatctacacataccaaaaac	7625	50	24	no	4	103		4	1640.5		4	0		4	125.5		4	0		4	370.5		4	146		4	0		4	117		4	0		4	0		4	137
psbK-psbI_1170	+	ttttcatacaatatcttaattgaattatatgtaatgatcaataaattaag	7655	50	16	no	4	0		4	375.5		4	0		4	0		4	0		4	0		4	0		4	0		4	0		4	0		4	0		4	0
psbK-psbI_1140	+	ttttctcaaaggagaatcgaaaaaatcatattttcatacaatatcttaat	7685	50	22	no	4	224.5		4	1662		4	0		4	151		4	0		4	289		4	138.5		4	107.5		4	118.5		4	0		4	0		4	0
psbK-psbI_1110	+	tctttgaacccacccaatcaaaaatcctccttttctcaaaggagaatcga	7715	50	40	no	4	4766.5		4	25744		4	1488		4	3944.5		4	1663		4	6281.5		4	3772		4	8326		4	1203.5		4	5208.5		4	1327		4	3944.5
psbK-psbI_1080	+	taagtaaggtaaacaaaaaatacttctttttctttgaacccacccaatca	7745	50	30	no	4	3025.5		4	17014		4	814		4	4010.5		4	1519		4	6692		4	889		4	1648.5		4	759.5		4	2381		4	624		4	2315.5
psbK-psbI_1050	+	attgagttattgatataaggaaagggaaagtaagtaaggtaaacaaaaaa	7775	50	26	no	4	2158.5		4	9048		4	0		4	217		4	109		4	676.5		4	108.5		4	0		4	0		4	0		4	0		4	0
psbK-psbI_1020	+	ttttgttcttggagagataattgcattttgattgagttattgatataagg	7805	50	28	no	4	3532.5		4	15432		4	286		4	1641		4	389.5		4	2870.5		4	256		4	368		4	0		4	146.5		4	0		4	0
psbK-psbI_990	+	tcaaactaaaggtattaagcataacagactttttgttcttggagagataa	7835	50	30	no	4	5416		4	20705.5		4	525.5		4	2742		4	850		4	4865		4	4384.5		4	3606		4	799		4	2285		4	303.5		4	1304.5
psbK-psbI_960	+	aaaaaagggtcgaattaagacagataccgatcaaactaaaggtattaagc	7865	50	34	yes	4	1200.5	1135.36	4	7556.5	2443.95	4	105	416.786	4	701.5	944.87	4	228.5	638.057	4	1448.5	1372.69	4	20509	8477.99	4	13132	4256.55	4	2319	2167.22	4	6850	3489.51	4	1127	1239.75	4	3570.5	2133.71
psbK-psbI_930	+	cgggcaatttgccgaagaaaaaactactcgaaaaaagggtcgaattaaga	7895	50	40	yes	4	1501.5	1420.03	4	7802	2523.35	4	149.5	593.424	4	761	1025.01	4	279	779.072	4	1423.5	1349	4	6605.5	2730.58	4	7165	2322.43	4	455.5	425.687	4	1679.5	855.568	4	359	394.915	4	1315.5	786.136
psbK-psbI_900	+	ctacgattggattcaaaaaagcataggcctcgggcaatttgccgaagaaa	7925	50	44	yes	4	1566	1481.03	4	9684	3132.04	4	0	0	4	479	645.179	4	163.5	456.553	4	952.5	902.649	4	8408.5	3475.9	4	12469.5	4041.81	4	1294	1209.31	4	3960	2017.3	4	704.5	774.979	4	2901	1733.62
psbK-psbI_870	+	aaaaaaacagaggtatgactggcataatatctacgattggattcaaaaaa	7955	50	30	yes	4	3288.5	3110.07	4	15913	5146.65	4	413	1639.36	4	2119	2854.14	4	855.5	2388.87	4	3955	3748.01	4	29861	12343.9	4	15135.5	4905.96	4	5092	4758.72	4	8622.5	4392.46	4	3124	3436.53	4	6105	3648.32
psbK-psbI_840	+	cagcagcttgccaaacaaaggctaagagaaaaaaaaacagaggtatgact	7985	50	40	yes	4	1391.5	1316	4	8336.5	2696.22	4	0	0	4	380	511.833	4	131	365.801	4	1030	976.093	4	3922.5	1621.48	4	3022.5	979.701	4	481.5	449.985	4	951	484.457	4	206.5	227.159	4	555	331.665
psbK-psbI_810	+	gatattattaaggatctcatcgaaaacttacagcagcttgccaaacaaag	8015	50	36	yes	4	3820.5	3613.2	4	23539.5	7613.24	4	704	2794.45	4	2862.5	3855.58	4	1085.5	3031.12	4	5012.5	4750.16	4	32790.5	13554.9	4	15515	5028.97	4	10071	9411.84	4	17004.5	8662.4	4	8886.5	9775.52	4	11155	6666.17
psbK-psbI_780	+	tttttctcgaataaatcatgaattttctaggatattattaaggatctcat	8045	50	24	no	4	3202.5		4	16444		3	633		3	2456		4	763.5		4	3665		4	822.5		4	647.5		4	254		4	449.5		4	198		4	335.5
psbK-psbI_750	+	aaagcttatctgattttatttattttagaatttttctcgaataaatcatg	8075	50	20	no	4	3287		4	16740.5		4	516.5		4	2457.5		4	748.5		4	4244		4	0		4	0		4	120.5		4	0		4	0		4	0
psbK-psbI_720	+	ttcaatgtttgaatcgaggtttcaaacggtaaagcttatctgattttatt	8105	50	30	no	4	1825.5		4	10875		4	274		4	1101		4	413		4	2102.5		4	423		4	650		4	133.5		4	355.5		4	100.5		4	390
psbK-psbI_690	+	aagccggatttctcgtgactatccaagaatttcaatgtttgaatcgaggt	8135	50	40	no	4	3940.5		4	21504		4	477.5		4	1891		4	772.5		4	3278		4	800.5		4	1555.5		4	130		4	385		4	113.5		4	303.5
psbK-psbI_660	+	ggaaagcgtcaaaaaataaggaaataagttaagccggatttctcgtgact	8165	50	38	no	4	2389		4	14868.5		4	386.5		4	1267		4	671.5		4	2685.5		4	618		4	1472.5		4	102		4	233		4	0		4	331.5
psbK-psbI_630	+	gaggagcctaataaggtctttcactggaagggaaagcgtcaaaaaataag	8195	50	42	no	4	342		4	2496.5		4	0		4	0		4	0		4	180		4	364		4	955		4	0		4	0		4	0		4	149.5
psbK-psbI_600	+	aatttttttatatacacaattaggtattgtgaggagcctaataaggtctt	8225	50	28	no	4	1475		4	9362		4	0		4	460		4	222.5		4	1026.5		4	159.5		4	215		4	0		4	0		4	0		4	144
psbK-psbI_570	+	cttttctactaagagtttgtcattaaccaaaatttttttatatacacaat	8255	50	22	no	4	3842.5		4	21816		4	1117		4	2411.5		4	1240.5		4	4783		4	378.5		4	288.5		4	197.5		4	456		4	149		4	238
psbK-psbI_540	+	gctctttctctaaaagaattttcataaattcttttctactaagagtttgt	8285	50	26	no	4	430		4	3021		4	103.5		4	571.5		4	192		4	929.5		4	140.5		4	157		4	141		4	265		4	0		4	0
psbK-psbI_510	+	gcatatcctagtttgacaccaagcaatgaagctctttctctaaaagaatt	8315	50	36	no	4	4032.5		4	27123.5		4	482.5		4	2546		4	835.5		4	4763.5		4	1086.5		4	1938.5		4	315.5		4	1113		4	346		4	1297.5
psbK-psbI_480	+	aaaagagaatagatcatccatttttctaccgcatatcctagtttgacacc	8345	50	36	no	4	3144		4	21953		4	995		4	3731.5		4	1440.5		4	5634		4	1363		4	2574		4	823		4	2352.5		4	604		4	1864.5
psbK-psbI_450	+	acacaatctccaagatgattttttttgaaaaaaagagaatagatcatcca	8375	50	28	no	4	738		4	5176.5		4	0		4	214.5		4	104.5		4	665.5		4	311		4	381		4	0		4	0		4	0		4	0
psbK-psbI_420	+	gtgtaaacgaagagtttgagagtaagcattacacaatctccaagatgatt	8405	50	36	yes	4	644	609.057	4	5757	1861.95	4	0	0	4	354.5	477.486	4	149	416.063	4	905.5	858.109	4	13199.5	5456.4	4	14151.5	4587.01	4	5934	5545.61	4	9852.5	5019.04	4	3637	4000.85	4	8139.5	4864.12
psbK-psbI_390	+	atgaagagagaaacaaaaaatatcactactgtgtaaacgaagagtttgag	8435	50	32	yes	4	554	523.94	4	4571.5	1478.53	4	0	0	4	133.5	179.815	3	0	0	3	424	401.809	4	7428.5	3070.79	4	4990.5	1617.6	4	510	476.62	4	1330.5	677.781	4	245	269.51	4	677	404.572
psbK-psbI_360	+	cgtccgggatcattagataggaatccaaagatgaagagagaaacaaaaaa	8465	50	38	yes	4	698.5	660.599	4	7917	2560.55	4	0	0	4	150	202.039	4	0	0	4	465	440.663	4	10342.5	4275.37	4	8615.5	2792.59	4	649	606.522	4	1678.5	855.058	4	294.5	323.962	4	962	574.886
psbK-psbI_330	+	tttttattttattcttcacgtccaggattacgtccgggatcattagatag	8495	50	36	yes	4	2105.5	1991.26	4	19484.5	6301.76	4	145.5	577.546	4	870.5	1172.5	4	340.5	950.803	4	1902	1802.46	4	31731.5	13117.1	4	35235.5	11421.1	4	5444.5	5088.15	4	13586	6920.96	4	3092.5	3401.88	4	7983	4770.6
psbK-psbI_300	+	aaaattggaaaatcaagcaaggaaaaaccttttttattttattcttcacg	8525	50	26	no	4	1412		4	13214		4	108.5		4	786.5		4	255		4	1871		4	1583.5		4	3044.5		4	573.5		4	1904		4	429		4	1620.5
psbK-psbI_270	+	ttaaatgtgtggaatagaccaaatcataagaaaattggaaaatcaagcaa	8555	50	28	no	4	1093		4	11257.5		4	108		4	260		4	176		4	848		4	830		4	1062.5		4	0		4	121.5		4	138		4	283.5
psbK-psbI_240	+	aatttcgaaatcctttgttcttattcttagttaaatgtgtggaatagacc	8585	50	30	no	4	2123.5		4	21751.5		4	138.5		4	1075.5		4	248		4	2342.5		4	1818		4	1161		4	695.5		4	1396.5		4	757.5		4	794
psbK-psbI_210	+	ttccgttgatgacttgatttttttttttcaaatttcgaaatcctttgttc	8615	50	28	no	4	2254		4	19168.5		4	337		4	2084		4	601		4	4323		4	599		4	311.5		4	614		4	1082		4	384		4	687.5
psbK-psbI_180	+	taatcgtaccgagggttcgaatccctctctttccgttgatgacttgattt	8645	50	44	no	4	1455.5		4	4333		4	1342.5		4	5199		4	1754.5		4	4963		4	1349.5		4	3400.5		4	1710		4	4576		4	1556		4	3693.5
trnS-GCU-1	-	cggaaagagagggattcgaaccctcggtacgattaactcgtacaacggat	8660	50	50	no	4	17856		4	45618.5		4	3770.5		4	10109		4	4860		4	12432		4	27185.5		4	16669		4	2927		4	6979.5		4	2301.5		4	3461
psbK-psbI_150	+	agcggcggattgctaatccgttgtacgagttaatcgtaccgagggttcga	8675	50	52	no	4	205		4	417		4	0		4	0		4	0		4	0		4	381.5		4	1377.5		4	0		4	168.5		4	0		4	151.5
trnS-GCU-2	-	cgtacaacggattagcaatccgccgctttagtccactcagccatctctcc	8698	50	54	no	4	58592.5		4	34259		1	53508		1	61352		1	65404		1	60188		4	44367		4	39537.5		4	45512		4	51422		4	51968		4	30407
psbK-psbI_120	+	tcaattgggagagatggctgagtggactaaagcggcggattgctaatccg	8705	50	52	no	4	1610		4	6616.5		4	0		4	0		4	0		4	219.5		4	202		4	793		4	0		4	0		4	0		4	0
psbK-psbI_90	+	atgtgctatctcatgtagtaattatctttttcaattgggagagatggctg	8735	50	36	no	4	2248		4	22105.5		4	0		4	896		4	222.5		4	1997		4	362		4	351.5		4	124		4	430.5		4	0		4	189.5
trnG-UCC-ex1	+	ttttaccactaaactatacccgc	9513	23	39	no	4	18499		4	28126		4	7448		4	24809		4	9563.5		4	25231.5		4	19384		4	8517		4	6687.5		4	19801		4	6584.5		4	7272
trnG-ex1-in	+	tagaacgaatcacacttttaccactaaact	9526	30	33	no	4	37108.5		4	33408		4	10058.5		4	18895		4	13533		4	21401		4	6278.5		4	3226		4	1252.5		4	4120		4	2211.5		4	2734.5
trnG-intron_642	+	caaaccgaaggaccctttaactatttaagggataatagaacgaatcacac	9550	50	38	no	4	20737.5		4	25023.5		4	6377.5		4	9397		4	7016		4	11242.5		4	3778.5		4	3065		4	370		4	1085.5		4	502		4	899.5
trnG-intron_558	+	atgtgtatttgttctcgaatctgtcattgagaggaaaaggattaaatcct	9634	50	34	no	4	17000		4	19683.5		4	708		4	1840.5		4	1633		4	3056		4	4109		4	2302.5		4	183.5		4	406.5		4	190		4	268.5
trnG-intron_465	+	ttggaagtattgatccaattccaaaattatgtttcgcaatttcataatcc	9727	50	30	no	4	28087.5		4	26932		4	9109		4	14082.5		4	12847.5		4	17015		3	60523		3	7209		4	20879.5		4	23549		4	20199.5		4	14075.5
trnG-intron_372	+	ttcttctttacaaataagaaattgaagatttagttacgattagaaatcaa	9820	50	22	no	4	539		4	733.5		4	379.5		4	1087		4	677.5		4	1240		4	0		4	0		4	105.5		4	114		4	0		4	0
trnG-intron_279	+	tgaggaaaagggttttgtttccaccgagctaaaacaatatgttgatgtct	9913	50	38	no	4	25801.5		4	26638		4	3525.5		4	8641.5		4	7446		4	10846.5		4	26374.5		4	8423.5		4	4165.5		4	7498		4	3262		4	6061.5
trnG-intron_186	+	aaacgaatagctttgtagatgatccttctagaagagggggattctaacaa	10006	50	38	no	4	13256		4	15382		4	449.5		4	1338.5		4	571.5		4	2037		4	12111.5		4	7510		4	426		4	1567.5		4	232.5		4	951.5
trnG-intron_93	+	tcaatttatagatctaagatgtgaacaaaattcgaaaaaaaaaaagaatt	10099	50	20	no	4	9594.5		4	11465.5		4	633		4	2328		4	1379		4	3507.5		4	235		4	103.5		4	163		4	234.5		4	135		4	163.5
trnG-intron_0	+	gttatagtcgacgtcgattcattatttttaacgtctctaattcaaaaccg	10192	50	34	no	4	17810.5		4	19978.5		4	2945		4	9691.5		4	4161		4	11568		4	254		4	522		4	314		4	693.5		4	253.5		4	561
trnG-in-ex2	+	cttggaaggctaggggttatagtcgacgtc	10217	30	53	no	4	3095.5		4	4809		4	179		4	582.5		4	369.5		4	944		4	322		4	575		4	0		4	153.5		4	0		4	126.5
trnG-ex1-ex2	+	cttggaaggctagggttttaccactaaact	10218	30	43	no	4	48205.5		4	43147.5		4	5284.5		4	16074.5		4	8355		4	21681.5		4	27663		4	7683.5		4	4341.5		4	7542		4	5499.5		4	4619.5
trnG-UCC-spliced	+	ccgcatcgttagcttggaaggctagggttttaccactaaactatacccgc	10218	50	50	no	4	60430.5		4	34641.5		4	15261.5		4	38644		4	22754		4	44969		4	40310.5		4	7666.5		4	24990.5		4	34601.5		4	22896.5		4	12071.5
trnG-UCC-ex2	+	agcgggtagcgggaatcgaacccgcatcgttagcttggaaggctaggg	10241	48	60	no	4	43329.5		4	46959		4	678.5		4	2751		4	1483.5		4	5516.5		4	15013		4	10746.5		4	509		4	1492.5		4	392.5		4	976
rpoB-atpA_0	-	gtacatcattgaatatacaattccaaaaattctttcacatccgattcttt	10354	50	28	no	4	351		4	2457.5		4	117.5		4	594		4	183		4	804		4	825.5		4	925		4	374.5		4	597.5		4	382		4	678.5
rpoB-atpA_30	-	tctttcacatccgattctttctgttttttttttcaaacaaaaagttaaaa	10384	50	24	no	4	668.5		4	3562.5		4	296.5		4	1377		4	397		4	1743		4	952		4	1074.5		4	656		4	1429.5		4	408.5		4	1035.5
rpoB-atpA_60	-	tttcaaacaaaaagttaaaatacgaaaaaaaaatcagaatgaaaagcgtc	10414	50	24	no	4	0		4	0		4	0		4	0		4	0		4	251.5		4	232		4	501.5		4	0		4	0		4	0		4	178
rpoB-atpA_90	-	aaatcagaatgaaaagcgtccattgtctaatggataggacagaggtcttc	10444	50	40	no	4	220		4	645.5		4	0		4	0		4	0		4	0		4	625		4	648		4	191		4	207.5		3	163		3	146
trnR-UCU-2	+	tataccaaaggtttagaagacctctgtcctatccattagacaatggacgc	10459	50	42	no	4	40168		4	56246		4	4060.5		4	16105.5		4	6734		4	21041		4	24671		4	21974.5		4	8000.5		4	17219.5		4	7672		4	10291
rpoB-atpA_120	-	tggataggacagaggtcttctaaacctttggtataggttcaaatcctatt	10474	50	38	no	4	148.5		4	638.5		4	0		4	0		4	0		4	145.5		4	684.5		4	546.5		4	266		4	267		4	222		4	168.5
trnR-UCU-1	+	tgcgtccaataggatttgaacctataccaaaggtttagaagacctctgtc	10481	50	42	no	4	39210		4	54987.5		4	3592		4	14858.5		4	6403		4	17792.5		4	15332.5		4	10002		4	3960.5		4	11154		4	3909.5		4	2903
rpoB-atpA_150	-	gtataggttcaaatcctattggacgcaatttatttccatatatatttttt	10504	50	26	no	4	1503		4	8285		4	323.5		4	1728		4	350.5		4	1876		4	1182.5		4	694.5		4	392		4	334.5		4	322.5		4	287
rpoB-atpA_180	-	tatttccatatatatttttttttagatttcgatagcaagaaagactgttt	10534	50	22	no	4	5056.5		4	22209.5		4	321.5		4	2966.5		4	610		4	5468.5		4	0		4	0		4	0		4	107.5		4	0		4	0
rpoB-atpA_210	-	gatagcaagaaagactgtttgaatatttgaatccaagacgcttgattcct	10564	50	36	no	4	2981.5		4	17240		4	683.5		4	1676		3	823		3	3228		4	860		4	923		4	162.5		4	352.5		4	137		4	402.5
rpoB-atpA_240	-	atccaagacgcttgattccttttttttattaagattaagacaaaagtgat	10594	50	28	no	4	2055		4	15420.5		4	294.5		4	1766.5		4	637.5		4	3641		4	609.5		4	662.5		4	202		4	533		4	120		4	367
rpoB-atpA_270	-	aagattaagacaaaagtgatcaatatttctttatgcttgttcctgaagta	10624	50	28	no	4	2210		4	16277.5		4	335.5		4	1917		4	576		4	3877		4	4890		4	7737.5		4	1978.5		4	3987.5		4	1514.5		4	3245
rpoB-atpA_300	-	ttatgcttgttcctgaagtataaaacggtccatttgttcctgaatagctt	10654	50	36	yes	4	3138.5	2968.21	4	26378	8531.28	4	532.5	2113.7	4	3280	4417.93	4	865.5	2416.8	4	5731.5	5431.53	4	31522	13030.5	4	30289	9817.75	4	14302.5	13366.4	4	22357	11389.1	4	10277.5	11305.7	4	14405.5	8608.65
rpoB-atpA_330	-	catttgttcctgaatagcttctttcaaaagggcttctgcttcctcggtaa	10684	50	42	yes	4	12253	11588.2	4	37087	11994.8	4	2998.5	11902.2	4	10366	13962.3	4	3874	10817.6	4	14005.5	13272.5	4	29429.5	12165.5	4	34903	11313.3	4	15442.5	14431.8	4	25409	12943.8	4	13281.5	14610.2	4	20925	12504.7
rpoB-atpA_360	-	ggcttctgcttcctcggtaaatgtcttggtagaagatatgatttcttgga	10714	50	42	yes	4	8323	7871.39	4	27308.5	8832.22	4	716	2842.08	4	2780.5	3745.14	4	909.5	2539.66	4	4091.5	3877.36	4	23766	9824.37	4	27226.5	8825.09	4	4062	3796.14	4	7735.5	3940.6	4	2691	2960.21	4	4241	2534.4
rpoB-atpA_390	-	agaagatatgatttcttggaactgaggtttattagtttttaagtaagtac	10744	50	28	yes	4	1575	1489.54	4	11568.5	3741.53	4	178.5	708.536	4	1022	1376.56	4	388.5	1084.84	4	2286.5	2166.83	4	7703	3184.26	4	6694.5	2169.93	4	1124	1050.43	4	1388.5	707.327	4	653	718.327	4	868	518.712
rpoB-atpA_420	-	attagtttttaagtaagtacgtagctcaacaagaaatttccttacctgtc	10774	50	32	yes	4	2005.5	1896.68	4	13239	4281.81	4	293	1163.03	4	1616.5	2177.31	4	603.5	1685.2	4	3232	3062.85	4	20952.5	8661.33	4	23237.5	7532.11	4	10133	9469.78	4	15874	8086.5	4	8866.5	9753.52	4	13948	8335.25
rpoB-atpA_450	-	aagaaatttccttacctgtccaacttctaatgaatcaagatagccgtttg	10804	50	36	yes	4	3062	2895.86	4	21653	7003.1	4	679	2695.21	4	2181	2937.65	4	846.5	2363.74	4	3847.5	3646.13	4	31162.5	12881.9	4	28495	9236.25	4	10069.5	9410.44	4	18756	9554.65	4	8968	9865.17	4	13085.5	7819.83
rpoB-atpA_480	-	tgaatcaagatagccgtttgttccggtataaatagtcattatctgctctt	10834	50	36	yes	4	2639.5	2496.28	4	19189	6206.18	4	669	2655.52	4	2282	3073.69	4	919	2566.19	4	4468	4234.16	4	29321.5	12120.9	4	33831.5	10966	4	12620.5	11794.5	4	20090.5	10234.5	4	11641.5	12806.1	4	15234	9103.76
rpoB-atpA_510	-	aatagtcattatctgctcttctaccgtgagaggagctgattgggattgtt	10864	50	42	yes	3	1106	1045.99	3	8401	2717.09	4	0	0	4	328.5	442.466	4	115	321.123	4	666.5	631.617	4	11292.5	4668.08	4	20388	6608.48	4	1271.5	1188.28	4	2950.5	1503.04	4	879.5	967.487	4	1738.5	1038.92
rpoB-atpA_540	-	aggagctgattgggattgtttaagcaattcacgtaatcgttgacctcttg	10894	50	42	yes	4	1714.5	1621.47	4	12870	4162.47	4	161.5	641.056	4	1044.5	1406.87	4	258	720.432	4	2334	2211.85	4	29817.5	12325.9	4	28185.5	9135.93	4	15809	14774.3	4	25183.5	12828.9	4	10721	11793.5	4	19640	11736.8
rpoB-atpA_570	-	acgtaatcgttgacctcttgccaattgattctgagtagctttatcgagat	10924	50	40	yes	4	2174	2056.04	4	16853.5	5450.83	4	353.5	1403.18	4	1739	2342.31	4	583.5	1629.35	4	3204.5	3036.79	4	35989	14877.1	4	30863	10003.8	4	8312	7767.97	4	16891	8604.58	4	5400.5	5940.77	4	8618.5	5150.37
rpoB-atpA_600	-	ctgagtagctttatcgagatcagaagcaaattgtgcaaaggcttctaatt	10954	50	38	yes	4	900	851.166	4	6963	2252	4	0	0	4	249	335.385	4	0	0	4	644	610.295	4	1121.5	463.605	4	1925	623.962	4	1522.5	1422.85	4	3324.5	1693.56	4	982.5	1080.79	4	2438.5	1457.24
rpoB-atpA_630	-	ttgtgcaaaggcttctaattctgcgaattgtgctagttctaattttaatt	10984	50	32	yes	4	1821.5	1722.67	4	13012.5	4208.56	4	347.5	1379.36	4	917	1235.13	4	495	1382.22	4	2124.5	2013.31	4	20005	8269.65	4	27774	9002.55	4	6750	6308.2	4	11691	5955.61	4	7269	7996.2	4	8154.5	4873.09
rpoB-atpA_660	-	tgctagttctaattttaatttaccagctacttgtttcatggcttttattt	11014	50	28	yes	4	1685.5	1594.04	4	14229.5	4602.16	4	494.5	1962.86	4	2127.5	2865.59	4	767	2141.75	4	3959	3751.8	4	27533.5	11381.8	4	18713	6065.55	4	16591	15505.1	4	15954.5	8127.51	4	12986	14285.1	4	10986	6565.18
rpoB-atpA_690	-	ttgtttcatggcttttatttgagctgcggaccccactctggaaacggaga	11044	50	48	yes	4	2431	2299.09	4	17859.5	5776.19	4	104	412.816	4	973	1310.56	4	265.5	741.375	4	1693	1604.39	4	11083	4581.48	4	23516	7622.38	4	2651.5	2477.96	4	7565.5	3854	4	1833.5	2016.93	4	6368	3805.48
rpoB-atpA_720	-	ccccactctggaaacggagatacccacattaatagcaggtctgattccag	11074	50	50	yes	4	1030	974.112	4	7500	2425.68	4	105	416.786	4	450	606.118	4	192.5	537.532	4	1027.5	973.724	4	20394	8430.45	4	21804	7067.46	4	7492	7001.64	4	10010.5	5099.53	4	7623	8385.62	4	9563	5714.8
rpoB-atpA_750	-	aatagcaggtctgattccagaattgaataggtcggcggataagaagattt	11104	50	40	yes	4	883	835.088	4	7068.5	2286.12	4	0	0	4	255	343.467	4	0	0	4	617.5	585.182	4	5776	2387.68	4	8576.5	2779.95	4	567	529.889	4	899	457.967	4	240.5	264.56	4	719	429.671
rpoB-atpA_780	-	gtcggcggataagaagatttgtccatcagtaatggaaattacattagtag	11134	50	38	yes	4	1618.5	1530.68	4	10222	3306.04	4	0	0	4	446.5	601.404	4	207.5	579.417	4	1221	1157.1	4	6127	2532.77	4	11467.5	3717.03	4	1238.5	1157.44	4	2335	1189.49	4	895	984.537	4	1777.5	1062.22
rpoB-atpA_810	-	aatggaaattacattagtaggaatataagccgaaacatctcccgattggg	11164	50	38	yes	4	2037	1926.47	4	16529	5345.88	4	190.5	756.169	4	1101	1482.97	4	464	1295.66	4	2420	2293.34	4	27207	11246.8	4	40259.5	13049.5	4	6137	5735.33	4	17320.5	8823.38	4	4736.5	5210.35	4	9937.5	5938.6
rpoB-atpA_840	-	cgaaacatctcccgattgggtttcaactattggtaaggcggtcatacttc	11194	50	46	yes	4	1734	1639.91	4	18421	5957.79	4	218.5	867.311	4	1284	1729.46	4	419.5	1171.4	4	2692	2551.11	4	27022	11170.3	4	24557	7959.8	4	6056	5659.63	4	10147	5169.07	4	4976	5473.81	4	8508.5	5084.64
rpoB-atpA_870	-	tggtaaggcggtcatacttccttcacctaaactagaacttaatttagcgg	11224	50	42	yes	4	2922	2763.45	4	25021	8092.39	4	513.5	2038.28	4	2521.5	3396.28	4	746.5	2084.51	4	4493.5	4258.32	4	22067	9122.04	4	30945.5	10030.5	4	12664	11835.1	4	23353	11896.4	4	12858.5	14144.9	4	15820.5	9454.25
rpoB-atpA_900	-	actagaacttaatttagcggctctttccaaaaggcgtgaatgcaaataaa	11254	50	36	yes	4	874.5	827.05	4	9417	3045.68	4	0	0	4	637	857.994	4	235.5	657.604	4	1647	1560.8	4	15460.5	6391.05	4	19306	6257.77	4	3043	2843.83	4	6169	3142.6	4	1710.5	1881.62	4	4308.5	2574.74
rpoB-atpA_930	-	aaggcgtgaatgcaaataaaaaacatctcctggataagcttcacgaccgg	11284	50	44	yes	4	1041.5	984.988	4	9236	2987.14	4	0	0	4	699	941.503	4	239.5	668.773	4	1472	1394.96	4	20989	8676.42	4	31795	10305.9	4	4553.5	4255.47	4	10418.5	5307.37	4	3609	3970.05	4	8958	5353.26
rpoB-atpA_960	-	tggataagcttcacgaccgggcggtcttcgtaatagaagagacatttggc	11314	50	50	yes	4	510.5	482.8	4	4641	1501.01	4	0	0	4	122	164.325	4	0	0	4	338	320.31	4	18428.5	7617.96	4	28899	9367.2	4	1556.5	1454.62	4	3922	1997.94	4	768	844.832	4	2194	1311.12
rpoB-atpA_990	-	taatagaagagacatttggcgataagcttgcgcttgtttagagagatcat	11344	50	38	yes	4	564	533.397	4	4668	1509.74	4	0	0	4	177	238.406	4	0	0	4	466.5	442.085	4	3867	1598.54	4	9051	2933.75	4	954.5	892.027	4	2273.5	1158.16	4	541.5	595.673	4	1187	709.345
rpoB-atpA_1020	-	cgcttgtttagagagatcatcataaatgattaaagtgtgtcgttcacgat	11374	50	36	yes	4	1568	1482.92	4	9649.5	3120.88	4	101	400.908	4	589	793.341	4	298.5	833.523	4	1594.5	1511.05	4	11778	4868.78	4	12301.5	3987.36	4	1598	1493.41	4	2704.5	1377.72	4	1405.5	1546.11	4	2367	1414.51
rpoB-atpA_1050	-	taaagtgtgtcgttcacgatacataaaatattcagccagagctgctcctg	11404	50	42	yes	4	1554.5	1470.15	4	12394	4008.52	4	285.5	1133.26	4	1287.5	1734.17	4	542	1513.47	4	2736	2592.81	4	10083	4168.1	4	13653	4425.43	4	5098.5	4764.8	4	8116	4134.44	4	4504	4954.59	4	7924.5	4735.64
rpoB-atpA_1080	-	ttcagccagagctgctcctgtataaggagcaaggtattgtaatgtagcag	11434	50	46	yes	4	515.5	487.529	4	4416	1428.24	4	0	0	4	0	0	4	0	0	4	292.5	277.191	4	4872	2013.98	4	4074	1320.53	4	591	552.318	4	829	422.308	4	541.5	595.673	4	876	523.493
rpoB-atpA_1110	-	aaggtattgtaatgtagcaggggaatctgccgtttcggctaccacaatag	11464	50	46	yes	4	639	604.328	4	4689	1516.54	4	139	551.745	4	1044	1406.19	4	190.5	531.947	4	1269.5	1203.06	4	7722	3192.11	4	12020.5	3896.28	4	4336.5	4052.67	4	8974.5	4571.77	4	3432	3775.34	4	9722	5809.82
rpoB-atpA_1140	-	cgtttcggctaccacaatagtgtattccatcgctcccctttcctgtaaag	11494	50	48	yes	4	19330.5	18281.6	4	51029.5	16504.2	4	5991.5	23782.6	4	19404	26135.8	4	8509	23760.3	4	23005.5	21801.5	4	27294	11282.8	4	35978.5	11661.9	4	20604.5	19255.9	4	36630.5	18660.2	4	20682	22751.1	4	31210	18650.9
rpoB-atpA_1170	-	cgctcccctttcctgtaaagtagttacgacctgggccacagaagatgctt	11524	50	52	yes	4	4300	4066.68	4	22605	7311	4	498.5	1978.74	4	2934.5	3952.56	4	472	1318	4	4037	3825.72	4	21966	9080.29	4	35538	11519.1	4	4892	4571.81	4	18833.5	9594.13	4	2718	2989.91	4	12931.5	7727.8
rpoB-atpA_1200	-	ctgggccacagaagatgctttttgcccaatagctacataaacacatatta	11554	50	40	yes	4	1223	1156.64	4	12602.5	4075.95	4	295.5	1172.95	4	2002.5	2697.22	4	648.5	1810.85	4	3923	3717.68	4	24571.5	10157.3	4	27661.5	8966.08	4	13855	12948.2	4	21601	11003.9	4	13929.5	15323	4	15713	9390.01
rpoB-atpA_1230	-	agctacataaacacatattacattttgaccttgttgattgaggatcgtat	11584	50	32	yes	4	2345	2217.76	4	19293	6239.82	4	350.5	1391.27	4	1894.5	2551.76	4	807	2253.44	4	4193	3973.55	4	16313	6743.45	4	13200.5	4278.76	4	4462.5	4170.42	4	7797	3971.93	4	3220.5	3542.68	4	4635	2769.85
rpoB-atpA_1260	-	ttgttgattgaggatcgtatctgtggctactgctgttttaccggtctgtc	11614	50	46	yes	4	3749.5	3546.05	4	23360.5	7555.35	4	546	2167.29	4	2155.5	2903.3	4	781	2180.84	4	3493.5	3310.66	4	25615	10588.7	4	26571.5	8612.78	4	11373	10628.6	4	15745	8020.79	4	9063	9969.68	4	14086.5	8418.02
rpoB-atpA_1290	-	tgctgttttaccggtctgtctgtccccaataattaattctcgctgaccac	11644	50	46	yes	4	8254	7806.14	4	35629.5	11523.4	4	1830	7263.98	4	7250	9765.23	4	2201.5	6147.41	4	9930	9410.29	4	22259.5	9201.61	4	26822.5	8694.13	4	13849	12942.6	4	21145	10771.6	4	14226.5	15649.7	4	20663	12348.1
rpoB-atpA_1320	-	aattaattctcgctgaccacgtcctatagggatcatcgaatcaatagcaa	11674	50	40	yes	4	2524.5	2387.52	4	16377.5	5296.88	4	217	861.357	4	1369.5	1844.62	4	342.5	956.387	4	2895	2743.48	4	29985	12395.2	4	30104.5	9757.95	4	10152.5	9488.01	4	19662.5	10016.4	4	5924.5	6517.2	4	12263	7328.31
rpoB-atpA_1350	-	gatcatcgaatcaatagcaataagcccggtttgaagaggctcatatacgg	11704	50	44	yes	4	1125	1063.96	4	8707.5	2816.21	4	0	0	4	271	365.018	4	0	0	4	721	683.265	4	11105	4590.58	4	15736	5100.6	4	1604.5	1499.48	4	3875.5	1974.25	4	1189	1307.95	4	3144.5	1879.14
rpoB-atpA_1380	-	ttgaagaggctcatatacggaacggcgcgaaataatacccggggcggcag	11734	50	56	yes	4	301.5	285.141	4	2180.5	705.226	4	0	0	4	0	0	4	0	0	4	101	95.714	4	698	288.539	4	2870	930.27	4	0	0	4	580	295.463	4	0	0	4	524.5	313.439
rpoB-atpA_1410	-	aataatacccggggcggcagattcgattaatcgaaattcagaagctgaaa	11764	50	42	yes	4	181.5	171.652	4	1459.5	472.037	4	0	0	4	0	0	4	0	0	4	188.5	178.635	4	955.5	394.984	4	3738	1211.62	4	265	247.655	4	1196.5	609.519	4	153	168.306	4	1208.5	722.193
rpoB-atpA_1440	-	tcgaaattcagaagctgaaatttcacctctaccatcaataggtttagcca	11794	50	38	yes	4	1046	989.244	4	10135	3277.9	4	427	1694.93	4	2061	2776.02	4	605.5	1690.78	4	3243	3073.27	4	29587.5	12230.9	4	30452	9870.59	4	12158.5	11362.7	4	25358.5	12918.1	4	8460	9306.35	4	17399.5	10397.9
rpoB-atpA_1470	-	accatcaataggtttagccagggcatttataacacgacccaaataagcct	11824	50	42	yes	4	1339	1266.35	4	12057.5	3899.69	4	129	512.051	4	864.5	1164.42	4	298.5	833.523	4	2105	1994.83	4	17494.5	7231.86	4	29273.5	9488.59	4	6297.5	5885.32	4	15879.5	8089.31	4	4878	5366	4	16183	9670.88
rpoB-atpA_1500	-	aacacgacccaaataagcctcactcacgggtatctgagcaattcttcccg	11854	50	50	yes	4	3462.5	3274.62	4	26642	8616.66	4	690.5	2740.86	4	2189	2948.43	4	837.5	2338.61	4	4130	3913.85	4	42837	17707.9	4	28366.5	9194.6	4	18444.5	17237.3	4	29022.5	14784.6	4	17507	19258.4	4	20442.5	12216.3
rpoB-atpA_1530	-	tatctgagcaattcttcccgttgcttttacagaacttccttcttgtatca	11884	50	38	yes	4	4517	4271.91	4	28747.5	9297.63	4	1541.5	6118.81	4	5589.5	7528.66	4	1870	5221.74	4	8420	7979.32	4	39428	16298.7	4	26974.5	8743.4	4	25167	23519.8	4	30059.5	15312.9	4	23668.5	26036.3	4	22088.5	13200
rpoB-atpA_1560	-	agaacttccttcttgtatcaataaaccatcgcccattaatacaacaccaa	11914	50	36	yes	4	3903.5	3691.7	4	32953	10657.8	4	686.5	2724.99	4	4246.5	5719.73	4	1073	2996.22	4	7577.5	7180.92	4	36398	15046.2	4	23188.5	7516.22	4	28158	26315	4	36858.5	18776.4	4	28777	31655.9	4	25858	15452.6
rpoB-atpA_1590	-	gcccattaatacaacaccaacattatttgattccaaattcagagcaatgc	11944	50	36	yes	4	2964.5	2803.65	4	28976.5	9371.7	4	575	2282.4	4	2895	3899.36	4	1024.5	2860.79	4	6393	6058.41	4	19819.5	8192.97	4	18490.5	5993.43	4	9748	9109.98	4	20989	10692.2	4	9458	10404.2	4	14805	8847.39
rpoB-atpA_1620	-	ttccaaattcagagcaatgcctattgtaccctcttcaaattcgactaatt	11974	50	36	yes	4	2308.5	2183.24	4	20570.5	6652.99	4	737	2925.44	4	2733	3681.16	4	965.5	2696.04	4	4964	4704.2	4	20677.5	8547.65	4	20103.5	6516.27	4	15932.5	14889.7	4	22808.5	11619.1	4	18803	20684.1	4	20088.5	12004.8
rpoB-atpA_1650	-	ctcttcaaattcgactaattcacccgccattacttcatcaagaccgtgaa	12004	50	42	yes	4	4628.5	4377.36	4	29528.5	9550.23	4	1101.5	4372.28	4	4341.5	5847.69	4	1435.5	4008.45	4	6204.5	5879.78	4	30655	12672.1	4	33113.5	10733.3	4	18924	17685.4	4	34172	17407.8	4	17019	18721.6	4	30766.5	18385.9
rpoB-atpA_1680	-	tacttcatcaagaccgtgaatacgagcaatgccgtcgcctacttgaagta	12034	50	46	yes	4	1174.5	1110.77	4	10030.5	3244.1	4	235.5	934.791	4	1221	1644.6	4	352.5	984.311	4	1897	1797.72	4	9368	3872.54	4	18457.5	5982.74	4	3607	3370.92	4	10678	5439.57	4	3258	3583.94	4	11148	6661.99
rpoB-atpA_1710	-	gccgtcgcctacttgaagtacggtaccggtatttacaatctttacttctc	12064	50	46	yes	4	1317.5	1246.01	4	14785	4781.82	4	412	1635.39	4	1881.5	2534.25	4	548.5	1531.62	4	3647.5	3456.6	4	27106	11205.1	4	28385.5	9200.76	4	15181	14187.4	4	30091.5	15329.2	4	15261.5	16788.3	4	22254.5	13299.2
rpoB-atpA_1740	-	atttacaatctttacttctctattatattgttcaatacgttcacggataa	12094	50	26	yes	4	3609	3413.18	4	24090.5	7791.45	4	472	1873.55	4	2757	3713.48	4	964.5	2693.24	4	6256.5	5929.05	4	27006	11163.7	4	12494.5	4049.92	4	8224.5	7686.2	4	12669	6453.82	4	5953.5	6549.1	4	8022	4793.91
rpoB-atpA_1770	-	ttcaatacgttcacggataatattactaatttcgtcagctcgaatggtta	12124	50	34	yes	4	1766.5	1670.65	4	19932	6446.49	4	289.5	1149.14	4	1089	1466.81	4	421	1175.59	4	2889.5	2738.27	4	14159.5	5853.24	4	15416.5	4997.04	4	4242	3964.36	4	9088	4629.59	4	3294.5	3624.09	4	6290.5	3759.17
rpoB-atpA_1800	-	ttcgtcagctcgaatggttaccatgattctttctttattattttttgaaa	12154	50	30	no	4	1842		4	17359		4	489.5		4	1548		4	657.5		4	3767.5		4	25746.5		4	18462		4	13938.5		4	21251.5		4	9966.5		4	12633.5
rpoB-atpA_1830	-	ttctttattattttttgaaagaaaaaaataatacctacagtagaaagact	12184	50	20	no	4	0		4	522.5		4	0		4	0		4	0		4	218.5		4	0		4	0		4	0		4	0		4	0		4	0
rpoB-atpA_1860	-	atacctacagtagaaagactaatcagttatttctttcattgttcccaaca	12214	50	32	yes	4	6551	6195.54	4	30418	9837.91	4	1271.5	5047.08	4	5643	7600.72	4	2411.5	6733.8	4	10513.5	9963.26	4	13033	5387.57	4	12734.5	4127.71	4	9287.5	8679.62	4	10900.5	5552.91	4	9225.5	10148.4	4	11584	6922.54
rpoB-atpA_1890	-	ttctttcattgttcccaacatgccaatattggcactaatggtacgtaaat	12244	50	36	yes	4	5833	5516.5	4	28976	9371.53	4	733.5	2911.55	4	3656.5	4925.04	4	1187	3314.55	4	6983.5	6618.01	4	10434	4313.2	4	10892.5	3530.65	4	3727.5	3483.53	4	8222	4188.44	4	2931.5	3224.77	4	5415.5	3236.28
rpoB-atpA_1920	-	ggcactaatggtacgtaaatgtaactcgttgttcaaacaactattcagag	12274	50	38	yes	4	6868	6495.34	4	30778.5	9954.51	4	1108	4398.08	4	4400	5926.49	4	1566	4372.85	4	8651.5	8198.71	4	14590	6031.2	4	15808	5123.94	4	3459.5	3233.07	4	7851.5	3999.7	4	2318.5	2550.45	4	5593.5	3342.65
rpoB-atpA_1950	-	gttcaaacaactattcagagttcctagagctcctcgtaaggcttgttgga	12304	50	44	yes	4	4270.5	4038.78	4	23937.5	7741.96	4	309.5	1228.53	4	1916	2580.72	4	842.5	2352.57	4	3840	3639.03	4	22714	9389.49	4	22295.5	7226.77	4	5039	4709.19	4	8058.5	4105.15	4	3709.5	4080.6	4	5570.5	3328.9
rpoB-atpA_1980	-	tcctcgtaaggcttgttggaaaacccgttgtcggacttgattaatcgccc	12334	50	50	yes	4	4889.5	4624.2	4	26109.5	8444.44	4	707	2806.36	4	2825.5	3805.75	4	791	2208.77	4	4904.5	4647.81	4	22777.5	9415.74	4	24539	7953.97	4	8814.5	8237.58	4	17188.5	8756.13	4	7156	7871.9	4	15983.5	9551.66
rpoB-atpA_2010	-	tcggacttgattaatcgccctttgctgttcaaactgaatcgtttcgtttt	12364	50	40	yes	4	9545	9027.09	4	40968.5	13250.2	4	2469	9800.42	4	8457.5	11391.6	4	3529.5	9855.68	4	13121	12434.3	4	28525	11791.6	4	30207	9791.17	4	13246.5	12379.5	4	21441	10922.4	4	12679	13947.4	4	15237.5	9105.85
rpoB-atpA_2040	-	aaactgaatcgtttcgtttttgtaattttctaattgttccaaagtcttat	12394	50	26	yes	4	13127.5	12415.2	4	40871	13218.7	4	1907.5	7571.61	4	7088	9547.03	4	3829	10692	4	14755.5	13983.2	4	5653	2336.83	4	8368.5	2712.53	4	3034.5	2835.89	4	6176	3146.17	4	2758.5	3034.46	4	5036.5	3009.79
rpoB-atpA_2070	-	taattgttccaaagtcttataagttgaattaatcaaattcaatttttctc	12424	50	22	yes	4	8954.5	8468.63	4	37465	12117.1	4	1715.5	6809.49	4	5519.5	7434.37	4	2445	6827.35	4	10594.5	10040	4	4151.5	1716.14	4	2749.5	891.212	4	1127.5	1053.7	4	1768	900.651	4	818.5	900.384	4	1106.5	661.239
rpoB-atpA_2100	-	aatcaaattcaatttttctcgttctatttcagagtatccattcactcgaa	12454	50	30	yes	4	9163.5	8666.29	4	41109.5	13295.8	4	1922	7629.16	4	7956	10716.2	4	2865	8000.15	4	14757	13984.7	4	20119.5	8316.98	4	24741.5	8019.61	4	8982	8394.12	4	16529.5	8420.43	4	6836	7519.88	4	12063.5	7209.09
rpoB-atpA_2130	-	agagtatccattcactcgaaactgctcggcttcgctttctactttccgta	12484	50	46	yes	4	8413.5	7956.98	4	41642.5	13468.2	4	2597	10308.5	4	7228	9735.6	4	2959.5	8264.02	4	11385.5	10789.6	4	40468.5	16728.8	4	25918	8400.95	4	26942	25178.6	4	30509	15541.8	4	22472	24720.1	4	22591.5	13500.6
rpoB-atpA_2160	-	ttcgctttctactttccgtaagcgagaacgagctttttcgagttgttcaa	12514	50	42	yes	4	2838	2684.01	4	15774.5	5101.85	4	254	1008.22	4	1285.5	1731.48	4	351.5	981.519	4	2730	2587.12	4	17906	7401.97	4	16076.5	5210.97	4	4318	4035.38	4	8031.5	4091.39	4	2247	2471.79	4	5957	3559.87
rpoB-atpA_2190	-	agctttttcgagttgttcaatagcccctccacgcagttcttctgaatttc	12544	50	44	yes	3	15748	14893.5	3	56517	18279	4	3803.5	15097.6	4	12633	17015.7	4	4511	12596.4	4	20625.5	19546	4	37112	15341.3	4	31581.5	10236.7	4	27750	25933.7	4	31854	16227	4	26268	28895.9	4	27612.5	16501.1
rpoB-atpA_2220	-	acgcagttcttctgaatttcgaatagtattcaagatcctctgttttcgat	12574	50	36	yes	4	9754.5	9225.22	4	42264.5	13669.4	4	2346	9312.19	4	7345	9893.19	4	3464	9672.78	4	13911.5	13183.4	4	27351	11306.3	4	22451	7277.17	4	10775	10069.8	4	18753	9553.12	4	8261	9087.44	4	12848.5	7678.2
rpoB-atpA_2250	-	caagatcctctgttttcgattatctaataaatcacttaacactccctttc	12604	50	34	yes	4	11484.5	10861.4	4	47748.5	15443	4	2638	10471.2	4	8315.5	11200.4	4	3859	10775.8	4	16155	15309.5	4	35330	14604.7	4	28469	9227.82	4	21632.5	20216.6	4	30435	15504.1	4	18934.5	20828.7	4	25338.5	15142.2
atpF-ex1-ex2	-	ctaataaatcacttaacactccctttccaa	12617	30	33	yes	4	5191	4909.34	4	22404	7245.99	4	927	3679.62	4	3807	5127.76	4	1277.5	3567.26	4	6358	6025.24	4	25730.5	10636.5	4	32191.5	10434.4	4	13678.5	12783.2	4	32583.5	16598.6	4	17692	19461.9	4	30004	17930.2
atpF-in-ex2	-	ctaataaatcacttaatgaaagtagattat	12618	30	20	no	4	169.5		4	1267.5		4	0		4	0		4	0		4	0		4	0		4	0		4	0		4	0		4	0		4	0
atpF-intron_0	-	atgaaagtagattatttttccattcctttccaaaattccataatcccttc	12642	50	30	no	4	5410		4	33193		4	1190		4	6608.5		4	2173		4	11359		4	1230		4	2203.5		4	747.5		4	2118		4	734.5		4	2392
atpF-intron_93	-	caattacttaaggtaaattctcatatctttttttatgaatgtaatgagcc	12735	50	26	no	4	2845.5		4	18533		4	412.5		4	2468		4	1043.5		4	4883.5		4	313.5		4	268.5		4	117		4	208		4	0		4	160.5
atpF-intron_186	-	aatgtaagaccaaaatattcggaggactcttctgacaaaataaaaaatat	12828	50	28	no	4	1530		4	10573		4	0		4	912		4	276		4	1850.5		4	1730.5		4	1089.5		4	317.5		4	582.5		4	251		4	684.5
atpF-intron_279	-	aaaaagctcttcttacttagaataggtcgtcgattcagcattagataaag	12921	50	34	no	4	4250.5		4	26001		4	424		4	2870		4	822		4	5112		4	3622.5		4	2692		4	673.5		4	2070		4	486		4	1586
atpF-intron_372	-	atcattttatcaatatgagtatcctatatcgataaaatatttattttgaa	13014	50	18	no	4	1818.5		4	9913		4	182.5		4	1108		4	461		4	2352.5		4	0		4	0		4	123		4	0		4	0		4	100.5
atpF-intron_465	-	cgtctagacttcaaacagtttgttttaaccatgttaatagttccacatta	13107	50	32	no	4	3626		4	20557		4	700		4	2864.5		4	1130		4	6099.5		4	17698		4	5838		4	3892.5		4	6934.5		4	4226		4	5419.5
atpF-intron_558	-	aatgctatggttcttacatataatttctgaatttattcagaagtaattcg	13200	50	26	no	4	2021		4	14433		4	208		4	1252		4	434.5		4	2630.5		4	5736		4	1271		4	886.5		4	1563.5		4	645.5		4	922.5
atpF-intron_645	-	aagggtacagctgggtggtccagcctattcttgaaataaacaactcgcac	13287	50	48	no	4	1470.5		4	11281.5		4	328.5		4	1627		4	593		4	3074		4	5567.5		4	8477.5		4	1077.5		4	3867		4	1466.5		4	3633.5
atpF-ex1-in	-	ataaacaactcgcacacactccctttccaa	13312	30	43	no	4	4978.5		4	28842		4	957		4	4072		4	1116.5		4	6472.5		4	8072.5		4	13943.5		4	2736		4	8733.5		4	3822.5		4	10569
rpoB-atpA_2280	-	atcacttaacactccctttccaaaaaaaatcaatacaccaagcactacac	13329	50	36	yes	4	12857	12159.4	4	53175	17198.1	4	3244	12876.7	4	10029.5	13509	4	4291.5	11983.5	4	17170.5	16271.8	4	34604.5	14304.8	4	26414	8561.72	4	20425.5	19088.6	4	38567	19646.7	4	24478.5	26927.4	4	26272	15700
rpoB-atpA_2310	-	caatacaccaagcactacacttagatttattagatttgttgctaaaatat	13359	50	28	yes	4	6142.5	5809.21	4	30504.5	9865.89	4	789.5	3133.83	4	3754	5056.37	4	947	2644.38	4	8261.5	7829.12	4	8592.5	3551.96	4	10696.5	3467.12	4	4763	4451.26	4	12025	6125.75	4	1813.5	1994.93	4	8195.5	4897.59
rpoB-atpA_2340	-	tagatttgttgctaaaatatcggtattaaacccgaaactcccggcagatg	13389	50	40	yes	4	6311.5	5969.04	4	32158	10400.7	4	687.5	2728.95	4	3783	5095.43	4	1482	4138.3	4	7628	7228.77	4	11059	4571.56	4	30478.5	9879.17	4	3662	3422.32	4	17251.5	8788.23	4	2924.5	3217.07	4	15507	9266.9
rpoB-atpA_2370	-	cccgaaactcccggcagatggccagtggcccaaagaaacgaaagaatcgg	13419	50	58	yes	4	1915	1811.09	4	13869.5	4485.73	4	0	0	4	548	738.117	4	201	561.267	4	1310	1241.44	4	6953.5	2874.43	4	18017	5839.96	4	824	770.068	4	4212	2145.67	4	648.5	713.377	4	2813.5	1681.33
rpoB-atpA_2400	-	caaagaaacgaaagaatcggttacgtttttcatatgatctcctcttatag	13449	50	34	yes	4	8274	7825.05	4	31259.5	10110.1	4	2110	8375.41	4	5855	7886.27	4	2780.5	7764.19	4	10748.5	10186	4	21025	8691.3	4	18751.5	6078.03	4	17846.5	16678.4	4	22599	11512.3	4	16989.5	18689.2	4	21530.5	12866.5
rpoB-atpA_2430	-	catatgatctcctcttatagatagactaaaaaatcgaacagagttctttt	13479	50	30	no	4	7132		4	30991.5		4	1479		4	4942		4	1948		4	9338.5		4	2194		4	1756		3	671		3	1132		4	375		4	853
rpoB-atpA_2460	-	aaatcgaacagagttctttttgtagcacttcgcccctctttttatttatt	13509	50	34	no	4	8910		4	35191.5		4	4012.5		4	9746.5		4	4671.5		4	15051		4	4352.5		4	11105.5		4	2675		4	7861.5		4	3066.5		4	9534.5
rpoB-atpA_2490	-	cgcccctctttttatttattcttttattttttctgaaattgagtcaaaaa	13539	50	26	no	4	11818		4	36807		4	1735		4	8134.5		4	3672		4	12152.5		4	2353		4	6390		4	1746		4	7802		4	1048.5		4	2668.5
rpoB-atpA_2520	-	ttctgaaattgagtcaaaaaataaaaaatattcgagttagttataaatta	13569	50	18	no	4	638		4	3193		4	140		4	854.5		4	299.5		4	1787		4	0		4	0		4	0		4	0		4	0		4	0
rpoB-atpA_2550	-	ttcgagttagttataaattatgaactaatgaactagcccttttattggtt	13599	50	28	no	4	4193		4	20031.5		4	657.5		4	2767		4	1257		4	5276		4	313.5		4	461.5		4	164		4	363.5		4	141.5		4	344
rpoB-atpA_2580	-	aactagcccttttattggttattggaacactaacacttactaaaaagagt	13629	50	32	no	4	7363		4	36527.5		4	1191.5		4	5122.5		4	2124.5		4	10246.5		4	1106.5		4	999		4	187.5		4	670		4	172		4	513.5
rpoB-atpA_2610	-	taacacttactaaaaagagtttcccttggtctatgaacgggaaggatgaa	13659	50	38	no	4	4948		4	22457.5		4	138		4	734		4	281		4	1772.5		4	1490		4	1900.5		4	0		4	220		4	0		4	172.5
rpoB-atpA_2640	-	ctatgaacgggaaggatgaaagcgagtcagtatgctaattcctcatccgc	13689	50	48	no	4	3658		4	19522		4	1155.5		4	3926		4	1470.5		4	6797.5		4	717.5		4	1769		4	442		4	1405		4	420.5		4	1293
rpoB-atpA_2670	-	tatgctaattcctcatccgcaaatcagcccttcccgtaggttcttttctc	13719	50	46	no	4	29568		4	56799.5		4	8731		4	22595		4	12055		4	29911.5		4	13646.5		4	24121.5		4	6310		4	16594		4	6978		4	13608
rpoB-atpA_2700	-	ttcccgtaggttcttttctcaaagaataaagaattggaggagggaaatct	13749	50	38	no	4	990.5		4	6083		4	0		4	117.5		4	0		4	458.5		4	1265.5		4	1147		4	0		4	174		4	0		4	114
rpoB-atpA_2730	-	gaattggaggagggaaatcttgatagaatttgaaaaagcaaacgacaagt	13779	50	36	no	4	1313		4	6291		4	0		4	379		4	119		4	1109		4	721.5		4	812.5		4	102.5		4	154		4	0		4	231.5
rpoB-atpA_2760	-	tgaaaaagcaaacgacaagtcgaaggcaataaaatatgaaaaatgtattt	13809	50	28	no	4	1234.5		4	6567.5		4	0		4	451.5		4	171		4	958.5		4	492		4	546.5		4	222		4	418		4	151		4	264.5
rpoB-atpA_2790	-	aaaatatgaaaaatgtatttatttttcatatttctaagctaagattaaac	13839	50	16	no	4	160.5		4	972.5		4	0		4	358.5		4	110.5		4	616.5		4	0		4	0		4	0		4	0		4	0		4	0
rpoB-atpA_2820	-	tttctaagctaagattaaacaaaaggattcgcaaataaaagtgctaatgc	13869	50	30	yes	4	2630.5	2487.77	4	16344	5286.04	4	568	2254.61	4	2433	3277.08	4	936.5	2615.06	4	4883	4627.44	4	8714.5	3602.39	4	4165	1350.03	4	1142.5	1067.72	4	1851	942.933	4	649	713.927	4	1090	651.378
rpoB-atpA_2850	-	gcaaataaaagtgctaatgctacaaccagtccataaattgttaaagcttc	13899	50	34	yes	4	8647	8177.81	4	38720	12523	4	1441.5	5721.87	4	5736.5	7726.66	4	2481	6927.87	4	10338	9796.94	4	54746.5	22631.1	4	16835	5456.83	4	19073	17824.6	4	27789.5	14156.5	4	14665	16132.1	4	15791.5	9436.92
rpoB-atpA_2880	-	ccataaattgttaaagcttccataaaagctagactaagcaatagcgtacc	13929	50	36	yes	4	4015.5	3797.62	4	19852.5	6420.78	4	431	1710.81	4	1950.5	2627.18	4	824	2300.91	4	4121	3905.32	4	43888.5	18142.6	4	21957.5	7117.21	4	9491.5	8870.27	4	17728	9030.97	4	6902.5	7593.04	4	11387	6804.81
rpoB-atpA_2910	-	agactaagcaatagcgtacctcgtatttttccctctgcctcaggctgtct	13959	50	48	yes	4	15411.5	14575.3	4	53443.5	17284.9	4	5772	22911.3	4	12562.5	16920.8	4	6633.5	18523.2	4	18294	17336.5	4	47979.5	19833.7	4	24266	7865.48	4	36440.5	34055.4	4	45251.5	23051.9	4	38125	41939.1	4	29190.5	17444.1
rpoB-atpA_2940	-	ccctctgcctcaggctgtctcgcgataccctctacagcttgacccgcagc	13989	50	64	yes	4	13831	13080.5	4	54261	17549.3	4	3211.5	12747.7	4	10760	14493	4	4008.5	11193.2	4	16985	16096.1	4	45978	19006.3	4	29286	9492.64	4	25350	23690.8	4	47750.5	24325	4	20004	22005.2	4	36067	21553.5
rpoB-atpA_2970	-	tctacagcttgacccgcagcagtcccttgaccaactccgggtccaataga	14019	50	56	yes	4	4846.5	4583.53	4	22844.5	7388.46	4	611.5	2427.28	4	3107	4184.91	4	729	2035.64	4	4939.5	4680.98	4	40573	16772	4	32934.5	10675.3	4	17784	16620	4	39518.5	20131.4	4	14624	16087	4	30981.5	18514.4
rpoB-atpA_3000	-	ccaactccgggtccaatagaagcaagccctacggccaatccagcagcaat	14049	50	56	yes	4	3428.5	3242.47	4	20478.5	6623.24	4	674.5	2677.35	4	3092	4164.7	4	1202	3356.43	4	5201	4928.8	4	49745.5	20563.8	4	34152	11069.9	4	24282	22692.7	4	58015.5	29554.2	4	21372	23510.1	4	36157	21607.2
rpoB-atpA_3030	-	acggccaatccagcagcaataacggaagcggcagaaatcagtggattcat	14079	50	50	yes	4	1661	1570.87	4	9524	3080.29	4	0	0	4	362	487.588	4	194	541.72	4	1053	997.889	4	15315.5	6331.11	4	24927.5	8079.9	4	1590	1485.93	4	5767.5	2938.07	4	875.5	963.086	4	3200	1912.3
rpoB-atpA_3060	-	gcagaaatcagtggattcatgataagttcctcgtaccaaaaaaaagaaat	14109	50	34	no	4	4993.5		4	20671		4	660		4	3596		4	1369		4	7138		4	29643.5		4	25703.5		4	12039.5		4	22180		4	9490		4	15918
rpoB-atpA_3090	-	tcgtaccaaaaaaaagaaatggttaatgatacaatcaaccaatgagttat	14139	50	28	no	4	2005.5		4	9363.5		4	188		4	709		4	358.5		4	2058.5		4	637		4	762		4	0		4	189		4	0		4	191.5
rpoB-atpA_3120	-	acaatcaaccaatgagttatgacttaattattccctcgctaggactcatc	14169	50	38	no	4	4486.5		4	31133		4	1241.5		4	5550		4	1632.5		4	8876.5		4	690		4	1467		4	396.5		4	1261		4	405		4	1237.5
rpoB-atpA_3150	-	ttccctcgctaggactcatccagtcgaagtaactaagaacttcggattga	14199	50	46	no	4	2845.5		4	21661		4	182.5		4	1559		4	382		4	2798.5		4	1629		4	4685.5		4	162		4	664		4	251.5		4	806
rpoB-atpA_3180	-	aactaagaacttcggattgaagtaataagattattgaatcatcagaacta	14229	50	28	no	4	657.5		4	5919		4	0		4	560.5		4	168		4	1353		4	155		4	0		4	0		4	0		4	0		4	0
rpoB-atpA_3210	-	ttattgaatcatcagaactacttcgatatatcttttttactttttagcca	14259	50	26	no	4	2848.5		4	21843.5		4	567.5		4	3075		4	841		4	5801		4	291.5		4	301		4	252.5		4	629.5		4	131		4	363
rpoB-atpA_3240	-	tcttttttactttttagccacagagtctttgtgaacccatacgactttcg	14289	50	38	no	4	4202		4	33144		4	1080		4	4213.5		4	1354		4	8010.5		4	1020		4	2710.5		4	400		4	1469.5		4	370		4	1239.5
rpoB-atpA_3270	-	gtgaacccatacgactttcgttcttccatttcttggttcgaactgttagt	14319	50	42	no	4	6681		4	38783.5		4	2460		4	8554		4	3198		4	12873		4	2319.5		4	4531.5		4	1250		4	4631		4	1324		4	3471
rpoB-atpA_3960	-	ataatgagatggactaagcaatctaaagtgaatattcattgagacgaagt	15009	50	32	no	4	364.5		4	2803		4	0		4	0		4	0		4	312		4	333		4	263.5		4	0		4	0		4	0		4	111
rpoB-atpA_3990	-	aatattcattgagacgaagtatgatattaagtgaaggaaaggggaatttt	15039	50	30	no	4	258		4	1874.5		4	0		4	274.5		4	0		4	448.5		4	0		4	0		4	0		4	0		4	0		4	0
rpoB-atpA_4020	-	gtgaaggaaaggggaattttaggaaaaagatcttttttttttagatcttt	15069	50	28	no	4	137.5		4	646		4	0		4	141		4	0		4	273		4	0		4	0		4	105		4	0		4	0		4	0
rpoB-atpA_4050	-	tcttttttttttagatctttttccccttactctttaatatcatcgtaatt	15099	50	24	no	4	2463.5		4	17413		4	1854		4	7339		4	1951		4	7596		4	928.5		4	1351		4	1222.5		4	2854.5		4	1498.5		4	2777
rpoB-atpA_4080	-	tctttaatatcatcgtaatttttttgctatcactctagatcgtatataaa	15129	50	24	no	4	3109		4	19974		4	465		4	2668.5		4	596.5		4	5316.5		4	355		4	503		4	153.5		4	354		4	0		4	398
rpoB-atpA_4110	-	cactctagatcgtatataaaatagttgtatatttagattcccctattcta	15159	50	28	no	4	2008.5		4	16191.5		4	559.5		4	2388.5		4	706		4	4493.5		4	426.5		4	421.5		4	239.5		4	402		4	143.5		4	311
rpoB-atpA_4140	-	atttagattcccctattctattccctaagttaagtaattctcttgagcca	15189	50	34	no	4	3540		4	27185.5		4	1108.5		4	4609		4	1688		4	8106		4	2059.5		4	3277		4	702		4	2269.5		4	705.5		4	2138.5
rpoB-atpA_4170	-	taagtaattctcttgagccacccaccatatttatacattgctttgggcta	15219	50	38	no	4	5297		4	27930		4	1022		4	4125.5		4	1468		4	6339.5		4	3723.5		4	11963.5		4	1235.5		4	4703.5		4	912		4	3765
rpoB-atpA_4200	-	ttatacattgctttgggctaagctaaataagactatttcaatgatggccc	15249	50	36	no	4	1346.5		4	8404.5		4	118		4	698.5		4	285.5		4	1756		4	2781.5		4	10577.5		4	1199.5		4	4294.5		4	1014		4	4294.5
rpoB-atpA_4230	-	gactatttcaatgatggccctccatggattcacctatataagccgcggct	15279	50	48	yes	4	7475.5	7069.88	4	20617.5	6668.19	4	429.5	1704.85	4	2359.5	3178.08	4	629.5	1757.8	4	4081.5	3867.89	4	17146.5	7088.01	4	38626	12520.1	4	6252	5842.8	4	17910.5	9123.93	4	4229	4652.08	4	16324	9755.14
rpoB-atpA_4260	-	cacctatataagccgcggctaaagttgcaaaaataagagcttgaatacca	15309	50	40	yes	4	947	895.616	4	6998.5	2263.48	4	0	0	4	574.5	773.811	4	225	628.284	4	1462.5	1385.96	4	7721.5	3191.91	4	14249	4618.61	4	1767.5	1651.81	4	4601	2343.83	4	1159.5	1275.5	4	3449.5	2061.4
rpoB-atpA_4290	-	aaataagagcttgaataccacttgtaaataatccaaggagcatgacaggt	15339	50	36	yes	4	1164.5	1101.31	4	7495.5	2424.22	4	0	0	4	461.5	621.608	4	121	337.877	4	1128	1068.96	4	5059.5	2091.49	4	8137	2637.49	4	1439.5	1345.28	4	4218	2148.73	4	808.5	889.384	4	2813	1681.03
rpoB-atpA_4320	-	atccaaggagcatgacaggtataggaactactaaaggtactaaagaaaca	15369	50	38	yes	4	902	853.058	4	5880	1901.73	4	105.5	418.77	4	392.5	528.67	4	165	460.741	4	1054.5	999.311	4	10717.5	4430.39	4	14372.5	4658.64	4	1813	1694.34	4	3382.5	1723.11	4	1154	1269.45	4	2142.5	1280.35
rpoB-atpA_4350	-	ctaaaggtactaaagaaacaagaacaacaactactaattcatcagctaag	15399	50	32	yes	4	2904	2746.43	4	15245	4930.6	4	395.5	1569.89	4	1989.5	2679.71	4	533	1488.33	4	3857.5	3655.61	4	5004.5	2068.76	4	6138	1989.55	4	3619.5	3382.6	4	7224.5	3680.29	4	1445	1589.56	4	5387	3219.24
rpoB-atpA_4380	-	ctactaattcatcagctaagatattcccgaaaagtcgaaaactaagtgat	15429	50	34	yes	4	1818.5	1719.83	4	12965.5	4193.35	4	264.5	1049.9	4	1236.5	1665.48	4	510	1424.11	4	2912.5	2760.07	4	12020.5	4969.02	4	18196.5	5898.14	4	2899.5	2709.72	4	7250.5	3693.54	4	2322.5	2554.85	4	5134.5	3068.35
rpoB-atpA_4410	-	aaagtcgaaaactaagtgataaaggttttgtgaaatcttctaagatgtta	15459	50	28	yes	4	867.5	820.43	4	6020.5	1947.17	4	149	591.439	4	575.5	775.157	4	239	667.377	4	1220.5	1156.62	4	3903.5	1613.63	4	2488	806.45	4	450	420.547	4	558.5	284.51	4	295.5	325.062	4	494.5	295.511
rpoB-atpA_4440	-	tgaaatcttctaagatgttaatgggtaaaaggattggggttggttgaata	15489	50	34	yes	4	929	878.593	4	4344	1404.95	4	0	0	4	101	136.04	4	0	0	4	341.5	323.627	4	1346.5	556.615	4	1733.5	561.89	4	131.5	122.893	4	234	119.204	4	0	0	4	135	80.6753
rpoB-atpA_4470	-	ggattggggttggttgaatatattttccgaaataacctaatccttttttt	15519	50	32	yes	4	1754	1658.83	4	9684	3132.04	3	828	3286.65	3	3398	4576.86	4	1021.5	2852.41	4	5153.5	4883.78	4	13176	5446.68	4	14799	4796.89	4	7360.5	6878.75	4	10648.5	5424.54	4	7223	7945.6	4	9279.5	5545.38
rpoB-atpA_4500	-	aataacctaatcctttttttgtaagacccgcatagaaatatgccactgat	15549	50	34	yes	4	1931.5	1826.7	4	13807	4465.52	4	300.5	1192.8	4	1908.5	2570.61	4	501	1398.98	4	3689.5	3496.4	4	18141	7499.11	4	30534.5	9897.33	4	7362.5	6880.61	4	19916	10145.6	4	5953	6548.55	4	14336.5	8567.42
rpoB-atpA_4530	-	catagaaatatgccactgatgtgagtaaagccaaagcaacagtagtattt	15579	50	36	yes	4	1095	1035.59	4	7575	2449.94	4	161	639.072	4	516.5	695.689	4	249.5	696.697	4	1208	1144.78	4	22871	9454.39	4	25294.5	8198.85	4	4534.5	4237.71	4	7939.5	4044.53	4	3732.5	4105.91	4	5212	3114.66
rpoB-atpA_4560	-	ccaaagcaacagtagtatttatatcattcgtgggtgcggctaactcccca	15609	50	46	yes	4	2856.5	2701.51	4	13570.5	4389.03	4	478	1897.37	4	1957.5	2636.61	4	645.5	1802.48	4	3239.5	3069.95	4	17548	7253.98	4	29637	9606.41	4	8271.5	7730.12	4	15818.5	8058.23	4	9050	9955.38	4	17597.5	10516.2
rpoB-atpA_4590	-	tgggtgcggctaactccccatgaggtaattgtatgattttccaaggtaaa	15639	50	44	yes	4	2972	2810.74	4	16479.5	5329.87	4	364.5	1446.84	4	1905.5	2566.57	4	777	2169.67	4	3607	3418.22	4	25986	10742.1	4	33361.5	10813.7	4	7751	7243.69	4	14046	7155.29	4	6571	7228.37	4	9411	5623.97
rpoB-atpA_4620	-	gtatgattttccaaggtaaaagagctcctgaccaattagaaacaaaaata	15669	50	32	yes	4	1630	1541.56	4	8607.5	2783.87	4	124	492.204	4	850.5	1145.56	4	333.5	931.256	4	2141.5	2029.42	4	6921.5	2861.2	4	17210.5	5578.54	4	2230.5	2084.51	4	5530	2817.08	4	1733.5	1906.92	4	5881.5	3514.75
rpoB-atpA_4650	-	accaattagaaacaaaaataaataaaaacatagtgccaataaaaggaacc	15699	50	26	yes	4	585	553.258	4	3387.5	1095.6	4	0	0	4	356.5	480.18	4	133.5	372.782	4	889	842.473	4	1011.5	418.133	4	2081	674.527	4	276	257.935	4	620.5	316.094	4	161.5	177.657	4	540.5	323
rpoB-atpA_4680	-	tagtgccaataaaaggaacccagggcccatattcttcgccaatttgagtt	15729	50	44	yes	4	1629.5	1541.08	4	12768.5	4129.64	4	663	2631.7	4	3044	4100.05	4	1008	2814.71	4	4888	4632.18	4	31019.5	12822.8	4	39218	12712	4	19464	18190.1	4	29604.5	15081.1	4	17082	18790.9	4	22692.5	13560.9
rpoB-atpA_4710	-	attcttcgccaatttgagttttactcacatctcgaataaattcaagaaca	15759	50	32	yes	4	3020	2856.14	4	14921	4825.81	4	356	1413.1	4	2314.5	3117.47	4	781	2180.84	4	4696	4450.23	4	10323	4267.31	4	12371.5	4010.05	4	7000	6541.84	4	12566	6401.35	4	5443	5987.53	4	10259.5	6131.02
rpoB-atpA_4740	-	ctcgaataaattcaagaacatattcgaagaaattctgacccccggtcgga	15789	50	42	yes	4	845.5	799.623	4	4588.5	1484.03	4	103.5	410.832	4	876.5	1180.58	3	255	712.055	3	1168	1106.87	4	3486	1441.04	4	16770	5435.76	4	1439.5	1345.28	4	6017	3065.17	4	1043	1147.34	4	4987.5	2980.5
rpoB-atpA_4770	-	aattctgacccccggtcggaatggtttgtgggttccgaacagctatagtg	15819	50	52	yes	4	3485.5	3296.38	4	16731	5411.21	4	0	0	4	286	385.222	4	166	463.534	4	778	737.282	4	12462.5	5151.74	4	17755.5	5755.19	4	1529	1428.92	4	4721	2404.96	4	1808	1988.88	4	5128	3064.47
rpoB-atpA_4800	-	ggttccgaacagctatagtggctgaacctaataagatagcaattacaacc	15849	50	42	yes	4	1190.5	1125.9	4	7112	2300.19	4	199.5	791.893	4	856	1152.97	4	430	1200.72	4	1967.5	1864.53	4	19034	7868.26	4	16880.5	5471.58	4	5757.5	5380.66	4	10062.5	5126.02	4	5933	6526.55	4	7792	4656.46
rpoB-atpA_4830	-	ataagatagcaattacaacccaagaagtaataagtacttggccatgtact	15879	50	34	yes	4	1252.5	1184.54	4	9039.5	2923.59	4	172	682.735	4	887	1194.73	4	382.5	1068.08	4	2041	1934.18	4	3692.5	1526.4	4	4460.5	1445.81	4	1682.5	1572.38	4	2919.5	1487.25	4	1206.5	1327.2	4	2205.5	1318
rpoB-atpA_4860	-	taagtacttggccatgtacttggaaaccccctatttgccaatagaaatgt	15909	50	40	yes	4	1940	1834.74	4	12857.5	4158.42	4	402.5	1597.68	4	2382.5	3209.06	4	523.5	1461.81	4	3640.5	3449.97	4	18607	7691.75	4	25987.5	8423.48	4	9965.5	9313.24	4	21326	10863.9	4	8001	8801.43	4	19672.5	11756.2
rpoB-atpA_4890	-	ctatttgccaatagaaatgttggcctacttccacaccggatatatcgtat	15939	50	40	yes	4	1715	1621.94	4	10034.5	3245.4	4	803	3187.42	4	2997.5	4037.42	4	1034.5	2888.71	4	4491	4255.96	4	12731.5	5262.94	4	26513	8593.81	4	7304.5	6826.41	4	19973.5	10174.9	4	7656	8421.92	4	22359	13361.6
rpoB-atpA_4920	-	ccacaccggatatatcgtataacccctttagagtattgatggaacatgat	15969	50	40	yes	4	4052.5	3832.61	4	20457.5	6616.45	4	532.5	2113.7	4	1530.5	2061.47	4	887	2476.83	4	3475.5	3293.6	4	31716	13110.7	4	32412	10505.9	4	6210.5	5804.01	4	19404	9884.75	4	6115.5	6727.3	4	13348.5	7977
rpoB-atpA_4950	-	gagtattgatggaacatgatagaacattcatattgccttgccctctgaaa	15999	50	38	yes	4	2583	2442.85	4	14650	4738.16	4	1044	4144.04	4	3773	5081.96	4	1376	3842.3	4	4678.5	4433.64	4	13264	5483.06	4	15582.5	5050.85	4	12137	11342.6	4	17781	9057.97	4	14125	15538.1	4	18965.5	11333.7
rpoB-atpA_4980	-	tattgccttgccctctgaaaaaattgaactttaaacaaaattttttgatt	16029	50	26	no	4	7235.5		4	26795		4	1387		4	5585.5		4	2130.5		4	8588.5		4	8368.5		4	10643.5		4	4396.5		4	9271.5		4	3598.5		4	7842.5
rpoB-atpA_5010	-	ttaaacaaaattttttgattcaaccatctctttgtctacttgaatcggat	16059	50	28	no	4	1841.5		4	11013		4	385.5		4	2087		4	726.5		4	4001		4	5944.5		4	7266.5		4	3837.5		4	5862		4	4187		4	4562.5
rpoB-atpA_5040	-	tttgtctacttgaatcggatattttgaataccaactaagatttagaatac	16089	50	28	no	4	2117		4	13051.5		4	312.5		4	1335.5		4	568		4	3102.5		4	4252		4	4946		4	986.5		4	1953.5		4	827		4	975
rpoB-atpA_5070	-	ccaactaagatttagaatactaataaatcacataatatccccagctattt	16119	50	28	no	4	2482.5		4	14301		4	515		4	2192.5		4	888		4	3775.5		4	1279		4	3166		4	623.5		4	2643.5		4	592		4	3136
rpoB-atpA_5100	-	cataatatccccagctatttttatctcttttttgaaattcagaaatagta	16149	50	26	no	4	3431		4	16282.5		4	458.5		4	2203.5		4	996.5		4	3657		4	1047		4	2000.5		4	482		4	1510		4	360		4	1082
rpoB-atpA_5130	-	tttgaaattcagaaatagtaagcgattccataagggatttctgaagtaag	16179	50	32	no	4	1089		4	6139		4	0		4	324.5		4	111.5		4	780.5		4	223		4	242		4	0		4	0		4	0		4	109.5
rpoB-atpA_5160	-	taagggatttctgaagtaagttatttatcttattatgttattattaatca	16209	50	20	no	4	1285.5		4	7020		4	143.5		4	648.5		4	324.5		4	1524.5		4	202.5		4	0		4	138		4	119		4	0		4	0
rpoB-atpA_5190	-	tattatgttattattaatcaaggatttcttatatagctagaacgaccctc	16239	50	28	yes	4	440.5	416.598	4	3884.5	1256.34	4	0	0	4	448	603.424	4	146	407.686	4	846.5	802.197	4	4751	1963.96	4	7863.5	2548.84	4	2336	2183.11	4	3963	2018.82	4	3091	3400.23	4	5420.5	3239.26
rpoB-atpA_5220	-	atatagctagaacgaccctcacaaattgcgaatactaatttgttaagaat	16269	50	32	yes	4	667	630.809	4	5035.5	1628.6	4	0	0	4	426.5	574.465	4	182.5	509.608	4	937.5	888.434	4	9492	3923.79	4	14089.5	4566.91	4	3536	3304.56	4	8568	4364.7	4	4853.5	5339.05	4	8078.5	4827.67
rpoB-atpA_5250	-	aatactaatttgttaagaattaatcggattgaggatatggcgtcatcatt	16299	50	30	yes	4	172.5	163.14	4	1355	438.24	4	0	0	4	0	0	4	0	0	4	202	191.428	4	472	195.115	4	642	208.095	4	0	0	4	114	58.0737	4	0	0	4	174.5	104.28
rpoB-atpA_5280	-	gaggatatggcgtcatcattcgctggaattgaaatatctgcgagatcggg	16329	50	48	yes	4	257	243.055	4	1928	623.562	4	0	0	4	0	0	4	0	0	4	142	134.568	4	2208.5	912.948	4	4968	1610.31	4	266	248.59	4	602.5	306.924	4	222	244.209	4	641	383.058
rpoB-atpA_5310	-	gaaatatctgcgagatcggggtcacaatttgtatcggttaaacaaattgt	16359	50	38	yes	4	402	380.188	4	2606.5	843.005	4	0	0	4	106	142.774	4	0	0	4	419.5	397.545	4	4132	1708.08	4	6833.5	2214.98	4	1087.5	1016.32	4	2270.5	1156.63	4	1258	1383.85	4	2032	1214.31
rpoB-atpA_5340	-	gtatcggttaaacaaattgttggaattcctaaagtaatacactctcgcag	16389	50	36	yes	4	509.5	481.855	4	3088	998.733	4	0	0	4	312.5	420.915	4	147.5	411.875	4	502	475.727	4	2128.5	879.878	4	3949	1280.01	4	636	594.373	4	1605.5	817.871	4	811.5	892.684	4	1771	1058.34
rpoB-atpA_5370	-	aaagtaatacactctcgcagggccgtatattcttcgtgctgatcaacgat	16419	50	44	yes	4	510.5	482.8	4	4048	1309.22	4	0	0	4	434.5	585.241	4	0	0	4	590	559.121	4	4247	1755.62	4	8471	2745.75	4	2125	1985.92	4	5396	2748.82	4	1984	2182.48	4	4637	2771.05
rpoB-atpA_5400	-	tcttcgtgctgatcaacgatgattacaatatcgggtacccctgtcatata	16449	50	42	yes	4	870.5	823.267	4	5293	1711.88	4	190.5	756.169	4	690.5	930.054	4	270.5	755.337	4	1099.5	1041.96	4	6544.5	2705.36	4	11289.5	3659.33	4	2629	2456.93	4	5134	2615.35	4	3840.5	4224.71	4	6332.5	3784.27
rpoB-atpA_5430	-	tcgggtacccctgtcatatatttaatcccgcccagatatgtttgcaagcg	16479	50	48	yes	4	1939.5	1834.26	4	9503.5	3073.66	4	436.5	1732.64	4	1810.5	2438.61	4	324.5	906.125	4	1753	1661.25	4	8984.5	3714	4	18146.5	5881.93	4	2648	2474.68	4	7677.5	3911.06	4	2360.5	2596.65	4	7058	4217.82
rpoB-atpA_5460	-	cccagatatgtttgcaagcgagataattgtcttttcaacatagcagcatc	16509	50	40	yes	4	456.5	431.73	4	4126.5	1334.61	4	0	0	4	269.5	362.997	4	128.5	358.82	4	766.5	726.384	4	2956	1221.95	4	4562	1478.71	4	1056.5	987.351	4	1424.5	725.666	4	1350	1485.06	4	1860	1111.53
rpoB-atpA_5490	-	cttttcaacatagcagcatctcttttcgggagacggttgagtctccctgt	16539	50	48	yes	4	581	549.475	4	5000	1617.12	4	107	424.725	4	415.5	559.649	4	203.5	568.248	4	772.5	732.07	4	5123.5	2117.95	4	7840	2541.23	4	1245	1163.51	4	2607.5	1328.31	4	1326.5	1459.21	4	2527	1510.12
rpoB-atpA_5520	-	agacggttgagtctccctgttttttgttccattctcaagtccctgaactt	16569	50	44	yes	3	1050	993.027	3	7955	2572.84	4	1890.5	7504.13	4	6350	8553	4	1909.5	5332.03	4	6254.5	5927.16	4	9858.5	4075.3	4	16075	5210.48	4	7161	6692.3	4	13968	7115.55	4	9165.5	10082.4	4	13468.5	8048.71
rpoB-atpA_5550	-	attctcaagtccctgaacttatgaagtcttgtttcggtagtggaccaatt	16599	50	40	yes	4	523	494.622	4	4752.5	1537.07	4	0	0	4	301	405.426	4	0	0	4	762	722.119	4	7284.5	3011.26	4	10913	3537.29	4	1766.5	1650.88	4	5289	2694.31	4	1311	1442.15	4	3690.5	2205.42
rpoB-atpA_5580	-	gtttcggtagtggaccaattcgttaacataccgccaagccattttttatt	16629	50	40	yes	4	907	857.786	4	6437.5	2082.04	4	233	924.868	4	1259	1695.78	4	312	871.22	4	1907.5	1807.67	4	5331	2203.72	4	9059.5	2936.51	4	2311	2159.74	4	5993	3052.94	4	2596.5	2856.26	4	6290	3758.87
rpoB-atpA_5610	-	ccgccaagccattttttattaacataatgacaccgggcccttattgcagc	16659	50	46	yes	4	627.5	593.452	4	5535	1790.15	4	129	512.051	4	771	1038.48	4	235.5	657.604	4	1333.5	1263.71	4	5080.5	2100.17	4	9138	2961.95	4	1692	1581.26	4	5834.5	2972.2	4	1482.5	1630.81	4	5339.5	3190.86
rpoB-atpA_5640	-	caccgggcccttattgcagcccactctactaaatcagctgctttattttt	16689	50	46	yes	4	847	801.042	4	5513.5	1783.2	4	740.5	2939.33	4	3117.5	4199.05	4	886	2474.04	4	3723	3528.15	4	5389	2227.7	4	8761	2839.75	4	3362	3141.95	4	8725	4444.67	4	4539.5	4993.64	4	8134	4860.84
rpoB-atpA_5670	-	aaatcagctgctttatttttggtaccaacaattaagaattgttttcccct	16719	50	32	yes	4	440.5	416.598	4	2729	882.624	4	130.5	518.005	4	737.5	993.36	4	174	485.873	4	793	751.497	4	2591	1071.07	4	3121	1011.63	4	1887.5	1763.96	4	3439	1751.89	4	2866.5	3153.27	4	3971	2373.05
rpoB-atpA_5700	-	attaagaattgttttcccctacttgctgcgtcaaaaactaaatcacaagc	16749	50	36	yes	4	3860	3650.56	4	14131	4570.3	4	1019.5	4046.79	4	2872	3868.38	4	998	2786.79	4	3491	3308.29	4	10019	4141.65	4	10848	3516.23	4	3956	3697.07	4	7008	3570	4	6499	7149.17	4	8406	5023.38
rpoB-atpA_5730	-	tcaaaaactaaatcacaagcttctgataaaaaacgagcagttctagtaag	16779	50	32	yes	4	323	305.474	4	2768.5	895.399	4	0	0	4	125.5	169.04	4	0	0	4	419.5	397.545	4	997	412.139	4	1784	578.258	4	268.5	250.926	4	543	276.614	4	360	396.015	4	792.5	473.594
rpoB-atpA_5760	-	aaacgagcagttctagtaagatttataatatgaatacccttacgctttgc	16809	50	34	yes	4	655	619.46	4	4579.5	1481.12	4	193	766.092	4	777	1046.56	4	189.5	529.154	4	1074.5	1018.26	4	4069.5	1682.25	4	5608	1817.75	4	1398.5	1306.97	4	3683	1876.19	4	1293.5	1422.9	4	3513.5	2099.65
rpoB-atpA_5790	-	tgaatacccttacgctttgcagaaatataaggcgccattttaggattcca	16839	50	40	yes	4	481	454.901	4	3986	1289.17	4	0	0	4	302	406.772	4	0	0	4	586	555.331	4	6692	2766.33	4	7599.5	2463.27	4	1655	1546.68	4	3989.5	2032.32	4	1319.5	1451.5	4	3093	1848.36
rpoB-atpA_5820	-	ggcgccattttaggattccatttcctagtaccatgaccaaaatgaactcc	16869	50	44	yes	4	551	521.103	4	4105.5	1327.82	4	140.5	557.699	4	917	1235.13	4	274.5	766.506	4	1289	1221.54	4	8614	3560.85	4	13599.5	4408.09	4	4464	4171.83	4	10058.5	5123.98	4	6024	6626.65	4	11266.5	6732.8
rpoB-atpA_5850	-	ccatgaccaaaatgaactcctgcctccatcatctcttccaaatttatgtt	16899	50	40	yes	4	7633.5	7219.31	4	25694	8310.06	4	2589	10276.7	4	8127	10946.5	4	3744	10454.6	4	10503	9953.31	4	17546	7253.15	4	31739.5	10287.9	4	9343.5	8731.96	4	25103	12787.9	4	10393	11432.7	4	21543.5	12874.3
rpoB-atpA_5880	-	atctcttccaaatttatgttccaatatcttcttgtcatttctctccacac	16929	50	34	yes	4	1811	1712.74	4	9473	3063.8	4	538	2135.53	4	1892	2548.39	4	537.5	1500.9	4	2564	2429.81	4	5597.5	2313.89	4	8156	2643.65	4	3060	2859.72	4	6272.5	3195.33	4	3737	4110.86	4	6524	3898.71
rpoB-atpA_5910	-	cttgtcatttctctccacaccccccccttttttttttattctttttcaaa	16959	50	36	no	4	20574.5		4	46519.5		4	9815.5		4	23493.5		4	12201.5		4	22649.5		4	27150.5		4	43375.5		4	23487		4	36383		4	26905.5		4	22257.5
rpoB-atpA_5940	-	tttttttattctttttcaaaaaaaaaaaaagagacgaggaaccctgaact	16989	50	26	no	4	0		4	131		4	0		4	0		4	0		4	257		4	127		4	239		4	0		4	107.5		4	0		4	125.5
rpoB-atpA_5970	-	gagacgaggaaccctgaactgaaataaataattgttccgatggaaccttc	17019	50	42	no	4	193.5		4	1157		4	0		4	133.5		4	0		4	365		4	403		4	945.5		4	0		4	144.5		4	0		4	218.5
rpoB-atpA_6000	-	attgttccgatggaaccttctcttctaccgtagattggacgtagatacac	17049	50	44	no	4	1147		4	6353.5		4	146		4	1000.5		4	384		4	1507.5		4	2512.5		4	6522		4	507.5		4	1484		4	681.5		4	1746.5
rpoB-atpA_6030	-	tagattggacgtagatacacgacccaaaccattattcttttctattcatt	17079	50	34	no	4	728.5		4	4608		4	140.5		4	667.5		4	376.5		4	1421.5		4	1845.5		4	2804		4	491		4	1149		4	772		4	1634
rpoB-atpA_6060	-	attattcttttctattcattattctttttattaccaaagcaaataaccat	17109	50	20	no	4	584.5		4	5387.5		4	0		4	559.5		4	246		4	1338.5		4	150		4	137		4	231.5		4	507		4	140		4	387.5
rpoB-atpA_6090	-	ttaccaaagcaaataaccataccaaatgcagatagcgaaagagatgaatc	17139	50	36	no	4	278		4	2870		4	0		4	0		4	0		4	291.5		4	402		4	986		4	0		4	191.5		4	138.5		4	547.5
rpoB-atpA_6120	-	gatagcgaaagagatgaatccgttgttaggaatcattaaatcctataaac	17169	50	34	no	4	195.5		4	1367.5		4	0		4	0		4	0		4	207		4	423		4	922		4	0		4	114		4	0		4	332.5
rpoB-atpA_6150	-	aatcattaaatcctataaacgattgttcgggtatatcgtggaaatttttt	17199	50	28	yes	4	391	369.784	4	3317	1072.8	4	231	916.929	4	1265.5	1704.54	4	268	748.356	4	1541.5	1460.82	4	1351.5	558.682	4	2483	804.829	4	307	286.906	4	742	377.988	4	255.5	281.061	4	598	357.362
rpoB-atpA_6180	-	gtatatcgtggaaattttttgaaagacaagaatcaaataattttttgtgg	17229	50	26	yes	4	190.5	180.163	4	1365.5	441.636	4	0	0	4	0	0	4	0	0	4	264.5	250.657	4	139.5	57.6664	4	0	0	4	0	0	4	0	0	4	0	0	4	0	0
rpoB-atpA_6210	-	aatcaaataattttttgtggtggaacaaaatatctctcatctccccctcg	17259	50	36	yes	4	1531.5	1448.4	4	6310	2040.81	4	1182.5	4693.8	4	3408.5	4591.01	4	1184.5	3307.56	4	3029.5	2870.95	4	4751.5	1964.17	4	11075	3589.8	4	4140	3869.03	4	6959	3545.04	4	6004	6604.65	4	8237	4922.39
rpoB-atpA_6240	-	tatctctcatctccccctcgaatagattctttttttttgtttccaaagga	17289	50	36	yes	4	5244.5	4959.93	4	20473	6621.46	4	1832.5	7273.9	4	7068	9520.09	4	2519.5	7035.38	4	7612	7213.61	4	6138	2537.32	4	13249.5	4294.64	4	3921	3664.37	4	10992.5	5599.78	4	4103.5	4514.02	4	8204.5	4902.97
rpoB-atpA_6270	-	ttttttttgtttccaaaggaatgttgttatgttgttttgaagggtgcact	17319	50	32	yes	4	570.5	539.545	4	4294.5	1388.94	4	0	0	4	0	0	4	0	0	4	434	411.286	4	247.5	102.311	4	488	158.178	4	0	0	4	184	93.7329	4	0	0	4	151	90.2368
rpoB-atpA_6300	-	gttgttttgaagggtgcactaatcccttgaatccggtaccaacgggtatc	17349	50	48	yes	4	409.5	387.281	4	3066.5	991.78	4	0	0	4	237	319.222	4	0	0	4	528.5	500.84	4	1093	451.823	4	4686.5	1519.06	4	301	281.299	4	1136.5	578.954	4	360.5	396.565	4	1235	738.03
rpoB-atpA_6330	-	atccggtaccaacgggtatcaccccccccaaaacaacgttctctttcagg	17379	50	54	yes	4	12859	12161.3	4	38225.5	12363	4	2679.5	10636	4	8024.5	10808.4	4	4148.5	11584.2	4	10954	10380.7	4	7396.5	3057.56	4	46844	15183.8	4	3504.5	3275.13	4	17405.5	8866.68	4	3062.5	3368.88	4	10860	6489.88
rpoB-atpA_6360	-	aaacaacgttctctttcaggcctttcaaccaatcgatacgaccccggaga	17409	50	48	yes	4	2079.5	1966.67	4	9630.5	3114.74	4	327	1297.99	4	1921.5	2588.12	4	340	949.406	4	1996.5	1892.01	4	1518.5	627.716	4	5795	1878.37	4	1252.5	1170.52	4	4805	2447.75	4	1062	1168.24	4	3236	1933.82
rpoB-atpA_6390	-	aatcgatacgaccccggagagccgcttttgctaaaactcgagcagtttct	17439	50	50	yes	4	513.5	485.638	4	3193.5	1032.85	4	0	0	4	434	584.567	4	0	0	4	510	483.308	4	933	385.683	4	5057.5	1639.32	4	276.5	258.403	4	910	463.571	4	306.5	337.163	4	1044	623.889
rpoB-atpA_6420	-	ctaaaactcgagcagtttcttgaaaactcgcttcagatatgaaactttga	17469	50	36	yes	4	141	133.349	4	1057	341.859	4	0	0	4	117	157.591	4	0	0	4	283.5	268.662	4	340.5	140.756	4	981	317.977	4	143.5	134.108	4	271	138.052	4	0	0	4	280	167.327
rpoB-atpA_6450	-	cttcagatatgaaactttgagtattgagagatgctcttgttattcccaat	17499	50	34	yes	4	269	254.404	4	1835.5	593.645	4	0	0	4	326.5	439.772	4	112	312.746	4	491.5	465.776	4	376	155.431	4	554	179.571	4	259.5	242.515	4	496	252.671	4	218.5	240.359	4	534	319.116
rpoB-atpA_6480	-	atgctcttgttattcccaataagacgactcggtaacagatcgcttcttcc	17529	50	44	yes	4	1137	1075.31	4	5692	1840.93	4	232.5	922.883	4	1033	1391.38	4	201.5	562.663	4	978.5	927.288	4	1278.5	528.505	4	3778.5	1224.75	4	763.5	713.528	4	2071	1055.01	4	521	573.122	4	1826	1091.21
rpoB-atpA_6510	-	ggtaacagatcgcttcttccaaagcgcgccccattcgttctgctcgcaac	17559	50	56	yes	4	5222	4938.65	4	22435.5	7256.18	4	2000	7938.78	4	7784.5	10485.2	4	2866	8002.94	4	9485	8988.58	3	6064	2506.73	3	20495	6643.16	4	3732.5	3488.2	4	15104	7694.25	4	4202	4622.37	4	11692	6987.08
rpoB-atpA_6540	-	ccattcgttctgctcgcaacaatccaataagttctccgggtaaaaaaaca	17589	50	42	yes	4	822.5	777.871	4	4812	1556.32	4	207.5	823.648	4	1093	1472.19	4	330.5	922.879	4	1659	1572.17	4	1917	792.448	4	6404.5	2075.93	4	730	682.221	4	2601.5	1325.25	4	619	680.926	4	2280	1362.52
rpoB-atpA_6570	-	gttctccgggtaaaaaaacattagacattccatcttctgaaaccaacact	17619	50	38	yes	4	1036	979.787	4	5299.5	1713.99	4	228	905.021	4	653	879.544	3	277	773.487	3	1401	1327.68	4	1501.5	620.689	4	2606.5	844.86	4	614.5	574.28	4	1644	837.484	4	754.5	829.981	4	1379.5	824.382
rpoB-atpA_6600	-	catcttctgaaaccaacacttttgatgttatttgacgtacaataatttct	17649	50	30	yes	4	491	464.358	4	3948	1276.88	4	0	0	4	436	587.261	4	157	438.402	4	1015.5	962.352	4	515.5	213.097	4	709	229.812	4	351	328.027	4	721	367.291	4	272	299.211	4	717.5	428.774
rpoB-atpA_6630	-	tttgacgtacaataatttctagatgcctattatgaatctgcaccccctgg	17679	50	40	yes	4	4888.5	4623.25	4	15717.5	5083.42	4	1652	6557.43	4	3832	5161.43	4	1828.5	5105.85	4	4570.5	4331.29	4	2206.5	912.121	4	5825.5	1888.25	4	1376.5	1286.41	4	4002.5	2038.95	4	1660	1826.07	4	4600	2748.94
rpoB-atpA_6660	-	tatgaatctgcaccccctgggagcgataaacctgttggattttattaacc	17709	50	44	yes	4	524	495.568	4	2836	917.231	4	0	0	4	361.5	486.915	4	140	390.932	4	585	554.383	4	1070.5	442.522	4	3387.5	1098.01	4	310.5	290.177	4	984	501.268	4	399.5	439.467	4	1214.5	725.779
rpoB-atpA_6690	-	cctgttggattttattaaccaaagagattcggctttgcgctatagttagc	17739	50	40	yes	4	370	349.924	4	2196	710.239	4	0	0	4	124	167.019	4	0	0	4	384.5	364.376	4	631	260.842	4	1845.5	598.193	4	103.5	96.7258	4	203	103.412	4	0	0	4	307	183.462
rpoB-atpA_6720	-	ggctttgcgctatagttagctcagcaccaatcaagaatccccaaggaatt	17769	50	46	yes	4	535	505.971	4	3338	1079.59	4	0	0	4	705	949.585	4	232	647.83	4	1001	948.611	4	1788.5	739.329	4	5141	1666.38	4	605	565.402	4	2016.5	1027.24	4	585.5	644.074	4	1612.5	963.622
rpoB-atpA_6750	-	tcaagaatccccaaggaattccaagaattcttgttatacatttgttccaa	17799	50	34	yes	4	235.5	222.722	4	1788	578.282	4	0	0	4	367.5	494.996	4	102.5	286.218	4	528.5	500.84	4	279.5	115.539	4	558	180.868	4	193	180.368	4	375	191.032	4	128	140.805	4	363.5	217.226
rpoB-atpA_6780	-	ttgttatacatttgttccaaccctcaatcctcttttctagattcatggat	17829	50	34	yes	4	1397	1321.2	4	8573	2772.71	4	842.5	3344.21	4	3847	5181.63	4	1287.5	3595.18	4	3830.5	3630.02	4	2183	902.407	4	4257	1379.85	4	1739.5	1625.65	4	5344.5	2722.59	4	2117	2328.79	4	4381.5	2618.36
rpoB-atpA_6810	-	tcttttctagattcatggatattgaatcaaccgaacgcacttctaacacc	17859	50	38	yes	4	315.5	298.381	4	2631.5	851.09	4	127	504.112	4	645.5	869.442	4	195	544.513	4	849	804.566	4	1103.5	456.164	4	3046.5	987.48	4	513.5	479.891	4	994.5	506.616	4	508	558.821	4	1432.5	856.055
rpoB-atpA_6840	-	ccgaacgcacttctaacacctgttctacttttggaagaccttgtgttata	17889	50	42	yes	4	1306.5	1235.61	4	7276	2353.23	4	573.5	2276.44	4	1411	1900.52	4	547	1527.43	4	1930	1828.99	4	1864	770.539	4	4562	1478.71	4	754.5	705.117	4	2326.5	1185.16	4	867.5	954.286	4	2123	1268.69
rpoB-atpA_6870	-	ttggaagaccttgtgttatatcaccagatctcgatttttcatatataaat	17919	50	30	yes	4	412	389.645	4	2759.5	892.489	3	0	0	3	307	413.507	4	126.5	353.235	4	673	637.777	4	1423	588.239	4	3290.5	1066.57	4	553	516.805	4	1563	796.221	4	583	641.324	4	1711.5	1022.78
rpoB-atpA_6900	-	tcgatttttcatatataaatgtaactaatgtatctccttcgtaaagggtt	17949	50	28	yes	4	397.5	375.932	4	3217	1040.46	4	0	0	4	416.5	560.996	4	135	376.97	4	818	775.188	4	546	225.705	4	1036.5	335.967	4	270	252.328	4	739	376.46	4	202	222.208	4	487	291.029
rpoB-atpA_6930	-	tatctccttcgtaaagggtttccccataatggccatgaacagttgctccg	17979	50	48	yes	4	922	871.972	4	5386	1741.96	4	119	472.357	4	765	1030.4	4	215	600.36	4	918.5	870.429	4	1336.5	552.481	4	4516.5	1463.96	4	507	473.816	4	1582.5	806.154	4	590	649.025	4	1589.5	949.877
rpoB-atpA_6960	-	ggccatgaacagttgctccgggggtggccaaataaggcttagctgatcgt	18009	50	56	yes	4	256	242.109	4	1406	454.734	4	0	0	4	0	0	4	0	0	4	179	169.632	4	529.5	218.884	4	2997.5	971.597	4	0	0	4	153.5	78.1957	4	112.5	123.755	4	433	258.759
rpoB-atpA_6990	-	aataaggcttagctgatcgtatcactatcgaatcaacttgaacaagtata	18039	50	34	yes	4	339	320.606	4	2024.5	654.772	4	0	0	4	149.5	201.366	4	0	0	4	369.5	350.162	4	156	64.4871	4	356.5	115.554	4	170	158.873	4	374.5	190.777	4	149.5	164.456	4	406.5	242.922
rpoB-atpA_7020	-	aatcaacttgaacaagtataacttgacccgatttgaggggcggtccattt	18069	50	42	yes	4	173.5	164.086	4	900.5	291.243	4	0	0	4	313	421.589	4	116	323.915	4	753.5	714.064	4	719	297.22	4	2157.5	699.323	4	0	0	4	269	137.033	4	100.5	110.554	4	605	361.545
rpoB-atpA_7050	-	atttgaggggcggtccatttttggctatacatacattttcacaaataaac	18099	50	36	yes	4	503	475.707	4	2797.5	904.779	4	146.5	581.515	4	780.5	1051.28	4	222.5	621.303	4	1435.5	1360.37	4	1265	522.925	4	3171	1027.83	4	340.5	318.214	4	730.5	372.13	4	352.5	387.765	4	1357.5	811.235
rpoB-atpA_7080	-	atacattttcacaaataaactgtccaagactaattattttagatgtctct	18129	50	26	yes	4	315.5	298.381	4	2174	703.124	4	0	0	4	230.5	310.467	4	0	0	4	528.5	500.84	4	147	60.7667	4	136	44.0825	4	185	172.892	4	279.5	142.382	4	153.5	168.856	4	270	161.351
rpoB-atpA_7110	-	taattattttagatgtctcttcacaataattgtgatggagaaaataccaa	18159	50	26	yes	4	103	97.4112	4	818.5	264.723	4	0	0	4	0	0	4	0	0	4	131	124.144	4	258.5	106.859	4	265.5	86.0581	4	0	0	4	106.5	54.253	4	0	0	4	131	78.2849
rpoB-atpA_7140	-	tgtgatggagaaaataccaattcaaattgaatggatttaaaataatgtta	18189	50	24	yes	4	104	98.357	4	580	187.586	4	0	0	4	0	0	4	0	0	4	0	0	4	269.5	111.406	4	210.5	68.2306	4	0	0	4	0	0	4	0	0	4	0	0
rpoB-atpA_7170	-	atggatttaaaataatgttacgacacggatcgggattaaaaatttttcca	18219	50	30	yes	4	218.5	206.644	4	2236.5	723.338	4	0	0	4	0	0	4	0	0	4	329.5	312.255	4	1372.5	567.363	4	2725	883.27	4	251.5	235.039	4	881.5	449.052	4	229.5	252.46	4	864.5	516.621
rpoB-atpA_7200	-	cgggattaaaaatttttccattttcatccattaaataatatttaaattta	18249	50	18	yes	4	141	133.349	4	1373.5	444.223	4	0	0	4	132.5	178.468	4	0	0	4	378.5	358.69	4	489.5	202.349	4	517.5	167.74	4	249.5	233.17	4	478	243.502	4	141	155.106	4	471.5	281.766
rpoB-atpA_7230	-	ttaaataatatttaaatttaatcacttgaaaagtctgttttaaattgtca	18279	50	16	yes	4	0	0	4	735.5	237.878	4	0	0	4	0	0	4	0	0	4	135.5	128.408	4	142	58.6998	4	0	0	4	0	0	4	0	0	4	0	0	4	0	0
rpoB-atpA_7260	-	aagtctgttttaaattgtcaagttgcaaatagttagttactaagatctga	18309	50	28	yes	4	243.5	230.288	4	2329.5	753.416	4	0	0	4	0	0	4	0	0	4	347	328.839	4	104	42.9914	4	0	0	4	0	0	4	0	0	4	0	0	4	118.5	70.815
rpoB-atpA_7290	-	agttagttactaagatctgattatgagttattaaatggtaagatgaataa	18339	50	24	yes	4	239	226.032	4	1953.5	631.809	4	0	0	4	0	0	4	0	0	4	252.5	239.285	4	155	64.0738	4	111	35.9791	4	0	0	4	0	0	4	0	0	4	0	0
rpoB-atpA_7320	-	ttaaatggtaagatgaataaaaattctcaattggaagggatgttcctaaa	18369	50	28	yes	4	0	0	4	654	211.519	4	0	0	4	0	0	4	0	0	4	114	108.034	4	231.5	95.6973	4	234	75.8478	4	0	0	4	0	0	4	0	0	4	0	0
rpoB-atpA_7350	-	ttggaagggatgttcctaaagggcccaatgaattcctaattggaattagg	18399	50	42	yes	4	127.5	120.582	4	773.5	250.168	4	0	0	4	0	0	4	0	0	4	111	105.191	4	678	280.271	4	1346	436.287	4	0	0	4	159	80.9975	4	0	0	4	351	209.756
rpoB-atpA_7380	-	aattcctaattggaattaggggatcttttttaattgatttttttatcaca	18429	50	24	yes	4	147	139.024	4	872.5	282.187	4	0	0	4	0	0	4	0	0	4	214	202.8	4	168	69.4477	4	105.5	34.1963	4	139	129.902	4	0	0	4	0	0	4	0	0
rpoB-atpA_7410	-	taattgatttttttatcacactgtgatattttacatccttgaatggcccc	18459	50	32	yes	4	324.5	306.893	4	1844.5	596.556	4	0	0	4	397.5	535.404	4	0	0	4	328.5	311.307	4	437	180.647	4	931	301.77	4	390	364.474	4	914.5	465.863	4	154.5	169.956	4	816.5	487.936
rpoB-atpA_7440	-	ttacatccttgaatggccccattcgagaacaattggctgctgacaaaatt	18489	50	42	yes	4	363	343.304	4	2337.5	756.004	4	0	0	4	214.5	288.916	4	0	0	4	412.5	390.911	4	1313.5	542.974	4	4840.5	1568.98	4	294.5	275.225	4	959.5	488.787	4	305.5	336.063	4	1191.5	712.034
rpoB-atpA_7470	-	aattggctgctgacaaaattatcaacgactgacattccttatttctattt	18519	50	32	yes	4	298	281.831	4	2912.5	941.972	4	0	0	4	523.5	705.117	4	0	0	4	850.5	805.987	4	898	371.214	4	1890	612.617	4	570	532.693	4	1281	652.565	4	504	554.421	4	1422	849.78
rpoB-atpA_7500	-	gacattccttatttctatttaacaacgtatgaatagttccttgaggttgg	18549	50	34	yes	4	295.5	279.466	4	3167	1024.28	4	0	0	4	206.5	278.141	4	0	0	4	493	467.198	4	1190.5	492.128	4	1687.5	546.979	4	344	321.485	4	850	433.005	4	323	355.313	4	596	356.167
rpoB-atpA_7530	-	gaatagttccttgaggttggttaatagattgttgaatttttgccttggaa	18579	50	34	yes	4	587	555.149	4	3852	1245.83	4	0	0	4	155.5	209.447	4	0	0	4	449	425.501	4	419.5	173.413	4	744	241.157	4	155.5	145.322	4	305	155.373	4	0	0	4	148	88.444
rpoB-atpA_7560	-	gttgaatttttgccttggaataggaataaatggaagaaaaggggttgata	18609	50	34	yes	4	176	166.45	4	949.5	307.091	4	0	0	4	0	0	4	0	0	4	101.5	96.1878	4	107	44.2316	4	162	52.51	4	0	0	4	0	0	4	0	0	4	0	0
rpoB-atpA_7590	-	tggaagaaaaggggttgatattggtacaatctgatccattatcagagagc	18639	50	40	yes	4	157.5	148.954	4	1043	337.331	4	0	0	4	0	0	4	0	0	4	183	173.422	4	252.5	104.378	4	656	212.633	4	0	0	4	139	70.8091	4	0	0	4	150	89.6392
rpoB-atpA_7620	-	ctgatccattatcagagagcaatcctgaccccgacggatcattccttttt	18669	50	46	yes	4	343	324.389	4	2096	677.897	4	421	1671.11	4	1817.5	2448.04	4	421	1175.59	4	2286.5	2166.83	4	2092.5	864.996	4	7069.5	2291.48	4	993.5	928.474	4	3098.5	1578.43	4	961	1057.14	4	3200.5	1912.6
rpoB-atpA_7650	-	ccgacggatcattcctttttccgatatacgaaataggggatttcactaag	18699	50	42	yes	4	652	616.623	4	2877.5	930.653	4	0	0	4	252	339.426	4	0	0	4	368.5	349.214	4	1962	811.05	4	4528	1467.69	4	261.5	244.384	4	793	403.969	4	266	292.611	4	777	464.331
rpoB-atpA_7680	-	aaataggggatttcactaagttgattcttaggaaatgtcgaatcaaacca	18729	50	34	yes	4	200.5	189.621	4	1339.5	433.226	4	0	0	4	0	0	4	0	0	4	182	172.475	4	573.5	237.073	4	887.5	287.671	4	178	166.35	4	272	138.562	4	121.5	133.655	4	342	204.377
rpoB-atpA_7710	-	ggaaatgtcgaatcaaaccatttgtccttatttcaacaaaagaagcacgg	18759	50	38	yes	4	209.5	198.133	4	2361	763.604	4	0	0	4	104	140.081	4	0	0	4	341.5	323.627	4	1343.5	555.375	4	4115.5	1333.98	4	254.5	237.843	4	682	347.423	4	304	334.413	4	1079.5	645.104
rpoB-atpA_7740	-	tttcaacaaaagaagcacgggcttcttcgcaagaagaactttttttgtct	18789	50	38	yes	4	0	0	4	487	157.507	4	0	0	4	0	0	4	0	0	4	196	185.742	4	397.5	164.318	4	1074.5	348.284	4	0	0	4	131.5	66.9885	4	0	0	4	280.5	167.625
rpoB-atpA_7770	-	aagaagaactttttttgtcttggttccaatttaatactaaacaagtccga	18819	50	30	yes	4	363	343.304	4	3435.5	1111.12	4	0	0	4	209	281.508	4	0	0	4	598	566.703	4	1019.5	421.44	4	1583	513.107	4	343	320.55	4	695.5	354.3	4	393.5	432.866	4	743	444.013
rpoB-atpA_7800	-	ttaatactaaacaagtccgaactaattgaatacttgtgtcagaaattcct	18849	50	30	yes	4	180	170.233	4	2001.5	647.333	4	0	0	4	114.5	154.223	4	0	0	4	311.5	295.197	4	216.5	89.4966	4	361.5	117.175	4	163	152.331	4	275	140.09	4	135.5	149.056	4	325	194.218
rpoB-atpA_7830	-	tacttgtgtcagaaattcctcgaatcggtttgccatttccataaaggata	18879	50	38	yes	4	324	306.42	4	3425.5	1107.89	4	105.5	418.77	4	506.5	682.219	4	141	393.724	4	762	722.119	4	2161.5	893.519	4	4272.5	1384.87	4	755.5	706.052	4	1941	988.781	4	870.5	957.586	4	2017.5	1205.65
rpoB-atpA_7860	-	tgccatttccataaaggatataattgacaattcgaagttgcacattatcc	18909	50	34	yes	4	183	173.07	4	1391.5	450.045	4	0	0	4	0	0	4	0	0	4	214	202.8	4	365	150.883	4	639.5	207.285	4	136.5	127.566	4	268.5	136.779	4	0	0	4	346.5	207.067
rpoB-atpA_7890	-	ttcgaagttgcacattatccctttcctgcaatggatccggtggaaaaagg	18939	50	46	yes	4	342	323.443	4	2651	857.397	4	0	0	4	209.5	282.182	4	0	0	4	303.5	287.616	4	1486.5	614.488	4	5772.5	1871.07	3	196	183.172	3	748	381.045	4	236.5	260.16	4	1008.5	602.674
rpoB-atpA_7920	-	atggatccggtggaaaaagggttgctaaatttataccgtccgttatttca	18969	50	40	yes	4	753.5	712.615	4	3609	1167.24	4	0	0	4	193.5	260.631	4	0	0	4	325.5	308.464	4	1202	496.882	4	3848.5	1247.44	4	325	303.728	4	842.5	429.185	4	365	401.515	4	1056.5	631.359
rpoB-atpA_7950	-	ttataccgtccgttatttcatatgtgacgacaggtcgaactaaaacaaaa	18999	50	36	yes	4	262.5	248.257	4	1742	563.405	4	0	0	4	0	0	4	0	0	4	215.5	204.221	4	926	382.789	4	2096.5	679.551	4	233	217.75	4	526	267.954	4	191.5	210.658	4	627	374.692
rpoB-atpA_7980	-	caggtcgaactaaaacaaaaaactttttcttgctaggtgtaatccgttgg	19029	50	38	yes	4	313	296.017	4	2385	771.366	4	0	0	4	0	0	4	0	0	4	351.5	333.104	4	1073.5	443.763	4	1714.5	555.731	4	243.5	227.563	4	491.5	250.379	4	424	466.418	4	634	378.875
rpoB-atpA_8010	-	tgctaggtgtaatccgttggacatagatccaatttttcacttttttggat	19059	50	36	yes	4	388.5	367.42	4	2825.5	913.835	4	0	0	4	207	278.814	4	0	0	4	499	472.884	4	988	408.419	4	1440.5	466.918	4	333.5	311.672	4	555.5	282.982	4	256	281.611	4	561	335.251
rpoB-atpA_8040	-	aatttttcacttttttggattccttggaatttctttttcctgttcctggt	19089	50	32	yes	4	1159.5	1096.59	4	4778	1545.32	4	699	2774.6	4	2529	3406.38	4	545.5	1523.24	4	2023	1917.12	4	2477.5	1024.15	4	6040.5	1957.94	4	1099	1027.07	4	2713	1382.05	4	816.5	898.184	4	2219.5	1326.36
rpoB-atpA_8070	-	ttctttttcctgttcctggtggtatcaaaacgccggtatgtcgggatatc	19119	50	46	yes	4	434.5	410.924	4	3157	1021.05	4	0	0	4	390	525.302	4	0	0	4	407.5	386.173	4	1805	746.149	4	5083.5	1647.74	4	317.5	296.719	4	1170	596.019	4	222	244.209	4	977	583.85
rpoB-atpA_8100	-	cgccggtatgtcgggatatcttatctgtctctccaggaaaatggatatct	19149	50	46	yes	4	481	454.901	4	3329.5	1076.84	4	105	416.786	4	670	902.442	4	195	544.513	4	901	853.844	4	2067	854.455	4	5026	1629.11	4	779.5	728.481	4	2033.5	1035.9	4	743.5	817.881	4	1806.5	1079.56
rpoB-atpA_8130	-	ctccaggaaaatggatatctccagaaaagattttaagttcaattcgtttt	19179	50	32	yes	4	197	186.311	4	1476	477.374	4	0	0	4	321	432.364	4	0	0	4	545.5	516.95	4	417	172.379	4	758	245.695	4	139.5	130.37	4	264	134.486	4	106	116.604	4	315	188.242
rpoB-atpA_8160	-	ttttaagttcaattcgttttttttttctctccacccggaccaacccaccg	19209	50	42	yes	4	2816.5	2663.68	4	13689	4427.35	4	1947.5	7730.38	4	5930.5	7987.96	4	1994	5567.99	4	6123.5	5803.02	4	8122	3357.47	4	24536	7953	4	4920	4597.98	4	13623	6939.8	4	6957.5	7653.54	4	13225.5	7903.49
rpoB-atpA_8190	-	ccacccggaccaacccaccgactcggcttcttagatttaaggtgatttgt	19239	50	52	yes	4	2239.5	2117.98	4	11742.5	3797.81	4	333.5	1323.79	4	1589	2140.27	4	450.5	1257.96	4	2123	2011.89	4	3458	1429.47	4	10964.5	3553.99	4	1452	1356.96	4	5866	2988.25	4	1484	1632.46	4	3796.5	2268.77
rpoB-atpA_8220	-	ttagatttaaggtgatttgtgtatctaccccaacgatactattgttccgt	19269	50	36	yes	4	603	570.281	4	3615	1169.18	4	258.5	1026.09	4	1156	1557.05	4	304.5	850.277	4	1450	1374.11	4	1176	486.134	4	3537.5	1146.63	4	744	695.304	4	1917.5	976.809	4	810	891.034	4	2011	1201.76
rpoB-atpA_8250	-	caacgatactattgttccgtaccattatggaagaagatccgggcaagata	19299	50	42	yes	4	459	434.095	4	2085	674.339	3	0	0	3	0	0	4	0	0	4	190.5	180.53	4	692	286.058	4	2915.5	945.018	4	0	0	4	149.5	76.158	4	0	0	4	414.5	247.703
rpoB-atpA_8280	-	aagaagatccgggcaagatatgcacctcttcaggaatgaaaaaaaatcga	19329	50	40	yes	4	223	210.9	4	1426.5	461.364	4	0	0	4	215.5	290.263	4	0	0	4	331.5	314.15	4	1778	734.988	4	5145	1667.68	4	445.5	416.341	4	1489	758.524	4	653	718.327	4	1808.5	1080.75
rpoB-atpA_8310	-	caggaatgaaaaaaaatcgatctactttcatttggtattttggcctaaat	19359	50	30	yes	4	233	220.357	4	1680	543.352	4	0	0	4	116.5	156.917	4	0	0	4	394.5	373.853	4	445.5	184.16	4	732	237.267	4	213.5	199.526	4	408	207.843	4	0	0	4	417.5	249.496
rpoB-atpA_8340	-	tttggtattttggcctaaattccttgactcctcgatactcaagcaaatcc	19389	50	40	yes	4	340	321.552	4	2950	954.101	4	228.5	907.005	4	1278	1721.37	4	392	1094.61	4	1917	1816.67	4	1864	770.539	4	4528.5	1467.85	4	1203	1124.26	4	2903	1478.84	4	941	1035.14	4	2550.5	1524.17
rpoB-atpA_8370	-	ctcgatactcaagcaaatcctcttttttgatgactgaatgcgtttctaca	19419	50	38	yes	4	465.5	440.242	4	3241.5	1048.38	4	0	0	4	397	534.731	4	170.5	476.099	4	760	720.224	4	1350.5	558.269	4	2848	923.139	4	554	517.74	4	1035	527.248	4	596	655.625	4	1232.5	736.536
rpoB-atpA_8400	-	tgactgaatgcgtttctacagtcccatatttaataatgcccgaactcttt	19449	50	38	yes	4	357.5	338.102	4	3087.5	998.572	4	191.5	760.138	4	876	1179.91	4	237.5	663.188	4	1144.5	1084.6	4	682.5	282.131	4	2210.5	716.502	4	531.5	496.713	4	1667.5	849.455	4	480.5	528.57	4	1665	994.996
rpoB-atpA_8430	-	taataatgcccgaactctttcttctgtatcgaggatcatcgaaataagca	19479	50	38	yes	4	494	467.196	4	3121.5	1009.57	4	0	0	4	347.5	468.058	4	0	0	4	608.5	576.653	4	3079.5	1273	4	6650	2155.5	4	855.5	799.506	4	2273	1157.91	4	821.5	903.684	4	2383.5	1424.37
rpoB-atpA_8460	-	gaggatcatcgaaataagcaagaatactatttcgacggaaaataccattt	19509	50	34	yes	4	111	104.977	4	812.5	262.782	4	0	0	4	0	0	4	0	0	4	217	205.643	4	535	221.158	4	962.5	311.981	4	120.5	112.613	4	173	88.1293	4	0	0	4	236.5	141.331
rpoB-atpA_8490	-	ttcgacggaaaataccatttacggggatttcaatcgagatacctgaacag	19539	50	42	yes	4	172	162.667	4	1181.5	382.125	4	0	0	4	0	0	4	0	0	4	140	132.673	4	613.5	253.608	4	1976.5	640.655	4	0	0	4	278	141.618	4	148	162.806	4	545.5	325.988
rpoB-atpA_8520	-	caatcgagatacctgaacagggcattagttcattctcgagttcttgaatc	19569	50	42	yes	4	174.5	165.032	4	1034	334.42	4	0	0	4	302.5	407.446	4	0	0	4	341	323.153	4	778.5	321.816	4	2127.5	689.599	4	573	535.496	4	1719.5	875.945	4	284.5	312.962	4	1120.5	669.605
rpoB-atpA_8550	-	cattctcgagttcttgaatcgagtgtagtggaatgatgaatttatttctt	19599	50	34	yes	4	210	198.605	4	1340	433.388	4	0	0	4	100.5	135.366	4	0	0	4	365	345.897	4	688	284.405	4	1535	497.549	4	153	142.986	4	379.5	193.324	4	0	0	4	243.5	145.514
rpoB-atpA_8580	-	gaatgatgaatttatttcttcgcctttttgacaataaatcagaattctcg	19629	50	30	yes	4	279	263.861	4	1718	555.642	3	119	472.357	3	569	766.402	4	177.5	495.646	4	814.5	771.872	4	859	355.093	4	2047.5	663.668	4	588.5	549.982	4	1891	963.31	4	469.5	516.47	4	1592.5	951.67
rpoB-atpA_8610	-	acaataaatcagaattctcgtggagaataggcgaatatacgagattatac	19659	50	34	yes	4	0	0	4	646.5	209.094	4	0	0	4	0	0	4	0	0	4	0	0	4	603	249.268	4	1429.5	463.352	4	0	0	4	144	73.3562	4	0	0	4	212	126.69
rpoB-atpA_8640	-	gcgaatatacgagattatactgaccagcacatataattcgattaaggtct	19689	50	36	yes	4	207.5	196.241	4	1840.5	595.262	4	0	0	4	0	0	4	0	0	4	302.5	286.668	4	1387.5	573.564	4	2675.5	867.226	4	419	391.576	4	885	450.835	4	433	476.318	4	1142.5	682.752
rpoB-atpA_8670	-	atataattcgattaaggtctgaataatcaggaatcctatcttctttttta	19719	50	26	yes	4	142	134.295	4	1397.5	451.985	4	0	0	4	138	185.876	4	0	0	4	365	345.897	4	491	202.969	4	890	288.481	4	246.5	230.366	4	420.5	214.21	4	192	211.208	4	472.5	282.364
rpoB-atpA_8700	-	gaatcctatcttcttttttaccagaaaaatccgaactaaataatttctgc	19749	50	30	yes	4	379	358.435	4	3549	1147.83	4	0	0	4	604	813.545	4	186	519.381	4	958	907.861	4	1332	550.621	4	3051.5	989.101	4	515.5	481.76	4	1414	720.317	4	630	693.026	4	1585.5	947.487
rpoB-atpA_8730	-	ccgaactaaataatttctgcctcgcctgatcgttggttactgagaggtta	19779	50	44	yes	4	1825	1725.98	4	6876	2223.86	4	0	0	4	242	325.957	4	114.5	319.727	4	446.5	423.132	4	2587.5	1069.62	4	7172.5	2324.86	4	315	294.383	4	1016	517.569	4	414.5	455.967	4	1158.5	692.314
rpoB-atpA_8760	-	cgttggttactgagaggttagaagtatatcttcgcttgccagaaagaaaa	19809	50	40	yes	4	221	209.009	4	1820	588.632	4	0	0	4	230.5	310.467	4	0	0	4	406.5	385.225	4	425	175.686	4	1001	324.46	4	170.5	159.341	4	461.5	235.097	4	127	139.705	4	457	273.101
rpoB-atpA_8790	-	ttcgcttgccagaaagaaaatgcgcattcatttgatcctgatccttgtgg	19839	50	44	yes	4	167.5	158.411	4	1272	411.395	4	115	456.48	4	599.5	807.484	4	134	374.178	4	544	515.529	4	581.5	240.38	4	2229.5	722.661	4	299	279.43	4	832	423.836	4	274.5	301.961	4	877	524.091
rpoB-atpA_8820	-	tttgatcctgatccttgtggatcgaaaggtagactagactggacctgcac	19869	50	48	yes	4	218.5	206.644	4	1448.5	468.48	4	0	0	4	117.5	158.264	4	0	0	4	202.5	191.902	4	619.5	256.088	4	2235	724.444	4	102.5	95.7912	4	261.5	133.213	4	116	127.605	4	406.5	242.922
rpoB-atpA_8850	-	agactagactggacctgcacggccttcctaataatatccataaatggctt	19899	50	44	yes	4	2972.5	2811.21	4	9893	3199.63	4	789.5	3133.83	4	2645.5	3563.3	4	907.5	2534.08	4	2964.5	2809.35	4	2428	1003.68	4	8035.5	2604.59	4	923	862.588	4	3445.5	1755.2	4	933.5	1026.89	4	3086.5	1844.48
rpoB-atpA_8880	-	ataatatccataaatggcttgtttttggtaatagatgaacattaccgtat	19929	50	28	yes	4	306	289.396	4	1968	636.498	4	0	0	4	0	0	4	0	0	4	295.5	280.034	4	512	211.65	4	950	307.929	4	133	124.295	4	229.5	116.911	4	0	0	4	256	152.984
rpoB-atpA_8910	-	atagatgaacattaccgtatgtaaattcgggtgcatgatagacatcggta	19959	50	38	yes	4	235.5	222.722	4	2163	699.566	4	0	0	4	0	0	4	0	0	4	265.5	251.605	4	718	296.806	4	2542.5	824.115	4	121	113.08	4	403.5	205.55	4	149.5	164.456	4	571	341.227
rpoB-atpA_8940	-	gtgcatgatagacatcggtactccagtgcatttctccgtctgaatcagaa	19989	50	46	yes	4	1340.5	1267.76	4	6659.5	2153.84	4	611.5	2427.28	4	2485	3347.12	4	855.5	2388.87	4	2908	2755.8	4	2583.5	1067.97	4	7849.5	2544.3	4	1238	1156.97	4	3922.5	1998.19	4	1511	1662.16	4	4158	2484.8
rpoB-atpA_8970	-	tttctccgtctgaatcagaataaatatgttttcgaaccttctctttaaaa	20019	50	30	yes	4	1232.5	1165.62	4	4691.5	1517.34	4	212.5	843.495	4	1051	1415.62	4	281.5	786.053	4	1264.5	1198.32	4	950.5	392.917	4	2116	685.871	4	642.5	600.448	4	1920.5	978.338	4	619.5	681.476	4	1841.5	1100.47
rpoB-atpA_9000	-	ttcgaaccttctctttaaaattcaaagtggatattcctgcgcgaatctca	20049	50	38	yes	4	404.5	382.552	4	2752	890.063	4	0	0	4	394	530.69	4	104	290.407	4	544	515.529	4	1086	448.93	4	2150.5	697.054	4	321	299.99	4	675.5	344.112	4	350	385.015	4	808.5	483.155
rpoB-atpA_9030	-	atattcctgcgcgaatctcagcaattacttgttctgattctacatattga	20079	50	36	yes	4	159.5	150.846	4	1734	560.817	4	0	0	4	331	445.833	4	105.5	294.595	4	483.5	458.195	4	920	380.309	4	1507.5	488.635	4	407.5	380.829	4	792	403.459	4	401.5	441.667	4	938	560.544
rpoB-atpA_9060	-	gttctgattctacatattgatcgttttgaactaaaagcaaacttttgggt	20109	50	32	yes	4	167.5	158.411	4	1833	592.836	4	0	0	4	111	149.509	4	0	0	4	333.5	316.046	4	426.5	176.306	4	779	252.502	4	125.5	117.286	4	176	89.6576	4	101	111.104	4	329	196.609
rpoB-atpA_9090	-	ctaaaagcaaacttttgggtggaatattcacattatgtagaatatcttca	20139	50	30	yes	4	162.5	153.683	4	1318	426.273	4	0	0	4	0	0	4	0	0	4	198	187.637	4	665	274.897	4	1031.5	334.346	4	212	198.124	4	382.5	194.852	4	157	172.707	4	396.5	236.946
rpoB-atpA_9120	-	cattatgtagaatatcttcactctcaatagttacatacaagtctatagaa	20169	50	28	yes	4	189	178.745	4	1936	626.149	4	0	0	4	283.5	381.854	4	0	0	4	500.5	474.305	4	975	403.045	4	2143	694.623	4	442	413.071	4	1193.5	607.991	4	357.5	393.265	4	1034.5	618.212
rpoB-atpA_9150	-	ttacatacaagtctatagaacatagaaaggcgggatgcccatgacgtgta	20199	50	42	yes	4	174.5	165.032	4	1035	334.744	4	0	0	4	116	156.244	4	0	0	4	361	342.106	4	882	364.6	4	3955	1281.96	4	373	348.587	4	1874.5	954.904	4	271.5	298.661	4	1217.5	727.572
rpoB-atpA_9180	-	cgggatgcccatgacgtgtacgtgtcggatgaaccaaatcctcattgaat	20229	50	50	yes	4	436.5	412.816	4	2983.5	964.936	4	0	0	4	238.5	321.242	4	0	0	4	650.5	616.455	4	2036.5	841.847	4	7655	2481.26	4	478	446.714	4	1791	912.368	4	610	671.025	4	1951.5	1166.21
rpoB-atpA_9210	-	gaaccaaatcctcattgaatttgatttttccattagatggggctcgcaca	20259	50	40	yes	4	206	194.822	4	1313.5	424.817	4	0	0	4	102	137.387	4	0	0	4	182.5	172.949	4	188.5	77.922	4	357.5	115.879	4	119.5	111.679	4	335.5	170.91	4	0	0	4	259.5	155.076
rpoB-atpA_9240	-	cattagatggggctcgcacatgttctgcagtaccccccgtgaatactcct	20289	50	54	yes	4	2729	2580.92	4	10808.5	3495.73	4	1978.5	7853.44	4	5420	7300.35	4	2566	7165.23	4	7118	6745.47	4	4332	1790.76	4	15496	5022.81	4	3368.5	3148.03	4	11151	5680.52	4	3567	3923.85	4	11744.5	7018.45
rpoB-atpA_9270	-	taccccccgtgaatactcctccggtatgaaaagttcttaatgttaattga	20319	50	40	yes	4	5272	4985.94	4	17168.5	5552.71	4	592	2349.88	4	1506	2028.47	4	723	2018.88	4	2082.5	1973.51	4	18253	7545.41	4	58840.5	19072.3	4	3104	2900.84	4	12596.5	6416.89	4	2427	2669.8	4	6584.5	3934.86
rpoB-atpA_9300	-	aagttcttaatgttaattgagtacccggttctccaatcgattgacctgca	20349	50	40	yes	4	1363.5	1289.52	4	6202.5	2006.04	4	134.5	533.883	4	857.5	1154.99	4	257.5	719.036	4	1480.5	1403.02	4	2051.5	848.047	4	5809.5	1883.07	4	715	668.202	4	2482.5	1264.63	4	756.5	832.181	4	2475.5	1479.35
rpoB-atpA_9330	-	ctccaatcgattgacctgcaataatacctacagcttcccccaattcaacc	20379	50	46	yes	4	2112	1997.4	4	9604	3106.16	4	935	3711.38	4	3537.5	4764.76	4	798	2228.31	4	3728	3532.89	4	3363.5	1390.4	4	9331.5	3024.67	4	2682	2506.46	4	7093.5	3613.56	4	2063	2269.39	4	7334.5	4383.06
rpoB-atpA_9360	-	cagcttcccccaattcaaccaggtcgccatgagtaggactccggccataa	20409	50	56	yes	4	9400.5	8890.43	4	25965.5	8397.87	4	513.5	2038.28	4	1712.5	2306.62	4	470.5	1313.81	4	1964	1861.21	4	3941	1629.13	4	15067	4883.76	4	879	821.468	4	4190.5	2134.72	4	707.5	778.279	4	2498	1492.79
rpoB-atpA_9390	-	gagtaggactccggccataacataatcgacaaatccaagatgtactccta	20439	50	44	yes	4	329.5	311.621	4	2499	808.237	4	0	0	4	308	414.854	4	0	0	4	516	488.994	4	971	401.391	4	2268	735.14	4	868	811.188	4	2556	1302.07	4	908.5	999.388	4	2512	1501.16
rpoB-atpA_9420	-	aaatccaagatgtactcctacaagtaaagggagttcgaatagagattggt	20469	50	38	yes	4	182.5	172.598	4	1223	395.548	4	0	0	4	0	0	4	0	0	4	123	116.563	4	503	207.93	4	1098	355.901	4	0	0	4	122	62.149	4	0	0	4	130	77.6873
rpoB-atpA_9450	-	gagttcgaatagagattggttgtgcccgaaaggttatgaatcgatttaca	20499	50	40	yes	4	379.5	358.908	4	2098	678.544	4	0	0	4	0	0	4	0	0	4	216	204.695	4	841	347.652	4	2937	951.987	4	133	124.295	4	404.5	206.06	4	121	133.105	4	523	312.542
rpoB-atpA_9480	-	aggttatgaatcgatttacaagtccaatgccaatgtcttgatttctagtg	20529	50	36	yes	4	260.5	246.365	4	2025	654.934	4	0	0	4	159	214.162	4	0	0	4	523.5	496.102	4	1597	660.167	4	4295.5	1392.33	4	559	522.413	4	1480.5	754.194	4	546	600.623	4	1636.5	977.964
rpoB-atpA_9510	-	caatgtcttgatttctagtggcaatacatcgcggacccatgtatatatca	20559	50	40	yes	4	349	330.063	4	2837	917.554	4	0	0	4	239	321.916	4	0	0	4	463.5	439.242	4	1033	427.021	4	2858.5	926.542	4	389.5	364.007	4	1108.5	564.69	4	519	570.922	4	1511.5	903.265
rpoB-atpA_9540	-	gcggacccatgtatatatcatctgctaatacacgaccaattaatgtttgg	20589	50	40	yes	4	435.5	411.87	4	3599.5	1164.16	4	0	0	4	370.5	499.037	4	108.5	302.972	4	773	732.544	4	913.5	377.622	4	2336	757.181	4	429.5	401.389	4	1283	653.584	4	337.5	371.264	4	1048	626.279
rpoB-atpA_9570	-	cacgaccaattaatgtttggataaaaatcctttccggcatcatcccattc	20619	50	40	yes	4	2162.5	2045.16	4	9232.5	2986.01	4	591	2345.91	4	2313.5	3116.12	4	727.5	2031.45	4	2264	2145.51	4	2039.5	843.087	4	4791.5	1553.1	4	1079.5	1008.85	4	2623.5	1336.46	4	1453.5	1598.91	4	3214.5	1920.97
rpoB-atpA_9600	-	tttccggcatcatcccattccgaggactcacagaaataccccgggcggtg	20649	50	58	yes	4	1246.5	1178.86	4	5824.5	1883.78	4	0	0	4	363	488.935	4	124.5	347.65	4	519	491.837	4	2064.5	853.421	4	8688.5	2816.25	4	424	396.249	4	1501.5	764.891	4	470.5	517.57	4	1259.5	752.671
rpoB-atpA_9630	-	cagaaataccccgggcggtgccacaatccgttcgacgtacaacaatgtgt	20679	50	54	yes	4	640	605.274	4	3441	1112.9	4	0	0	4	468	630.363	4	150.5	420.252	4	749.5	710.274	4	1884.5	779.013	4	9481.5	3073.29	4	465	434.565	4	1999.5	1018.58	4	633.5	696.876	4	1716	1025.47
rpoB-atpA_9660	-	ttcgacgtacaacaatgtgttgaactacttcaacaagtctgcgagtgaga	20709	50	42	yes	4	181.5	171.652	4	1248	403.633	4	0	0	4	0	0	4	0	0	4	177.5	168.21	4	546.5	225.912	4	1108.5	359.305	4	0	0	4	246.5	125.572	4	0	0	4	231	138.044
rpoB-atpA_9690	-	caacaagtctgcgagtgagatatccagcgtctgatgttcgtacagcagta	20739	50	48	yes	4	308	291.288	4	1962.5	634.72	4	0	0	4	0	0	4	0	0	4	335.5	317.941	4	1322	546.487	4	3992.5	1294.11	4	336.5	314.476	4	788	401.422	4	360.5	396.565	4	1077	643.61
rpoB-atpA_9720	-	ctgatgttcgtacagcagtatccacaactcctttacgggctccgtagcaa	20769	50	50	yes	4	511.5	483.746	4	3359.5	1086.54	4	164.5	652.964	4	1004.5	1352.99	4	217.5	607.341	4	1297	1229.12	4	1941	802.369	4	6429.5	2084.03	4	861.5	805.114	4	2711.5	1381.29	4	714.5	785.98	4	2367	1414.51
rpoB-atpA_9750	-	ctttacgggctccgtagcaagaaatgatgtattctgttaaagagagtcct	20799	50	42	yes	4	230	217.52	4	1510.5	488.532	4	0	0	4	103	138.734	4	0	0	4	218	206.591	4	524.5	216.817	4	1373	445.039	4	120.5	112.613	4	272	138.562	4	120	132.005	4	354	211.549
rpoB-atpA_9780	-	attctgttaaagagagtccttcgcgtaaattgctttgaataggtaaatca	20829	50	34	yes	4	684	646.886	4	3134.5	1013.77	4	0	0	4	227.5	306.426	4	0	0	4	403.5	382.382	4	860	355.506	4	1592.5	516.186	4	302.5	282.701	4	663.5	337.999	4	306	336.613	4	642.5	383.955
rpoB-atpA_9810	-	tgctttgaataggtaaatcaatcatttgtccttgaggatctgacattaat	20859	50	32	yes	4	271	256.296	4	2413	780.422	4	0	0	4	116.5	156.917	4	0	0	4	358	339.263	4	598	247.201	4	943	305.66	4	177	165.415	4	291	148.241	4	213	234.309	4	439.5	262.643
rpoB-atpA_9840	-	cttgaggatctgacattaatcctctcatacctactaattgatgtacctga	20889	50	38	yes	4	204	192.931	4	2017.5	652.508	4	170	674.796	4	901.5	1214.26	4	283.5	791.637	4	1009.5	956.666	4	628.5	259.809	4	1355	439.204	4	582.5	544.375	4	1311.5	668.102	4	522	574.222	4	1320	788.825
rpoB-atpA_9870	-	ctactaattgatgtacctgagatgcatttcctctagctcccgagaaagac	20919	50	44	yes	4	1120.5	1059.7	4	6375.5	2061.99	4	436.5	1732.64	4	2368.5	3190.2	4	626.5	1749.42	4	2351	2227.96	4	1623.5	671.121	4	5244	1699.77	4	885	827.076	4	3429.5	1747.05	4	838	921.835	4	2993	1788.6
rpoB-atpA_9900	-	ctctagctcccgagaaagacattatatgaactggattaaaagggtcagtc	20949	50	42	yes	4	215.5	203.807	4	1857	600.598	4	0	0	4	0	0	4	0	0	4	213	201.852	4	457.5	189.121	4	957	310.198	4	0	0	4	253	128.883	4	0	0	4	242.5	144.917
rpoB-atpA_9930	-	ctggattaaaagggtcagtcatcctaaaattaggattcatttcttgtcgc	20979	50	38	yes	4	251.5	237.854	4	1910	617.74	4	0	0	4	186	250.529	4	0	0	4	377	357.269	4	629.5	260.222	4	918	297.557	4	208	194.386	4	394	200.711	4	132.5	145.756	4	419.5	250.691
rpoB-atpA_9960	-	taggattcatttcttgtcgcaaatattcacttgtagcataccatatttca	21009	50	32	yes	4	450.5	426.056	4	2798	904.94	4	0	0	4	390	525.302	4	167.5	467.722	4	671.5	636.356	4	859	355.093	4	1369	443.742	4	507	473.816	4	985.5	502.032	4	493	542.321	4	1031	616.12
rpoB-atpA_9990	-	ttgtagcataccatatttcaatggattgacgtaatttttctaccgcgtgt	21039	50	36	yes	4	211.5	200.024	4	2162	699.243	4	0	0	4	190	255.916	4	0	0	4	363	344.002	4	700	289.365	4	1262.5	409.222	4	240	224.292	4	450.5	229.493	4	280	308.012	4	671.5	401.285
rpoB-atpA_10020	-	gtaatttttctaccgcgtgtacattcccataatgatggtgtttttccaaa	21069	50	36	yes	4	436.5	412.816	4	3400	1099.64	4	0	0	4	695	936.115	4	138	385.347	4	904.5	857.161	4	1130.5	467.325	4	2463	798.347	4	472.5	441.574	4	1502	765.146	4	473	520.32	4	1565	935.236
rpoB-atpA_10050	-	aatgatggtgtttttccaaaatcaaactttgttgttcagcatcttgaact	21099	50	32	yes	4	406	383.97	4	2570.5	831.361	4	0	0	4	136.5	183.856	4	0	0	4	390.5	370.062	4	585	241.827	4	947.5	307.119	4	247.5	231.301	4	390	198.673	4	223	245.309	4	526	314.335
rpoB-atpA_10080	-	gttgttcagcatcttgaactagccatcccttagaaggtattgttaaaaga	21129	50	38	yes	4	454.5	429.839	4	3056	988.384	4	0	0	4	416	560.322	4	138.5	386.744	4	713	675.684	4	1564.5	646.732	4	3464.5	1122.97	4	546	510.264	4	1789.5	911.604	4	448	492.819	4	1524.5	911.033
rpoB-atpA_10110	-	tagaaggtattgttaaaagatcatcaattcctaatgaaatggatgtagca	21159	50	30	yes	4	195	184.419	4	1275	412.366	4	0	0	4	0	0	4	0	0	4	159.5	151.152	4	109	45.0583	4	182.5	59.1548	4	0	0	4	113.5	57.819	4	0	0	4	152	90.8344
rpoB-atpA_10140	-	ctaatgaaatggatgtagcagtagcttgttggaaccccagagtttttact	21189	50	40	yes	4	413.5	391.064	4	1871.5	605.288	4	0	0	4	217	292.284	4	118.5	330.896	4	444	420.762	4	731.5	302.387	4	1625.5	526.883	4	256	239.244	4	693.5	353.282	4	214.5	235.959	4	795.5	475.387
rpoB-atpA_10170	-	ggaaccccagagtttttacttgatccaggatatgtgatgtatatgccatt	21219	50	40	yes	3	266	251.567	3	1915	619.357	4	0	0	4	138.5	186.55	4	0	0	4	470.5	445.876	4	1572	649.832	4	3768	1221.34	4	360	336.438	4	1012	515.531	4	394	433.416	4	1289	770.3
rpoB-atpA_10200	-	tatgtgatgtatatgccattccgaagtgatctattaatctactaataagt	21249	50	30	yes	4	212	200.497	4	1978.5	639.894	4	0	0	4	143.5	193.284	4	0	0	4	344	325.996	4	595	245.961	4	1019	330.294	4	296	276.626	4	873.5	444.977	4	238.5	262.36	4	852.5	509.45
rpoB-atpA_10230	-	ctattaatctactaataagtcgtttcatggcagttccgtttatcgcttta	21279	50	34	yes	4	314	296.962	4	2602.5	841.711	4	0	0	4	514.5	692.995	4	149	416.063	4	740.5	701.745	4	1468	606.841	4	2380	771.443	4	721	673.81	4	2226.5	1134.22	4	647.5	712.277	4	1746.5	1043.7
rpoB-atpA_10260	-	cagttccgtttatcgctttattgtgaaagaccagattggcccgttctgcc	21309	50	48	yes	4	1423.5	1346.26	4	6507.5	2104.68	4	447.5	1776.3	4	2107	2837.98	4	452.5	1263.55	4	1811	1716.22	4	1027	424.54	4	2589.5	839.35	4	629	587.831	4	2378.5	1211.65	4	528	580.822	4	1910	1141.41
rpoB-atpA_10290	-	ccagattggcccgttctgccataagtacctccatattccgctgagtagaa	21339	50	50	no	4	1019		4	6368		4	707		4	3187		4	960.5		4	3628.5		4	2343.5		4	7151.5		4	1843.5		4	7640.5		4	1046.5		4	3344
rpoB-atpA_10320	-	ccatattccgctgagtagaattcgacaatgggtttgagtcggtgattgta	21369	50	44	no	4	538		4	3448.5		4	0		4	102		4	0		4	395		4	417.5		4	1892		4	0		4	0		4	0		4	229.5
rpoB-atpA_10350	-	ggtttgagtcggtgattgtaaaacttccttttatcgatcttgattcgcgt	21399	50	40	no	4	787.5		4	4270		4	123.5		4	600.5		4	163.5		4	934.5		4	194		4	321.5		4	152		4	296		4	0		4	197
rpoB-atpA_10380	-	ttatcgatcttgattcgcgtataaattccggaactatggacctagctgaa	21429	50	40	no	4	468		4	2338.5		4	0		4	119		4	0		4	381.5		4	493		4	2070.5		4	0		4	176		4	100.5		4	405
rpoB-atpA_10410	-	gaactatggacctagctgaaccggagagccccgaagtcccacgggtatca	21459	50	58	no	4	785		4	4163		4	114.5		4	718.5		4	200		4	902.5		4	3692		4	25634		4	775.5		4	4298.5		4	669		4	2209
rpoB-atpA_10440	-	ccgaagtcccacgggtatcatagaattacgttaggtaccagatgaatagg	21489	50	46	no	4	377		4	2059.5		4	0		4	0		4	0		4	274		4	532		4	2558.5		4	0		4	180		4	0		4	253
rpoB-atpA_10470	-	ttaggtaccagatgaataggcccgagaaaacccctgtatagcttcttcga	21519	50	46	yes	4	1062	1004.38	4	5071.5	1640.24	4	255	1012.19	4	680.5	916.585	4	328	915.898	4	1411.5	1337.63	4	2441.5	1009.27	4	5651	1831.69	4	846	790.628	4	1855.5	945.225	4	813.5	894.884	4	1853	1107.34
rpoB-atpA_10500	-	cccctgtatagcttcttcgatttctcgataaagagcaatatgaccaacag	21549	50	42	yes	4	722.5	683.297	4	3771.5	1219.79	4	132.5	525.944	4	585	787.953	4	211	589.19	4	730.5	692.268	4	1561	645.285	4	2558	829.14	4	396.5	370.549	4	1042.5	531.068	4	626	688.626	4	1258.5	752.073
rpoB-atpA_10530	-	aagagcaatatgaccaacagtggttcgaatgtatataaaaaggatttgtt	21579	50	32	yes	4	338	319.66	4	1968	636.498	4	0	0	4	0	0	4	0	0	4	282.5	267.715	4	799.5	330.497	4	1190.5	385.884	4	108.5	101.399	4	125	63.6773	4	0	0	4	220	131.471
rpoB-atpA_10560	-	gtatataaaaaggatttgtttttttagacttcttactattagatagtgtc	21609	50	24	yes	4	404.5	382.552	4	2318.5	749.859	4	0	0	4	183	246.488	4	0	0	4	412.5	390.911	4	0	0	4	0	0	4	160	149.528	4	183.5	93.4782	4	0	0	4	164	98.0056
rpoB-atpA_10590	-	tcttactattagatagtgtccataaatctcataaaaagtacctaaagatt	21639	50	26	yes	4	297	280.885	4	2127.5	688.085	4	0	0	4	217	292.284	4	0	0	4	513.5	486.625	4	1437.5	594.233	4	1323.5	428.994	4	467	436.434	4	769.5	391.997	4	533	586.322	4	859	513.334
rpoB-atpA_10620	-	ataaaaagtacctaaagattcatagtgaacttcgatgggagtttctcttg	21669	50	34	yes	4	307.5	290.815	4	1767.5	571.652	4	0	0	4	0	0	4	0	0	4	300	284.299	4	610	252.161	4	1054.5	341.801	4	157	146.724	4	252.5	128.628	4	114.5	125.955	4	260.5	155.673
rpoB-atpA_10650	-	ttcgatgggagtttctcttgaagcaataacgcgttgatctagtcgccacc	21699	50	48	yes	4	455	430.312	4	2308.5	746.624	4	101	400.908	4	443.5	597.363	4	162	452.364	4	624	591.342	4	1225.5	506.596	4	3760	1218.75	4	413.5	386.436	4	1045.5	532.597	4	423	465.318	4	1360.5	813.028
rpoB-atpA_10680	-	gcgttgatctagtcgccaccggagccacaaaggactatctaaattgattc	21729	50	48	yes	4	525.5	496.986	4	2807	907.851	4	0	0	4	413	556.282	4	144	402.102	4	719	681.37	4	2384	985.496	4	8464	2743.49	4	556.5	520.076	4	1690	860.917	4	685	753.528	4	2162.5	1292.3
rpoB-atpA_10710	-	aggactatctaaattgattcgtttctgccgataagccccaattgcatcat	21759	50	40	yes	4	1344	1271.07	4	5798.5	1875.37	4	366	1452.8	4	1609.5	2167.88	4	417	1164.42	4	1904	1804.35	4	1425	589.065	4	3495	1132.85	4	1200.5	1121.93	4	4234.5	2157.13	4	1078.5	1186.39	4	3566	2131.02
rpoB-atpA_10740	-	ataagccccaattgcatcataggaattagaaaaaaacggttctttcgtat	21789	50	34	yes	4	660.5	624.661	4	3475	1123.9	4	0	0	4	277	373.099	4	143.5	400.705	4	668	633.039	4	1059.5	437.975	4	2090.5	677.606	4	190.5	178.032	4	441	224.653	4	178.5	196.357	4	532.5	318.219
rpoB-atpA_10770	-	aaaaaacggttctttcgtatacttatagtgactattgtcacttctttttt	21819	50	28	yes	4	871	823.74	4	4712	1523.97	4	324	1286.08	4	1504.5	2026.45	4	283	790.241	4	2004.5	1899.59	4	452	186.847	4	215	69.6892	4	348	325.223	4	458	233.314	4	259	284.911	4	473	282.662
rpoB-atpA_10800	-	actattgtcacttcttttttgattttgatagtttctgcgattacatggat	21849	50	30	yes	4	658	622.297	4	3441.5	1113.06	4	129.5	514.036	4	627.5	845.198	4	182.5	509.608	4	888.5	841.999	4	1362.5	563.229	4	1234	399.984	4	526	491.573	4	1032	525.72	4	296	325.612	4	579.5	346.306
rpoB-atpA_10830	-	gtttctgcgattacatggattatatctatttacacaaatacctcgatgat	21879	50	32	yes	4	603.5	570.754	4	3495.5	1130.53	4	0	0	4	307.5	414.181	4	159.5	445.383	4	691	654.835	4	3219.5	1330.87	4	2855.5	925.57	4	1094.5	1022.86	4	1774	903.708	3	1030	1133.04	3	1767	1055.95
rpoB-atpA_10860	-	tacacaaatacctcgatgatttccgctcgttaatacatagagtccaataa	21909	50	36	yes	4	610	576.901	4	3712.5	1200.71	4	120	476.327	4	791.5	1066.09	4	227.5	635.265	4	1112.5	1054.28	4	3281.5	1356.5	4	4909	1591.18	4	1116.5	1043.42	4	2702	1376.45	4	1239.5	1363.5	4	2671.5	1596.47
rpoB-atpA_10890	-	taatacatagagtccaataagcatatcttgcgttggtacggaaatgggat	21939	50	38	yes	4	160.5	151.791	4	711	229.954	4	0	0	4	0	0	4	0	0	4	100.5	95.2401	4	911.5	376.795	4	2450	794.133	4	0	0	4	0	0	4	0	0	4	226.5	135.355
rpoB-atpA_10920	-	cgttggtacggaaatgggatccccaatagccggagacaaaagattcatat	21969	50	46	yes	4	189	178.745	4	868.5	280.894	4	0	0	4	0	0	4	0	0	4	190.5	180.53	4	1248	515.897	4	4225	1369.47	4	144	134.575	4	433.5	220.833	4	315.5	347.063	4	862	515.127
rpoB-atpA_10950	-	cggagacaaaagattcatatgagaaaacataagtaaacgggcctctactt	21999	50	38	yes	4	412	389.645	4	1844	596.394	4	0	0	4	187	251.876	4	0	0	4	373.5	353.952	4	475.5	196.562	4	658.5	213.443	4	153	142.986	4	275	140.09	4	138.5	152.356	4	337.5	201.688
rpoB-atpA_10980	-	aagtaaacgggcctctacttgagcctccaaggataaaggtacatgaacag	22029	50	46	yes	4	292.5	276.629	4	1597.5	516.67	4	0	0	4	159	214.162	4	0	0	4	328.5	311.307	4	1190	491.921	4	4526	1467.04	4	186.5	174.293	4	604.5	307.943	4	208	228.809	4	693	414.133
rpoB-atpA_11010	-	ggataaaggtacatgaacagccatttgatctccatcaaaatcagcattga	22059	50	38	yes	4	268.5	253.931	4	1827	590.896	4	0	0	4	355.5	478.833	4	162	452.364	4	704.5	667.629	4	1491	616.348	4	4522.5	1465.9	4	432.5	404.192	4	1132	576.661	4	604.5	664.975	4	1477	882.648
rpoB-atpA_11040	-	tccatcaaaatcagcattgaatcccttgcaaactaatggatgtaaacaaa	22089	50	34	yes	4	405.5	383.498	4	1887.5	610.463	4	0	0	4	205.5	276.794	4	0	0	4	445.5	422.184	4	1575.5	651.279	4	3644	1181.15	4	273	255.132	4	612	311.764	4	288	316.812	4	912	545.007
rpoB-atpA_11070	-	aactaatggatgtaaacaaatagcgcgcccctccactaaaacgggctgga	22119	50	48	yes	4	7591.5	7179.59	4	26942.5	8713.85	4	401.5	1593.71	4	1825.5	2458.82	4	584.5	1632.14	4	2445.5	2317.51	4	2849.5	1177.92	4	12449.5	4035.33	4	496	463.536	4	2428.5	1237.12	4	484.5	532.97	4	1581	944.798
rpoB-atpA_11100	-	ctccactaaaacgggctggaatgcctgtatgcctaatctatgcaaagtgg	22149	50	48	yes	4	492	465.304	4	2818	911.409	4	0	0	4	160	215.509	4	0	0	4	367	347.792	4	1520	628.336	4	4257.5	1380.01	4	301.5	281.766	4	803	409.063	4	417.5	459.267	4	827.5	494.51
rpoB-atpA_11130	-	gcctaatctatgcaaagtgggtgctctattcagcaatacaggatgtccct	22179	50	46	yes	4	1340.5	1267.76	4	5400.5	1746.65	4	0	0	4	321.5	433.038	4	132.5	369.989	4	555.5	526.427	4	2529.5	1045.64	4	3975.5	1288.6	4	591	552.318	4	1150	585.831	4	643	707.327	4	1079.5	645.104
rpoB-atpA_11160	-	cagcaatacaggatgtccctgcataacttcttgaaggatttcccaaacaa	22209	50	42	yes	4	390.5	369.311	4	2336.5	755.68	4	0	0	4	475.5	640.465	4	139.5	389.536	4	660	625.458	4	1014	419.166	4	2623	850.208	4	443.5	414.472	4	940.5	479.108	4	423.5	465.868	4	1079.5	645.104
rpoB-atpA_11190	-	ttgaaggatttcccaaacaatcggctctttttctcgaattttactcttag	22239	50	36	yes	4	957.5	905.546	4	4246.5	1373.42	4	415.5	1649.28	4	1905.5	2566.57	4	713	1990.96	4	2753	2608.92	4	3060	1264.94	4	8114	2630.04	4	1425.5	1332.2	4	3274.5	1668.09	4	1278	1405.85	4	3297	1970.27
rpoB-atpA_11220	-	ttctcgaattttactcttagcaactcctatgttcgaagcaagatgttgtc	22269	50	38	yes	4	515	487.056	4	3646	1179.2	4	0	0	4	310.5	418.221	4	0	0	4	633.5	600.345	4	948.5	392.09	4	1524	493.983	4	455	425.22	4	1090.5	555.521	4	406	446.617	4	1081.5	646.299
rpoB-atpA_11250	-	gttcgaagcaagatgttgtctaattagaccacgaattacaaatgtctgga	22299	50	38	yes	4	173.5	164.086	4	1233	398.782	4	0	0	4	0	0	4	0	0	4	230.5	218.436	4	528	218.264	4	734	237.916	4	115	107.473	4	130.5	66.4791	4	0	0	4	253	151.192
rpoB-atpA_11280	-	acgaattacaaatgtctggaaaagttctattgctatttcacgaggcaatc	22329	50	36	yes	4	241.5	228.396	4	1715	554.672	4	0	0	4	195	262.651	4	0	0	4	403.5	382.382	4	708.5	292.879	4	1028	333.212	4	148	138.313	4	222.5	113.346	4	123.5	135.855	4	300.5	179.577
rpoB-atpA_11310	-	tgctatttcacgaggcaatccacatcgatgtaatgaaagtgaaggaccca	22359	50	44	yes	4	228	215.629	4	1726.5	558.392	4	0	0	4	0	0	4	0	0	4	211	199.957	4	580	239.76	4	1861.5	603.379	4	0	0	4	243.5	124.043	4	0	0	4	364.5	217.823
rpoB-atpA_11340	-	taatgaaagtgaaggacccacgacaatgacagaacgtcctgaataatcga	22389	50	42	yes	4	239	226.032	4	1672.5	540.927	4	0	0	4	117	157.591	4	0	0	4	332.5	315.098	4	994	410.899	4	3627.5	1175.8	4	207.5	193.919	4	499.5	254.454	4	313.5	344.863	4	915	546.799
rpoB-atpA_11370	-	agaacgtcctgaataatcgactcgtttgccaagcagagtctcacgaaatc	22419	50	46	yes	4	370.5	350.397	4	2785	900.736	4	0	0	4	276.5	372.426	4	0	0	4	525.5	497.997	4	1797.5	743.049	4	5129	1662.49	4	403	376.623	4	996.5	507.635	4	400	440.017	4	1239	740.42
rpoB-atpA_11400	-	aagcagagtctcacgaaatcttccctctttgccttcaattacatcagaaa	22449	50	40	yes	4	8061	7623.61	4	23056	7456.86	4	3237	12848.9	4	10685	14391.9	4	4669.5	13039	4	12156.5	11520.3	4	5876.5	2429.22	4	9783	3171.02	4	3655	3415.78	4	9032.5	4601.32	4	4034.5	4438.12	4	8625	5154.26
rpoB-atpA_11430	-	gccttcaattacatcagaaaatgacttgtaaactttattatgaccgtccc	22479	50	36	yes	4	745.5	705.049	4	4919.5	1591.08	4	178.5	708.536	4	659.5	888.299	4	197	550.097	4	975	923.972	4	774.5	320.162	4	2005	649.892	4	554	517.74	4	1190.5	606.462	4	479.5	527.47	4	868	518.712
rpoB-atpA_11460	-	aactttattatgaccgtccctcattggttgtccccggattccattatcaa	22509	50	42	yes	4	3288	3109.59	4	15064	4872.06	4	1357.5	5388.45	4	4666.5	6285.44	4	1704.5	4759.6	4	6241	5914.37	4	16105	6657.47	4	51937.5	16834.8	4	6095.5	5696.54	4	18136	9238.81	4	5513	6064.53	4	10701	6394.86
rpoB-atpA_11490	-	tccccggattccattatcaagaagtgtatccacggcttcttgtactaatt	22539	50	42	yes	4	638	603.382	4	3594	1162.39	4	154	611.286	4	819.5	1103.81	4	248	692.508	4	1043.5	988.886	4	2455.5	1015.05	4	4738.5	1535.92	4	756	706.519	4	1982.5	1009.92	4	802	882.233	4	1542	921.491
rpoB-atpA_11520	-	cacggcttcttgtactaatttctcctgacacattactaattctcctggcg	22569	50	44	yes	4	1147	1084.76	4	6361	2057.3	4	1133	4497.32	4	3484	4692.7	4	866.5	2419.59	4	2833	2684.73	4	2711	1120.67	4	4005	1298.16	4	2146.5	2006.01	4	5063.5	2579.44	4	2156.5	2372.24	4	3598	2150.15
rpoB-atpA_11550	-	cattactaattctcctggcgtagatctacttgttgttaatagatcggtaa	22599	50	36	yes	4	818.5	774.088	4	3959	1280.44	4	0	0	4	342	460.65	4	129.5	361.612	4	535	507	4	1681.5	695.097	4	2268.5	735.302	4	404	377.558	4	608	309.726	4	462.5	508.769	4	610.5	364.832
rpoB-atpA_11580	-	tgttgttaatagatcggtaagggtattgttccgatagataactcttctat	22629	50	34	yes	4	250	236.435	4	1597.5	516.67	4	0	0	4	128.5	173.08	4	0	0	4	337	319.362	4	672.5	277.997	4	646.5	209.554	4	197.5	184.573	4	313.5	159.703	4	103.5	113.854	4	314.5	187.944
rpoB-atpA_11610	-	ccgatagataactcttctatagagttcattaatatctgagctcattagtt	22659	50	32	yes	4	135	127.675	4	857	277.174	4	0	0	4	105.5	142.101	4	0	0	4	215	203.748	4	350	144.683	4	221	71.634	4	171.5	160.275	4	234	119.204	4	157	172.707	4	235	140.435
rpoB-atpA_11640	-	aatatctgagctcattagtttacccccatctatctgaatgatcggtctca	22689	50	40	yes	4	1596	1509.4	4	7468	2415.33	4	389.5	1546.08	4	1685	2269.57	4	398.5	1112.76	4	2072.5	1964.03	4	8888	3674.11	4	15858	5140.15	4	2162.5	2020.96	4	6157.5	3136.74	4	1325	1457.56	4	4496	2686.79
rpoB-atpA_11670	-	tatctgaatgatcggtctcaactcaggaggaagaactggtaatagacaca	22719	50	42	yes	4	324	306.42	4	1708.5	552.57	4	0	0	4	0	0	4	0	0	4	278.5	263.924	4	1303.5	538.84	4	4110	1332.2	4	114	106.539	4	213.5	108.761	4	159.5	175.457	4	598	357.362
rpoB-atpA_11700	-	aagaactggtaatagacacaaaaccatccattctggctctatatttgttc	22749	50	36	yes	4	392.5	371.203	4	2852	922.405	4	210.5	835.556	4	931.5	1254.66	4	257	717.64	4	1006	953.349	4	1430.5	591.339	4	2796.5	906.446	4	822	768.199	4	2023	1030.55	4	1012.5	1113.79	4	2042.5	1220.59
rpoB-atpA_11730	-	ttctggctctatatttgttcgaataaaatgcttagccaattccacgcgtc	22779	50	40	yes	4	448	423.692	4	3175.5	1027.03	4	0	0	4	620.5	835.769	4	113.5	316.934	4	786	744.863	4	725.5	299.907	4	1566.5	507.759	4	417	389.707	4	1738.5	885.624	4	376.5	414.166	4	1122	670.501
rpoB-atpA_11760	-	cttagccaattccacgcgtctaaccaaaaagtcctttcttcttccaactt	22809	50	42	yes	4	1704.5	1612.01	4	8407.5	2719.19	4	960	3810.61	4	4436.5	5975.65	4	1191.5	3327.11	4	5083	4816.97	4	5457	2255.81	4	11151.5	3614.6	4	2591.5	2421.88	4	9824.5	5004.78	4	2807.5	3088.37	4	6722	4017.03
rpoB-atpA_11790	-	gtcctttcttcttccaacttttcgatcttcccattcattccctgtgtgcc	22839	50	46	yes	4	9335	8828.48	4	33332.5	10780.5	4	6522	25888.4	4	20623.5	27778.4	4	6922.5	19330.2	4	17448.5	16535.3	4	9065.5	3747.49	4	12048	3905.19	4	9035.5	8444.11	4	19968.5	10172.3	4	12521	13773.6	4	17349.5	10368
rpoB-atpA_11820	-	ccattcattccctgtgtgcccttcttcccccaattcttcccattctacca	22869	50	50	yes	3	39188	37061.7	3	58653	18969.8	4	12315.5	48885	4	34045	45856.2	4	16930.5	47276.3	4	37683.5	35711.3	4	24681	10202.6	4	30612.5	9922.61	4	15731	14701.4	4	34108	17375.2	4	15900	17490.7	4	26346.5	15744.5
rpoB-atpA_11850	-	caattcttcccattctaccaacgaattctctataataattcgtaaatcta	22899	50	30	yes	4	560.5	530.087	4	4633	1498.42	4	337.5	1339.67	4	1731.5	2332.21	4	533.5	1489.73	4	2066	1957.87	4	1741	719.693	4	2710.5	878.57	4	1205.5	1126.6	4	3316	1689.23	4	1536.5	1690.21	4	3167.5	1892.88
rpoB-atpA_11880	-	tataataattcgtaaatctagatcggctaattgttctcggatagcacccg	22929	50	38	yes	4	348	329.118	4	2405.5	777.996	4	0	0	4	260.5	350.875	4	0	0	4	419	397.071	4	1104.5	456.577	4	2414	782.464	4	437.5	408.865	4	931.5	474.523	4	339.5	373.464	4	1089.5	651.08
rpoB-atpA_11910	-	ttgttctcggatagcacccgcgccagtagagatttctcgattgcgaaatg	22959	50	50	yes	4	315	297.908	4	2319	750.02	4	0	0	4	182.5	245.814	4	0	0	4	344	325.996	4	1773	732.921	4	5737	1859.57	4	365	341.11	4	989.5	504.069	4	403.5	443.867	4	1015	606.559
rpoB-atpA_11940	-	gatttctcgattgcgaaatgtatcgaaaccctgggtagtaaaaaaaagtg	22989	50	38	yes	4	189.5	179.218	4	1350.5	436.784	4	0	0	4	0	0	4	0	0	4	168.5	159.681	4	846	349.719	4	1822.5	590.738	4	140.5	131.304	4	320	163.014	4	146.5	161.156	4	439	262.344
rpoB-atpA_11970	-	ctgggtagtaaaaaaaagtgggatgctgtatttccaagattggatttcat	23019	50	36	yes	4	414.5	392.009	4	1777	574.724	4	0	0	4	147	197.999	4	0	0	4	384.5	364.376	4	548	226.532	4	971.5	314.898	4	116.5	108.875	4	170	86.6011	4	0	0	4	234	139.837
rpoB-atpA_12000	-	tttccaagattggatttcatattcgaataaacctcgtaatcgtaagaaag	23049	50	32	yes	4	198	187.257	4	973	314.692	4	0	0	4	0	0	4	0	0	4	183.5	173.896	4	414	171.139	4	576	186.702	4	139	129.902	4	246	125.317	4	102	112.204	4	299.5	178.98
rpoB-atpA_12030	-	acctcgtaatcgtaagaaagtgggctttttagttatgggcctagcaaaag	23079	50	42	yes	4	303.5	287.032	4	1620	523.947	4	0	0	4	0	0	4	0	0	4	178	168.684	4	1007	416.273	4	1352.5	438.394	4	143	133.64	4	253.5	129.138	4	130	143.005	4	357	213.341
rpoB-atpA_12060	-	agttatgggcctagcaaaagaaaaatcgcagtatactaggccttctaatt	23108	50	38	yes	4	275.5	260.551	4	1425.5	461.041	4	0	0	4	161.5	217.529	4	0	0	4	410.5	389.016	4	506	209.17	4	675	218.792	4	191.5	178.966	4	306.5	156.137	4	174.5	191.957	4	356	212.744
rpoC1-ex1-ex2	-	cctagcaaaagaaaaatcgcagtatactag	23108	30	37	yes	4	0	0	4	0	0	4	0	0	4	0	0	4	0	0	4	114.5	108.507	4	0	0	4	0	0	4	0	0	4	0	0	4	0	0	4	0	0
rpoC1-in-ex2	-	cctagcaaaagaaaaattgggataggattc	23109	30	37	no	4	0		4	317.5		4	0		4	0		4	0		4	0		4	0		4	103		4	0		4	0		4	0		4	0
rpoC1-intron_0	-	attgggataggattctataggatctcccccccttcaaaatcggacgtgaa	23133	50	46	no	4	7419.5		4	20801		4	1087.5		4	3281		4	1746.5		4	4344		4	4465.5		4	14678.5		4	1374.5		4	4509		4	1599.5		4	3175.5
rpoC1-intron_93	-	aggagttctcgttttcaaactctagaaaatcccaaaataaaaaggtctac	23226	50	34	no	4	458		4	2095.5		4	0		4	275.5		4	138.5		4	524.5		4	578		4	1234		4	107		4	223.5		4	109		4	355.5
rpoC1-intron_186	-	attccgtcttctattaattctttattcaaattcaattccaacaaataaaa	23319	50	22	no	4	593		4	2885		4	250		4	1008.5		4	387		4	1286		4	216		4	255		4	354.5		4	1033.5		4	226.5		4	568.5
rpoC1-intron_279	-	ccttaactcttaataattaaaggaataccttggaacccataagggattta	23412	50	32	no	4	286.5		4	1452.5		4	0		4	0		4	0		4	259.5		4	648		4	845.5		4	0		4	187.5		4	0		4	240.5
rpoC1-intron_372	-	cacctcgatggttaggccaccacgcccttaaagtctatacgcgatagata	23505	50	50	no	4	2621		4	10375.5		4	270.5		4	1428		4	570.5		4	1855.5		4	3386		4	25462.5		4	897		4	5632		4	737.5		4	2833
rpoC1-intron_465	-	ctttccacgaaaagaaaggaaatgtttcattctacaaaataaaaagcttt	23598	50	28	no	4	139		4	697		4	0		4	0		4	0		4	171		4	324.5		4	287		4	0		4	0		4	0		4	129
rpoC1-intron_558	-	acgaaatcgaccatagatcaattccctttttatttgggagtattgactac	23691	50	36	no	4	331		4	1597.5		4	0		4	265		4	0		4	429.5		4	4236.5		4	4066		4	1395		4	2812.5		4	1057		4	1719.5
rpoC1-intron_651	-	caggtccagggcatcccaattggattgactgggatgacagtttctccttc	23784	50	52	no	4	705		4	2021.5		4	370.5		4	1520.5		4	437.5		4	1521		4	943.5		4	2402.5		4	387.5		4	719.5		4	415		4	856
rpoC1-intron_687	-	acagtttctccttccgagtctgtaaaatcagaatttcgatcaaatcacac	23820	50	38	no	4	16007		4	27406		4	1993.5		4	7810.5		4	2170.5		4	9471		4	5580		4	8887.5		4	1459.5		4	3825.5		4	1690		4	2458
rpoC1-ex1-in	-	tcgatcaaatcacacatcgcagtatactag	23845	30	40	no	4	188		4	1512		4	0		4	128.5		4	0		4	370		4	668		4	1242		4	208.5		4	553		4	242		4	530.5
rpoB-atpA_12090	-	gtatactaggccttctaattctttaagaggtttatctaaaagattcgcaa	23876	50	32	yes	4	330.5	312.567	4	2032.5	657.359	4	0	0	4	132.5	178.468	4	0	0	4	360.5	341.633	4	512	211.65	4	390.5	126.575	4	173.5	162.144	4	341.5	173.966	4	100.5	110.554	4	383.5	229.178
rpoB-atpA_12120	-	tttatctaaaagattcgcaatataactaggaagacgttttaaataccaca	23906	50	28	yes	4	246	232.652	4	1936.5	626.311	4	0	0	4	0	0	4	0	0	4	396	375.275	4	277	114.506	4	447.5	145.051	4	199.5	186.442	4	376	191.541	4	222.5	244.759	4	506.5	302.682
rpoB-atpA_12150	-	aagacgttttaaataccacacatgggttactgggcatgcgagtttgatat	23936	50	40	yes	4	371.5	351.342	4	2218	717.354	4	0	0	4	0	0	4	0	0	4	148.5	140.728	4	1477	610.561	4	3969	1286.5	4	153.5	143.453	4	343.5	174.985	4	102	112.204	4	426.5	254.874
rpoB-atpA_12180	-	tgggcatgcgagtttgatatagcccatttgataccttcgtatccgagaat	23966	50	44	yes	4	252	238.326	4	1845.5	596.879	4	0	0	4	566	762.362	4	177.5	495.646	4	864	818.781	4	1841.5	761.238	4	2394	775.981	4	957	894.363	4	2312.5	1178.03	4	777.5	855.282	4	1645.5	983.342
rpoB-atpA_12210	-	ataccttcgtatccgagaatcaacaaattcgaccccgcattgttcacaaa	23996	50	42	yes	4	874.5	827.05	4	5023	1624.56	4	382.5	1518.29	4	1847.5	2488.45	4	524	1463.2	4	2069	1960.72	4	3529	1458.82	4	8942	2898.42	4	1394.5	1303.23	4	4227	2153.31	4	1743.5	1917.92	4	4566.5	2728.92
rpoB-atpA_12240	-	gaccccgcattgttcacaaaatttcgggtcttctttttcatctccgatta	24026	50	42	yes	4	9816.5	9283.86	4	24501	7924.21	4	1251.5	4967.69	4	3807.5	5128.43	4	1166	3255.91	4	4298	4073.06	4	4340	1794.07	4	7756.5	2514.16	4	2145.5	2005.07	4	3895	1984.18	4	2618.5	2880.46	4	4704	2811.09
rpoB-atpA_12270	-	ttctttttcatctccgattactcgataatttccacaagcacaaattccgc	24056	50	38	yes	4	633	598.653	4	5218.5	1687.79	4	608	2413.39	4	3110	4188.95	4	643	1795.5	4	3019.5	2861.47	4	1766.5	730.234	4	3014.5	977.108	4	1211	1131.74	4	3256	1658.67	4	1332	1465.26	4	3132	1871.67
rpoB-atpA_12300	-	tccacaagcacaaattccgctttttataggaccaaaaattctttcacaaa	24086	50	34	yes	4	532	503.134	4	4178	1351.27	4	0	0	4	564.5	760.341	4	109.5	305.765	4	1150.5	1090.29	4	2145.5	886.905	4	3106.5	1006.93	4	669	625.213	4	1198.5	610.538	4	453.5	498.869	4	1348	805.558
rpoB-atpA_12330	-	accaaaaattctttcacaaaataatccatctttttccggtttgttagttt	24116	50	28	yes	4	812	767.941	4	5005.5	1618.9	4	228.5	907.005	4	1055.5	1421.68	4	316	882.39	4	1234.5	1169.89	4	1508.5	623.582	4	1881.5	609.862	4	820.5	766.797	4	1989.5	1013.49	4	997.5	1097.29	4	1920.5	1147.68
rpoB-atpA_12360	-	tttttccggtttgttagttttgtaatgaaaagtatagggttttgttacct	24146	50	30	yes	4	620	586.359	4	3667	1186	4	0	0	4	181.5	244.468	4	0	0	4	507	480.465	4	1135.5	469.392	4	805.5	261.091	4	343.5	321.017	4	648.5	330.358	4	383	421.316	4	562.5	336.147
rpoB-atpA_12390	-	agtatagggttttgttacctctccaactatctctccattaggcaggattt	24176	50	40	yes	4	1141.5	1079.56	4	7180.5	2322.35	4	355	1409.13	4	1714	2308.64	4	606	1692.18	4	2344.5	2221.8	4	6056	2503.42	4	6522	2114.01	4	2284	2134.51	4	4999	2546.58	4	2664.5	2931.06	4	4494.5	2685.89
rpoB-atpA_12420	-	ctctccattaggcaggattttagtggcccaagcacttatttgttgaggag	24206	50	46	yes	4	946	894.67	4	3695	1195.05	4	0	0	4	357.5	481.527	4	0	0	4	422	399.914	4	1182	488.614	4	2343.5	759.612	4	190	177.564	4	478	243.502	4	182.5	200.758	4	571	341.227
rpoB-atpA_12450	-	agcacttatttgttgaggagaaactaatccaattcggagctgttgatgtt	24236	50	38	yes	4	230	217.52	4	1895.5	613.05	4	0	0	4	151.5	204.06	4	0	0	4	348.5	330.261	4	881.5	364.394	4	1879	609.051	4	120.5	112.613	4	280	142.637	4	123	135.305	4	411	245.612
rpoB-atpA_12480	-	aattcggagctgttgatgtttatatcgatcgatcatagaagaaaaattat	24266	50	30	yes	4	432.5	409.033	4	2694	871.304	4	0	0	4	0	0	4	0	0	4	373.5	353.952	4	531	219.504	4	497	161.096	4	116	108.408	4	138	70.2997	4	100.5	110.554	4	185	110.555
rpoB-atpA_12510	-	gatcatagaagaaaaattattattcattccgattaagcttccttcctatt	24296	50	28	yes	4	1582.5	1496.63	4	5564	1799.53	4	453	1798.13	4	1383.5	1863.48	4	450	1256.57	4	1459	1382.64	4	1490	615.935	4	2444.5	792.35	4	506	472.882	4	1092	556.285	4	559	614.923	4	1231	735.639
rpoB-atpA_12540	-	gattaagcttccttcctattaatctggaagttcttctcagatacaaggaa	24326	50	36	yes	4	866.5	819.484	4	3135	1013.93	4	113.5	450.526	4	694.5	935.442	4	121	337.877	4	646	612.19	4	778.5	321.816	4	1753.5	568.372	4	222	207.47	4	864.5	440.392	4	166	182.607	4	757.5	452.678
rpoB-atpA_12570	-	ttcttctcagatacaaggaaatgattcagttccagagctaaagatcgtag	24356	50	38	yes	4	176	166.45	4	1461.5	472.684	4	0	0	4	0	0	4	0	0	4	244.5	231.704	4	586	242.24	4	1395	452.17	4	0	0	4	241.5	123.024	4	0	0	4	313	187.047
rpoB-atpA_12600	-	tccagagctaaagatcgtagttctcgaacgagcaatcgaaaagattctgg	24386	50	44	yes	4	122.5	115.853	4	902	291.728	4	0	0	4	0	0	4	0	0	4	110.5	104.717	4	617.5	255.262	4	2026.5	656.861	4	0	0	4	192	97.8083	4	128	140.805	4	397.5	237.544
rpoB-atpA_12630	-	agcaatcgaaaagattctggagcatcttcgggattaggtattgttccccc	24416	50	46	yes	4	1027.5	971.748	4	3851.5	1245.67	4	242.5	962.577	4	929.5	1251.97	4	332	927.067	4	1034	979.884	4	1648	681.249	4	4800.5	1556.01	4	422.5	394.847	4	1037	528.267	4	362	398.215	4	1349	806.156
rpoB-atpA_12660	-	ggattaggtattgttcccccaatgatcgtagtaccaagtacttcctggcg	24446	50	48	yes	4	1649	1559.53	4	6371.5	2060.7	4	218	865.327	4	1052.5	1417.64	4	214.5	598.964	4	1218.5	1154.73	4	2128	879.671	4	8536	2766.82	4	414.5	387.37	4	1506	767.184	4	204.5	224.959	4	1339	800.18
rpoB-atpA_12690	-	gtaccaagtacttcctggcgagctctaatatgatccgatttataagtaag	24476	50	40	yes	4	371.5	351.342	4	2080.5	672.884	4	0	0	4	317.5	427.65	4	0	0	4	420.5	398.492	4	992	410.072	4	3357.5	1088.29	4	251	234.572	4	968	493.117	4	285.5	314.062	4	1136.5	679.167
rpoB-atpA_12720	-	tgatccgatttataagtaagcatctcttgtaaaatatgagcaaccccaaa	24506	50	34	yes	4	305	288.451	4	2421.5	783.171	4	0	0	4	244	328.651	4	152	424.441	4	723	685.16	4	1297	536.153	4	2897.5	939.184	4	785	733.621	4	1287	655.621	4	577	634.724	4	1503.5	898.484
rpoB-atpA_12750	-	aaaatatgagcaaccccaaacccttctagagcccaaacctccatttctcc	24536	50	46	yes	4	7373.5	6973.41	4	32655.5	10561.6	4	2242.5	8901.35	4	5040.5	6789.19	4	2011.5	5616.86	4	7873	7460.95	4	5432.5	2245.68	4	21398	6935.86	4	2133	1993.39	4	9573.5	4876.92	4	2331.5	2564.75	4	7540	4505.87
rpoB-atpA_12780	-	gcccaaacctccatttctcctacccgctgtcccccctgtttggctcttcc	24566	50	60	yes	4	34205	32349	4	55685	18009.9	4	22997.5	91286	4	38248.5	51518	4	24874.5	69458.9	4	43227	40964.6	2	31945	13205.4	2	60217.5	19518.7	4	23346.5	21818.4	4	54583.5	27805.8	4	21159.5	23276.3	4	44612.5	26660.2
rpoB-atpA_12810	-	cccccctgtttggctcttcctctaaggggttgttgtgtaacaagcgcata	24596	50	52	yes	4	1661	1570.87	4	5991	1937.63	4	167.5	664.873	4	944	1271.5	4	237.5	663.188	4	1023.5	969.933	4	1570	649.005	4	3770.5	1222.15	3	465	434.565	3	2080	1059.59	3	258	283.811	3	942	562.934
rpoB-atpA_12840	-	tgttgtgtaacaagcgcataatgtccactggagcgcccatggattttatc	24626	50	46	yes	4	276.5	261.497	4	1503	486.106	4	0	0	4	246.5	332.018	4	120.5	336.481	4	567.5	537.799	4	843.5	348.685	4	2514	814.878	4	247	230.834	4	812	413.648	4	276.5	304.162	4	1005	600.583
rpoB-atpA_12870	-	gagcgcccatggattttatcatcaacttgatgaattaatttcaagatata	24656	50	32	yes	4	710.5	671.948	4	2502	809.207	4	0	0	4	207	278.814	4	128.5	358.82	4	457	433.082	4	847.5	350.339	4	2175.5	705.158	4	189.5	177.097	4	536	273.048	4	202.5	222.758	4	674	402.779
rpoB-atpA_12900	-	tgaattaatttcaagatataaggctttcctattataacgggttgttcaaa	24686	50	28	yes	4	259.5	245.42	4	2245.5	726.249	4	0	0	4	193.5	260.631	4	0	0	4	512	485.204	4	657.5	271.797	4	1373.5	445.201	3	247	230.834	3	657	334.688	4	183.5	201.858	4	636.5	380.369
rpoB-atpA_12930	-	attataacgggttgttcaaaaggattccccgtccttccatcaaatattct	24716	50	38	yes	4	4083.5	3861.93	4	16049.5	5190.79	4	1252	4969.67	4	4678	6300.93	4	1364	3808.8	4	4885.5	4629.81	4	2716	1122.74	4	9215	2986.91	4	1351	1262.58	4	4301	2191.01	4	1668.5	1835.42	4	6182.5	3694.63
rpoB-atpA_12960	-	gtccttccatcaaatattctgctttttcctggatattcgggttcaaatac	24746	50	38	yes	4	2617.5	2475.47	4	9732	3147.56	4	913.5	3626.04	4	2649.5	3568.69	4	935	2610.87	4	3402.5	3224.42	4	2709	1119.84	4	9074	2941.21	4	1420.5	1327.53	4	5317	2708.58	4	1024.5	1126.99	4	2994	1789.2
rpoB-atpA_12990	-	ggatattcgggttcaaatacccatggattcgctgtttgcttactggcttc	24776	50	46	yes	4	1666	1575.6	4	6930.5	2241.49	4	391.5	1554.02	4	1354	1823.74	4	330	921.483	4	1300.5	1232.44	4	1252.5	517.757	4	4500	1458.61	4	527.5	492.974	4	1481	754.448	4	512	563.221	4	1413	844.402
rpoB-atpA_13020	-	gctgtttgcttactggcttcatataattcagaaaacacaagttttctcga	24806	50	36	yes	4	359.5	339.994	4	3364	1088	4	0	0	4	349	470.078	4	0	0	4	715.5	678.053	4	813	336.077	4	1702	551.679	4	320	299.056	4	810.5	412.883	4	236	259.61	4	774	462.538
rpoB-atpA_13050	-	gaaaacacaagttttctcgaagcttcttgttcatatctctcatcaaaagg	24836	50	36	yes	4	282	266.699	4	2288	739.994	4	165	654.949	4	957	1289.01	4	317.5	886.578	4	1247	1181.74	4	1421	587.412	4	2873	931.242	4	827	772.872	4	2074	1056.53	4	682.5	750.778	4	1947	1163.52
rpoB-atpA_13080	-	tcatatctctcatcaaaaggtgctattcgataatgtctgtctagcagact	24866	50	38	yes	4	358	338.575	4	2931.5	948.118	4	0	0	4	110.5	148.836	4	0	0	4	346	327.891	4	1075.5	444.589	4	3083.5	999.473	4	218	203.732	4	639	325.518	4	221	243.109	4	878	524.688
rpoB-atpA_13110	-	taatgtctgtctagcagactccctgctaaccctagtgaacattcaaatat	24896	50	40	yes	4	221	209.009	4	1557	503.571	4	365	1448.83	4	1224	1648.64	4	395.5	1104.38	4	1475	1397.8	4	1005	415.446	4	2999	972.083	4	1223.5	1143.42	4	2955	1505.33	4	1527.5	1680.31	4	3413.5	2039.89
rpoB-atpA_13140	-	cctagtgaacattcaaatatctgtcctacattcattcgtgaaggtactcc	24926	50	40	yes	4	272.5	257.714	4	2151.5	695.847	4	0	0	4	341.5	459.976	4	0	0	4	507.5	480.939	4	807.5	333.804	4	2100.5	680.847	3	369	344.848	3	1141	581.246	4	301.5	331.663	4	1178	703.967
rpoB-atpA_13170	-	ttcattcgtgaaggtactcctaatgggttaaagaccatatcaacggatct	24956	50	40	yes	4	277.5	262.443	4	2374	767.809	4	0	0	4	0	0	4	0	0	4	301.5	285.72	4	756	312.515	4	2219.5	719.42	4	127.5	119.155	4	361	183.9	4	145.5	160.056	4	549	328.08
rpoB-atpA_13200	-	aagaccatatcaacggatcttccatcttgtaaataaggcatatcttgtct	24986	50	36	yes	4	514	486.11	4	3327	1076.03	4	0	0	4	475	639.791	4	164.5	459.345	4	866	820.676	4	1358	561.369	4	2936	951.663	4	366.5	342.512	4	1066	543.04	4	267	293.711	4	960.5	573.99
rpoB-atpA_13230	-	aaataaggcatatcttgtctaggcaaaattttggaaatgatacctttatt	25016	50	28	yes	4	311	294.125	4	2724	881.007	4	0	0	4	115.5	155.57	4	0	0	4	422.5	400.388	4	428.5	177.133	4	1001	324.46	4	152.5	142.519	4	196	99.846	4	0	0	4	343.5	205.274
rpoB-atpA_13260	-	ttggaaatgatacctttatttccgtgtcttccagctactttatcgcctac	25046	50	40	yes	4	1124.5	1063.48	4	5716.5	1848.85	4	1003.5	3983.28	4	2304.5	3104	4	822	2295.33	4	2739	2595.65	4	1457	602.293	4	4276	1386	4	1107.5	1035.01	4	3557	1812	4	1033	1136.34	4	2731	1632.03
rpoB-atpA_13290	-	ccagctactttatcgcctactttgatttcacgtttctgtaaaatatatac	25076	50	34	yes	4	827.5	782.6	4	5476.5	1771.23	4	983	3901.91	4	3856.5	5194.43	4	705.5	1970.02	4	2889.5	2738.27	4	628.5	259.809	4	1386	449.252	4	1334.5	1247.16	4	3854.5	1963.55	4	1020	1122.04	4	2219	1326.06
rpoB-atpA_13320	-	cgtttctgtaaaatatatacacgaatcgtttcgggattataactagaacc	25106	50	34	yes	4	191	180.636	4	1579.5	510.848	4	0	0	4	0	0	4	0	0	4	227.5	215.593	4	579	239.347	4	1723.5	558.648	4	126	117.753	4	235	119.713	4	149.5	164.456	4	464	277.284
rpoB-atpA_13350	-	tcgggattataactagaaccacccctcttctggatccacctcacatcaat	25136	50	46	yes	4	10989.5	10393.2	4	41655.5	13472.4	4	3282.5	13029.5	4	14184.5	19105.5	4	4842.5	13522.1	4	17440.5	16527.7	4	3415	1411.69	4	12579	4077.31	4	2344	2190.58	4	10780	5491.53	4	3040.5	3344.68	4	10842.5	6479.42
rpoB-atpA_13380	-	tggatccacctcacatcaataacccgacccctgccacctataggtagttt	25166	50	50	yes	4	4218	3989.13	4	22145.5	7162.39	4	1875.5	7444.59	4	7260	9778.7	4	2692	7517.07	4	10593.5	10039.1	4	8113.5	3353.95	4	29446	9544.5	4	4535	4238.18	4	21462.5	10933.4	4	3715	4086.65	4	15975	9546.58
rpoB-atpA_13410	-	ctgccacctataggtagttttagacaagtttcttttgaagtagatacctg	25196	50	38	yes	4	272.5	257.714	4	2374.5	767.97	4	0	0	4	199	268.039	4	0	0	4	412.5	390.911	4	382.5	158.118	4	684	221.709	4	173.5	162.144	4	348.5	177.532	4	129	141.905	4	320	191.23
rpoB-atpA_13440	-	tcttttgaagtagatacctgaataccaagtatagctcgtaacaatctatc	25226	50	34	yes	4	256	242.109	4	2153.5	696.494	4	0	0	4	133	179.142	4	0	0	4	388	367.693	4	342.5	141.582	4	650.5	210.85	4	124.5	116.351	4	210.5	107.233	4	0	0	4	309	184.657
rpoB-atpA_13470	-	atagctcgtaacaatctatcttccggggcatacgacgattctttcacgac	25256	50	46	yes	4	322	304.528	4	2179	704.741	4	0	0	4	367	494.323	4	0	0	4	566	536.377	4	734.5	303.627	4	3396	1100.77	4	208	194.386	4	747.5	380.79	4	186	204.608	4	1071.5	640.323
rpoB-atpA_13500	-	tacgacgattctttcacgacctggggtgttaatttacctactaaaatatc	25286	50	38	yes	4	513.5	485.638	4	2913.5	942.296	4	0	0	4	326	439.099	4	128	357.424	4	649.5	615.507	4	1571	649.419	4	5174	1677.08	4	363.5	339.708	4	982.5	500.503	4	424	466.418	4	1463	874.281
rpoB-atpA_13530	-	aatttacctactaaaatatcacctgtctctacccaagatcccagcatcac	25316	50	40	yes	4	2437	2304.77	4	9396.5	3039.05	4	997	3957.48	4	3902.5	5256.39	4	1472	4110.37	4	4639	4396.21	4	2319	958.626	4	6868.5	2226.33	4	2101	1963.49	4	5950	3031.04	4	2301.5	2531.75	4	5081.5	3036.68
rpoB-atpA_13560	-	acccaagatcccagcatcacaattccatttttatctaaattgcggagtaa	25346	50	38	yes	4	1149	1086.66	4	5180	1675.34	4	201	797.847	4	973.5	1311.24	4	308.5	861.447	4	1188.5	1126.3	4	1324	547.314	4	3959.5	1283.42	4	456	426.154	4	1698	864.992	4	448	492.819	4	1404	839.023
rpoB-atpA_13590	-	ttatctaaattgcggagtaaatgggcttctaaatgcggtatttcattagt	25376	50	34	yes	4	460.5	435.513	4	2414	780.746	4	0	0	4	105.5	142.101	4	0	0	4	369	349.688	4	593	245.134	4	1756.5	569.345	4	130	121.491	4	345	175.749	4	115	126.505	4	455	271.906
rpoB-atpA_13620	-	aaatgcggtatttcattagttactttttcagggccttggcttgtcacatg	25406	50	40	yes	4	510.5	482.8	4	2726	881.654	4	0	0	4	468	630.363	4	137	382.555	4	773	732.544	4	1138	470.425	4	3783	1226.21	4	315.5	294.85	4	1139	580.227	4	182	200.208	4	872.5	521.402
rpoB-atpA_13650	-	gggccttggcttgtcacatgagtctgaatttcatatttccgtatgtgaaa	25436	50	42	yes	4	614	580.684	4	2696.5	872.113	4	0	0	4	235.5	317.202	4	0	0	4	487.5	461.986	4	1430	591.132	4	3688.5	1195.58	3	380	355.128	3	1143	582.265	4	341	375.114	4	1411	843.206
rpoB-atpA_13680	-	tcatatttccgtatgtgaaaagaagtataaatatcttcatataccaaacg	25466	50	28	yes	4	273	258.187	4	1677.5	542.544	4	0	0	4	0	0	4	0	0	4	288	272.927	4	253	104.585	4	392.5	127.223	4	104	97.1931	4	189	96.28	4	0	0	4	195	116.531
rpoB-atpA_13710	-	atatcttcatataccaaacgctcgctaataagtactgcatcttcaaaatt	25496	50	32	yes	4	522.5	494.149	4	4141.5	1339.46	4	131.5	521.975	4	793	1068.11	4	194	541.72	4	904	856.687	4	896.5	370.594	4	2345.5	760.261	4	561	524.282	4	2112.5	1076.15	4	621	683.126	4	2053.5	1227.16
rpoB-atpA_13740	-	agtactgcatcttcaaaattgtaaccctcccacggcatataagctactaa	25526	50	40	yes	4	2363	2234.78	4	9724.5	3145.14	4	977.5	3880.08	4	3400.5	4580.23	4	1128.5	3151.19	4	4006.5	3796.81	4	5410.5	2236.59	4	17498	5671.73	4	2590	2420.48	4	6449	3285.24	4	2227.5	2450.34	4	5729.5	3423.92
rpoB-atpA_13770	-	cacggcatataagctactaatacgtttttccccaaagcaagttcgccacc	25556	50	46	yes	4	1471.5	1391.66	4	7245.5	2343.37	4	453.5	1800.12	4	2321	3126.22	4	532	1485.54	4	2021	1915.23	4	1157	478.28	4	4012	1300.43	4	666.5	622.877	4	2805.5	1429.17	4	903	993.338	4	2848	1701.95
rpoB-atpA_13800	-	cccaaagcaagttcgccaccaaccgtagcagcaccatccgctaaaatttg	25586	50	52	yes	4	2315	2189.39	4	13652.5	4415.55	4	657.5	2609.87	4	3369.5	4538.48	4	1143	3191.68	4	5451.5	5166.19	4	5013.5	2072.48	4	20925	6782.54	4	1915.5	1790.13	4	9054	4612.27	4	1283.5	1411.9	4	5892	3521.03
rpoB-atpA_13830	-	gcaccatccgctaaaatttgtccctttttaatgcatttaccccgaggaac	25616	50	44	yes	4	3593.5	3398.52	4	12651	4091.64	4	824	3270.78	4	3437.5	4630.07	4	883.5	2467.06	4	2968	2812.66	4	3010.5	1244.48	4	9040.5	2930.35	4	1232.5	1151.83	4	4058	2067.22	4	1026	1128.64	4	3095	1849.56
rpoB-atpA_13860	-	atgcatttaccccgaggaacctggagtttttgatgcatacaagtattttt	25646	50	38	yes	4	293	277.102	4	1756	567.933	4	140	555.714	4	917.5	1235.81	4	182	508.212	4	1157.5	1096.92	4	1212.5	501.222	4	2840.5	920.708	4	143.5	134.108	4	348	177.278	4	129	141.905	4	496	296.407
rpoB-atpA_13890	-	tgatgcatacaagtatttttattggaacgttgatatataactaatggaat	25676	50	26	yes	4	164	155.101	4	1174.5	379.862	4	0	0	4	0	0	4	0	0	4	204	193.323	4	177	73.1681	4	241	78.1167	4	0	0	4	0	0	4	0	0	4	0	0
rpoB-atpA_13920	-	tgatatataactaatggaatgcttagaatatctccattacctgctaaaag	25706	50	30	yes	4	291	275.21	4	1696	548.527	4	0	0	4	274	369.058	4	110.5	308.557	4	460	435.925	4	616.5	254.848	4	1170	379.239	4	315.5	294.85	4	772.5	393.526	4	316	347.613	4	954	570.106
rpoB-atpA_13950	-	tctccattacctgctaaaagaatcttgtcagtattggtataaacgaccct	25736	50	38	yes	4	255.5	241.637	4	2435	787.537	4	0	0	4	314	422.936	4	0	0	4	522	494.68	4	794.5	328.43	4	1697.5	550.221	4	216.5	202.33	4	555	282.727	4	163	179.307	4	655	391.425
rpoB-atpA_13980	-	gtattggtataaacgacccttccctcgcgttcggctatagcaagagcccc	25766	50	54	yes	4	20027.5	18940.8	4	42824.5	13850.5	4	2048	8129.31	4	7213	9715.4	4	1864	5204.98	4	8201	7771.79	4	9712	4014.74	4	20773	6733.27	4	1459.5	1363.97	4	7506	3823.69	4	1029	1131.94	4	4659	2784.19
rpoB-atpA_14010	-	tcggctatagcaagagcccccgaatctagagctgcttgtcgttccaaccc	25796	50	56	yes	4	2672	2527.02	4	11193.5	3620.25	4	281	1115.4	4	1397.5	1882.33	4	344.5	961.972	4	1665.5	1578.33	4	1677.5	693.444	4	7681.5	2489.85	4	587.5	549.047	4	2393	1219.04	4	433	476.318	4	1788	1068.5
rpoB-atpA_14040	-	gctgcttgtcgttccaacccagttccaacaatgcatttctcggagcgaga	25826	50	52	yes	4	799	755.646	4	4553	1472.55	4	109.5	434.648	4	811	1092.36	4	127.5	356.027	4	750	710.747	4	1264	522.511	4	5101	1653.42	4	390.5	364.941	4	1770.5	901.925	4	326.5	359.164	4	1190	711.138
rpoB-atpA_14070	-	atgcatttctcggagcgagaaagaggaactgcttgacgttgcatattaga	25856	50	44	yes	4	0	0	4	652.5	211.034	4	0	0	4	0	0	4	0	0	4	127.5	120.827	4	526.5	217.644	4	1731.5	561.241	4	0	0	4	120.5	61.3849	4	122.5	134.755	4	354.5	211.847
rpoB-atpA_14100	-	gcttgacgttgcatattagaactcattaaagctcgattcgcatcattatg	25886	50	38	yes	4	131	123.892	4	1218	393.93	4	0	0	4	114.5	154.223	4	0	0	4	303	287.142	4	571	236.039	4	1380.5	447.47	4	191	178.499	4	516.5	263.115	4	158.5	174.357	4	641	383.058
rpoB-atpA_14130	-	gctcgattcgcatcattatgttcgataaaaggaatgagggaagctccaat	25916	50	42	yes	4	105.5	99.7756	4	827	267.472	4	0	0	4	0	0	4	0	0	4	115	108.981	4	516	213.304	4	1502	486.852	4	0	0	4	0	0	4	0	0	4	260	155.375
rpoB-atpA_14160	-	ggaatgagggaagctccaatagaaaaatattgaaaaggaaaaatacttcg	25946	50	34	yes	4	154	145.644	4	630.5	203.919	4	0	0	4	0	0	4	0	0	4	0	0	4	183.5	75.8551	4	225	72.9306	4	0	0	4	0	0	4	0	0	4	0	0
rpoB-atpA_14190	-	tgaaaaggaaaaatacttcgaagatgaacctgttcccatgcaatagtcaa	25976	50	36	yes	4	607	574.064	4	2498	807.913	4	232.5	922.883	4	977	1315.95	4	269	751.148	4	1067	1011.16	4	995.5	411.519	4	2363.5	766.095	4	402.5	376.156	4	1264.5	644.159	4	485	533.52	4	1457	870.696
rpoB-atpA_14220	-	tgttcccatgcaatagtcaagaattcttgacggtatcgagctggaacaac	26006	50	44	yes	4	159.5	150.846	4	859	277.821	4	0	0	4	0	0	4	0	0	4	124	117.51	4	430.5	177.96	4	1588.5	514.89	4	0	0	4	137	69.7903	4	0	0	4	256	152.984
rpoB-atpA_14250	-	cggtatcgagctggaacaacctgttcttcctgaatatcctgatttaaggc	26036	50	46	yes	4	476.5	450.645	4	2753	890.386	4	0	0	4	473.5	637.771	4	209	583.606	4	1145	1085.07	4	1756.5	726.1	4	4668	1513.07	4	590	551.384	4	2066	1052.46	4	425	467.518	4	1600.5	956.451
rpoB-atpA_14280	-	tgaatatcctgatttaaggctaaagaatttcctgccgctaccatatagta	26066	50	36	yes	4	515	487.056	4	2718.5	879.228	4	221	877.235	4	880	1185.3	4	271	756.733	4	1054.5	999.311	4	1329.5	549.588	4	4427.5	1435.11	4	444.5	415.407	4	1440.5	733.817	4	397.5	437.267	4	1455.5	869.799
rpoB-atpA_14310	-	cctgccgctaccatatagtattcatctctacctggtgataaataaagcat	26096	50	40	yes	4	551	521.103	4	3804	1230.3	4	364	1444.86	4	1763	2374.64	4	441.5	1232.83	4	1841	1744.65	4	1321.5	546.281	4	3450	1118.27	4	772	721.472	4	3218.5	1639.56	4	523	575.322	4	1871.5	1118.4
rpoB-atpA_14340	-	cctggtgataaataaagcatccgtaccccggttgacctctcagaaatttc	26126	50	46	yes	4	1629	1540.61	4	6903	2232.6	4	469	1861.64	4	1916	2580.72	4	578.5	1615.39	4	2713.5	2571.48	4	3664	1514.62	4	12506	4053.64	4	1413.5	1320.98	4	4836	2463.55	4	975.5	1073.09	4	3859.5	2306.42
rpoB-atpA_14370	-	gttgacctctcagaaatttcataaaaagggctttctagagatccccaatg	26156	50	40	yes	4	330.5	312.567	4	2122	686.306	3	125	496.174	3	535	720.607	4	133.5	372.782	4	680	644.411	4	1144.5	473.112	4	3539	1147.12	4	324.5	303.261	4	800	407.535	4	324	356.413	4	1273.5	761.037
rpoB-atpA_14400	-	ctttctagagatccccaatgaccaatcctcgcatgaattgctaaggatcc	26186	50	46	yes	4	782.5	740.042	4	3706	1198.61	4	0	0	4	551	742.158	4	153	427.233	4	779	738.23	4	1724	712.666	4	5529	1792.15	4	574.5	536.898	4	2118.5	1079.2	4	497	546.721	4	1857.5	1110.03
rpoB-atpA_14430	-	gcatgaattgctaaggatccaataagtccaacattgattccttcagatgt	26216	50	38	yes	4	202.5	191.512	4	1577	510.04	4	0	0	4	319.5	430.344	4	104	290.407	4	491	465.303	4	512	211.65	4	1294	419.432	4	261	243.917	4	695.5	354.3	4	213	234.309	4	736	439.83
rpoB-atpA_14460	-	acattgattccttcagatgtgtcaattgggcaaatacgtccatagtgact	26246	50	40	yes	4	303.5	287.032	4	1952	631.324	4	0	0	4	0	0	4	0	0	4	238.5	226.018	4	764	315.822	4	1639.5	531.421	4	169.5	158.406	4	387	197.145	4	159	174.907	4	558	333.458
rpoB-atpA_14490	-	caaatacgtccatagtgactaggatggatatctcgtatccgaaaactagc	26276	50	42	yes	4	0	0	4	551	178.207	4	0	0	4	0	0	4	0	0	4	111	105.191	4	379.5	156.877	4	1240.5	402.091	4	0	0	4	193.5	98.5724	4	0	0	4	272	162.546
rpoB-atpA_14520	-	tctcgtatccgaaaactagcagtgcgccctgtcagtcctccagggcccaa	26306	50	58	yes	4	796	752.809	4	4902.5	1585.59	4	478	1897.37	4	2365.5	3186.16	4	701.5	1958.85	4	2954	2799.4	4	2211.5	914.188	4	11922	3864.35	4	1610.5	1505.09	4	7511	3826.24	4	928	1020.84	4	4484	2679.62
rpoB-atpA_14550	-	gtcagtcctccagggcccaaataacttaattttctcccatgaactatttg	26336	50	42	yes	4	1036	979.787	4	5364	1734.85	4	433.5	1720.73	4	2051	2762.55	4	579	1616.78	4	2483	2353.05	3	1569	648.592	3	5770	1870.26	4	1605	1499.95	4	5323	2711.63	4	1043.5	1147.89	4	4050.5	2420.56
rpoB-atpA_14580	-	tttctcccatgaactatttgtgtcaatggattagttcgatccaaaacttg	26366	50	36	yes	4	333	314.931	4	1690.5	546.748	4	0	0	4	142.5	191.937	4	0	0	4	340.5	322.679	4	526	217.437	4	1072	347.474	4	205.5	192.05	4	434	221.087	4	145	159.506	4	384.5	229.775
rpoB-atpA_14610	-	ttagttcgatccaaaacttgagataatgggtgtaaaccgaaaaaggattc	26396	50	36	yes	4	195.5	184.892	4	788.5	255.02	4	0	0	4	0	0	4	0	0	4	120.5	114.193	4	478.5	197.802	4	1490.5	483.125	4	0	0	4	0	0	4	0	0	4	306.5	183.163
rpoB-atpA_14640	-	tgtaaaccgaaaaaggattcataagtagttgttaatggagttgaggttac	26426	50	34	yes	4	275	260.079	4	1448.5	468.48	4	0	0	4	0	0	4	0	0	4	180.5	171.053	4	145.5	60.1467	4	187	60.6134	4	0	0	4	0	0	4	0	0	4	0	0
rpoB-atpA_14670	-	gttaatggagttgaggttaccaaattctgaggtgtcggtatcaatttatg	26456	50	38	yes	4	980	926.825	4	5139.5	1662.24	4	0	0	4	118.5	159.611	4	0	0	4	358.5	339.737	4	604.5	249.888	4	1670	541.307	4	140	130.837	4	345	175.749	4	144	158.406	4	542.5	324.195
rpoB-atpA_14700	-	ggtgtcggtatcaatttatgccgaattgctccacatatagtcccccgaac	26486	50	48	yes	4	2871	2715.22	4	10507.5	3398.38	4	769	3052.46	4	2810	3784.87	4	874	2440.53	4	3101	2938.7	4	2633	1088.43	4	14169.5	4592.84	4	2193	2049.47	4	7407	3773.26	4	1709	1879.97	4	7099.5	4242.62
rpoB-atpA_14730	-	ccacatatagtcccccgaaccacattttctaaacgaaccagagccaatcc	26516	50	48	yes	4	23579	22299.6	4	52752.5	17061.4	4	5163.5	20495.9	4	16257	21897	4	6622.5	18492.5	4	17803.5	16871.7	4	5585.5	2308.93	4	32501.5	10534.9	4	1873.5	1750.88	4	9679.5	4930.91	4	1587.5	1746.32	4	5888	3518.64
rpoB-atpA_14760	-	aaacgaaccagagccaatccgaattgatcttgtaaaagatctgctacaga	26546	50	40	yes	4	1131	1069.63	4	4522.5	1462.69	4	0	0	4	360	484.894	4	128	357.424	4	586.5	555.804	4	942	389.403	4	3399.5	1101.9	4	139.5	130.37	4	409	208.352	4	195	214.508	4	666.5	398.297
rpoB-atpA_14790	-	tgtaaaagatctgctacagaacgaatacgtttatttttcaaatgattcat	26576	50	28	yes	4	197	186.311	4	1044.5	337.816	4	0	0	4	0	0	4	0	0	4	263.5	249.709	4	424	175.273	4	651	211.012	4	142	132.706	4	272	138.562	4	0	0	4	325	194.218
rpoB-atpA_14820	-	ttatttttcaaatgattcatatcgtcaagtgcacccattccaaatttcag	26606	50	32	yes	4	350.5	331.482	4	1823	589.602	4	143.5	569.607	4	794	1069.46	4	209	583.606	4	1050.5	995.52	4	703	290.606	4	2130.5	690.571	4	368	343.914	4	913.5	465.354	4	281.5	309.662	4	1172	700.381
rpoB-atpA_14850	-	gcacccattccaaatttcagcccaatcaaatgatcggcggctgccaatat	26636	50	48	yes	4	741.5	701.266	4	2966.5	959.437	4	116	460.449	4	878	1182.6	4	131.5	367.197	4	733.5	695.111	4	1406	581.211	4	5109.5	1656.17	4	328.5	306.999	4	1365.5	695.611	4	416	457.617	4	1320	788.825
rpoB-atpA_14880	-	tgatcggcggctgccaatatatctcgtggtaacaaaaatgtattgttctg	26666	50	42	yes	4	323	305.474	4	1666.5	538.986	4	0	0	4	117	157.591	4	0	0	4	356.5	337.842	4	949.5	392.504	4	2837.5	919.736	4	280.5	262.141	4	554.5	282.472	4	235	258.51	4	778.5	465.228
rpoB-atpA_14910	-	aacaaaaatgtattgttctggggtatatcaaggttcagtcttcggttcat	26696	50	36	yes	4	328	310.203	4	2019.5	653.155	4	0	0	4	335	451.221	4	133	371.385	4	607.5	575.705	4	471	194.702	4	905.5	293.505	4	286.5	267.748	4	784	399.384	4	246.5	271.16	4	647.5	386.943
rpoB-atpA_14940	-	aggttcagtcttcggttcatatttcgtcgaccaatccttcctaattcaca	26726	50	42	yes	4	2736.5	2588.02	4	8415.5	2721.77	4	1528.5	6067.21	4	3560	4795.07	4	1242.5	3469.52	4	4043.5	3831.88	4	2978	1231.04	4	10436	3382.68	4	1915	1789.66	4	7113.5	3623.75	4	1863	2049.38	4	5153	3079.41
rpoB-atpA_14970	-	ccaatccttcctaattcacatctttgttgaaagaatttcttttgtaattc	26756	50	30	yes	4	2290.5	2166.22	4	6639.5	2147.37	4	298	1182.88	4	1396.5	1880.99	4	531.5	1484.15	4	1580	1497.31	4	1127.5	466.085	4	1982.5	642.599	4	611	571.009	4	1918	977.064	4	534.5	587.972	4	1447.5	865.019
rpoB-atpA_15000	-	aagaatttcttttgtaattccttacataaggattcagaaaataccggatc	26786	50	30	yes	4	123.5	116.799	4	592.5	191.629	4	0	0	4	0	0	4	0	0	4	119.5	113.246	4	312.5	129.181	4	504	163.364	4	0	0	4	0	0	4	0	0	4	180	107.567
rpoB-atpA_15030	-	gattcagaaaataccggatcgccacctacacaagcaaattgttgataaaa	26816	50	38	yes	4	1286.5	1216.69	4	5869.5	1898.34	4	185	734.337	4	1138	1532.8	4	348.5	973.142	4	1583.5	1500.62	4	2004.5	828.619	4	7576.5	2455.82	4	457.5	427.556	4	2280.5	1161.73	4	512	563.221	4	2182.5	1304.25
rpoB-atpA_15060	-	caagcaaattgttgataaaactccaaaatggcattttcttttgacccaat	26846	50	32	yes	4	429.5	406.195	4	2562	828.612	4	0	0	4	309	416.201	4	135.5	378.366	4	594.5	563.386	4	1020.5	421.853	4	3302	1070.3	4	228	213.077	4	633	322.462	4	309	339.913	4	1117.5	667.812
rpoB-atpA_15090	-	gcattttcttttgacccaattttttttctctccttatcactcagaaaaga	26876	50	32	yes	4	907.5	858.259	4	5029.5	1626.66	4	903.5	3586.34	4	3683.5	4961.41	4	1208.5	3374.58	4	4136	3919.53	4	2508.5	1036.96	4	6284.5	2037.03	4	1849.5	1728.45	4	5181.5	2639.55	4	1578.5	1736.42	4	4974	2972.44
rpoB-atpA_15120	-	tccttatcactcagaaaagacaaaaaaatttcaggatagcaaacattctc	26906	50	32	yes	4	214.5	202.861	4	1296	419.158	4	0	0	4	0	0	4	0	0	4	247	234.073	4	600	248.027	4	904	293.019	4	135.5	126.631	4	247	125.826	4	117.5	129.255	4	310	185.254
rpoB-atpA_15150	-	tcaggatagcaaacattctctagaatttctcttagattcaaacccatagc	26936	50	36	yes	4	410	387.753	4	2654	858.367	4	0	0	4	342	460.65	4	142	396.517	4	677	641.568	4	1059	437.769	4	1965	636.927	4	399	372.885	4	850.5	433.26	4	344	378.414	4	1107.5	661.836
rpoB-atpA_15180	-	cttagattcaaacccatagctgataatagaactagaatagatattttttg	26966	50	28	yes	4	337	318.714	4	2517.5	814.22	4	0	0	4	212	285.549	4	103.5	289.01	4	552.5	523.584	4	505.5	208.963	4	638.5	206.961	4	138	128.968	4	262.5	133.722	4	102	112.204	4	342	204.377
rpoB-atpA_15210	-	actagaatagatattttttgtttcctacttacacgagcccatatccttgc	26996	50	36	yes	4	661.5	625.607	4	3693.5	1194.57	4	693	2750.79	4	2784.5	3750.52	4	832	2323.25	4	2862.5	2712.69	4	1411.5	583.485	4	2000	648.272	4	1243	1161.64	4	3690	1879.75	4	1210.5	1331.6	4	3396	2029.43
rpoB-atpA_15240	-	acacgagcccatatccttgcttttctatcaatttctaattctaatcttcc	27026	50	36	yes	4	2054	1942.55	4	7395	2391.72	4	1300.5	5162.19	4	3485	4694.05	4	1219.5	3405.3	4	4092.5	3878.31	4	2760	1140.93	4	4633.5	1501.88	4	1946	1818.63	4	5820	2964.81	4	1277	1404.75	4	3393.5	2027.94
rpoB-atpA_15270	-	atttctaattctaatcttcctccccaatctgatattatggtgccggtata	27056	50	36	yes	4	3655.5	3457.15	4	14144	4574.51	4	639	2536.44	4	2331	3139.69	4	721	2013.3	4	2454	2325.57	4	5323.5	2200.62	4	12706.5	4118.63	4	1318.5	1232.2	4	4632.5	2359.88	4	881	969.137	4	2714.5	1622.17
rpoB-atpA_15300	-	gatattatggtgccggtatagaccgaaattccgttatggtccaattctga	27086	50	42	yes	4	406.5	384.443	4	2210	714.767	4	0	0	4	165	222.243	4	0	0	4	424	401.809	4	1142.5	472.286	4	3762.5	1219.56	4	261.5	244.384	4	1068.5	544.313	4	286.5	315.162	4	1491.5	891.313
rpoB-atpA_15330	-	ccgttatggtccaattctgatcggtaataaataccgggactttgcaatat	27116	50	40	yes	4	305	288.451	4	1774	573.754	4	0	0	4	111	149.509	4	0	0	4	339.5	321.732	4	1168	482.827	4	3137	1016.81	4	166.5	155.602	4	413	210.39	4	151.5	166.656	4	638.5	381.564
rpoB-atpA_15360	-	ataccgggactttgcaatatttgattgatcacaattctatatattccatt	27146	50	30	yes	4	473.5	447.808	4	2306	745.816	4	0	0	4	195	262.651	4	121.5	339.273	4	508	481.413	4	433	178.993	4	573	185.73	4	298.5	278.963	4	524.5	267.19	4	224.5	246.959	4	659.5	394.114
rpoB-atpA_15390	-	acaattctatatattccattgactataaaagttcccagggaattcattag	27176	50	30	yes	4	262.5	248.257	4	1558	503.895	4	0	0	4	135.5	182.509	4	0	0	4	268.5	254.448	4	458.5	189.534	4	875	283.619	4	115	107.473	4	308	156.901	4	0	0	4	368.5	220.214
rpoB-atpA_15420	-	gttcccagggaattcattagaggaatgtttccgataaaaattgtttgttc	27206	50	36	yes	4	233	220.357	4	1359	439.533	4	0	0	4	0	0	4	0	0	4	227	215.12	4	275	113.679	4	890.5	288.643	4	107.5	100.464	4	138	70.2997	4	0	0	4	258.5	154.478
rpoB-atpA_15450	-	ccgataaaaattgtttgttcttgcatatccctactgtttttccaaattaa	27236	50	30	yes	4	652	616.623	4	3786.5	1224.65	4	390.5	1550.05	4	1703	2293.82	4	348.5	973.142	4	1576.5	1493.99	4	861.5	356.126	4	1811	587.01	4	678.5	634.091	4	1835	934.782	4	681	749.128	4	2032	1214.31
rpoB-atpA_15480	-	ctactgtttttccaaattaatcccgcggatacatataattcagaagaata	27266	50	32	yes	4	514.5	486.583	4	2570	831.2	4	0	0	4	238.5	321.242	4	140.5	392.328	4	526	498.471	4	1032.5	426.814	4	2780	901.098	4	192.5	179.901	4	689.5	351.244	4	294	323.412	4	920.5	550.086
rpoB-atpA_15510	-	acatataattcagaagaatatgtgagtgattcatacacagcatctctttc	27296	50	32	yes	4	306.5	289.869	4	1409	455.704	4	0	0	4	195	262.651	4	108.5	302.972	4	444	420.762	4	1021	422.06	4	1286.5	417.001	4	392	366.343	4	708	360.668	4	336.5	370.164	4	916.5	547.696
rpoB-atpA_15540	-	tcatacacagcatctctttcctttatcaagggttcgaccaattgatatgt	27326	50	38	yes	4	636	601.491	4	3148.5	1018.3	4	234	928.837	4	1167	1571.87	4	363	1013.63	4	1509	1430.02	4	2711	1120.67	4	4548	1474.17	4	667.5	623.811	4	2011	1024.44	4	521	573.122	4	1942.5	1160.83
rpoB-atpA_15570	-	ggttcgaccaattgatatgtttccacaaataattgaaattcaatttcttg	27356	50	30	yes	4	363.5	343.777	4	1965.5	635.69	4	0	0	4	305	410.813	4	110	307.161	4	548.5	519.793	4	381.5	157.704	4	433	140.351	4	247	230.834	4	634.5	323.226	4	202	222.208	4	613	366.326
rpoB-atpA_15600	-	aattgaaattcaatttcttgatctgtatcttcaatttttggaaacttata	27386	50	22	yes	4	226	213.737	4	1244.5	402.501	4	0	0	4	109.5	147.489	4	0	0	4	276.5	262.029	4	125	51.6724	4	143	46.3514	4	160.5	149.995	4	257.5	131.175	4	0	0	4	182.5	109.061
rpoB-atpA_15630	-	tcaatttttggaaacttataaagttcttccgtcaaaccttgatcaatgaa	27416	50	30	yes	4	1094	1034.64	4	4007	1295.96	4	270	1071.73	4	1108.5	1493.07	4	401.5	1121.14	4	1301.5	1233.38	4	987	408.005	4	2006.5	650.379	4	379.5	354.661	4	784.5	399.639	4	413.5	454.867	4	1086	648.988
rpoB-atpA_15660	-	gtcaaaccttgatcaatgaacctacaaaatccttcaaattgtatctgatt	27446	50	32	yes	4	547.5	517.793	4	3166	1023.96	4	0	0	4	425.5	573.118	4	187.5	523.57	4	827.5	784.191	4	1292.5	534.293	4	2487.5	806.288	4	359	335.503	4	1154.5	588.123	4	510	561.021	4	1524.5	911.033
rpoB-atpA_15690	-	ccttcaaattgtatctgattaaatccaggtattgtagatattccctcatt	27476	50	32	yes	4	514	486.11	4	2764	893.944	4	0	0	4	392.5	528.67	4	150	418.856	4	650.5	616.455	4	453	187.261	4	934	302.743	4	203	189.713	4	502.5	255.983	4	168.5	185.357	4	695	415.328
rpoB-atpA_15720	-	attgtagatattccctcatttccatccccgagcatttttaatttcccatt	27506	50	36	yes	4	4605	4355.13	4	14857.5	4805.27	4	2319	9205.01	4	5247.5	7068.01	4	2556	7137.3	4	6578	6233.73	4	7066	2920.94	4	18918	6132	4	4018.5	3755.48	4	11988.5	6107.16	4	3546	3900.75	4	10407.5	6219.47
rpoB-atpA_15750	-	agcatttttaatttcccatttatcaaaaaataccactattggttcattct	27536	50	26	no	4	725.5		4	3279.5		4	137.5		4	636.5		4	241.5		4	981		4	467.5		4	1007		4	170		4	440.5		4	138.5		4	437
rpoB-atpA_15780	-	taccactattggttcattcttcatctaattagatagattagataaatgat	27566	50	26	no	4	396.5		4	1772		4	0		4	254		4	135		4	464		4	183.5		4	322.5		4	113		4	226.5		4	0		4	143.5
rpoB-atpA_15810	-	agatagattagataaatgatctagcaatgatggcatttctattttgttta	27596	50	26	no	4	206		4	963.5		4	0		4	0		4	0		4	218.5		4	0		4	0		4	0		4	0		4	0		4	0
rpoB-atpA_15840	-	tggcatttctattttgtttaccgaatcacatgaaattttacccaactcca	27626	50	34	no	4	780.5		4	3187.5		4	146		4	722		4	280.5		4	1036		4	689.5		4	1924		4	250.5		4	595.5		4	190.5		4	586
rpoB-atpA_15870	-	tgaaattttacccaactccatatctggaatgtatgaaatacgtatgaacg	27656	50	34	no	4	476		4	1939.5		4	0		4	200.5		4	106		4	382.5		4	465.5		4	1738.5		3	0		3	208		4	0		4	288.5
rpoB-atpA_15900	-	gtatgaaatacgtatgaacggaggaagaaagagaattttctacttaaatt	27686	50	30	no	4	0		4	377.5		4	0		4	0		4	0		4	137		4	108.5		4	147		4	0		4	0		4	0		4	0
rpoB-atpA_15930	-	gagaattttctacttaaattgaattggaatttattggaattttcaacaga	27716	50	24	no	4	380.5		4	1346		3	0		3	151		4	104		4	401		4	110		4	0		4	0		4	0		4	0		4	0
rpoB-atpA_15960	-	ttattggaattttcaacagatacaaatggaaagaaattgataaaacatcc	27746	50	26	no	4	360		4	1313		4	0		4	129.5		4	0		4	345		4	478		4	332		4	0		4	0		4	0		4	178
trnC-GCA-2	+	ggggaaaaaaggatttgcagtcctctgccttaccactcggccatgtcgcc	28825	50	56	no	4	63232		4	37667.5		4	23360		4	50343		3	31688		3	59175		4	46920.5		4	11634.5		4	41567.5		4	43621		4	39157.5		4	18841
trnC-GCA-1	+	aggcgacacccggatttgaactggggaaaaaaggatttgcagtcctctgc	28847	50	52	no	4	33050.5		4	50397.5		4	3183.5		4	7066.5		4	4439		4	11812.5		4	19358.5		4	6983.5		4	1688		4	3526		4	1294		4	1738.5
petN_600	+	tcctattctttttttgttgaccctcatttcaattgattggatgcttgagc	29275	50	36	no	4	690.5		4	1983.5		4	153		4	850.5		4	264		4	1032.5		4	417.5		4	974		4	237		4	807		4	141.5		4	569
petN_570	+	gttactaatggaacatgtaggaataataggtcctattctttttttgttga	29305	50	30	no	4	194.5		4	524		4	0		4	127		4	0		4	263.5		4	105.5		4	0		4	0		4	0		4	0		4	111.5
petN_540	+	gcaaaatctgcagtaacatctcaagggaatgttactaatggaacatgtag	29335	50	38	no	4	179.5		4	490		4	0		4	0		4	0		4	110		4	480.5		4	1652		4	0		4	0		4	0		4	219.5
petN_510	+	ggatttctaatcgggaaagattaaacacaagcaaaatctgcagtaacatc	29365	50	36	no	4	493.5		4	1353.5		4	0		4	231.5		4	147		4	492		4	623		4	1425.5		4	117.5		4	165.5		4	158		4	502.5
petN_480	+	aattcgctcattttataagaaattcctataggatttctaatcgggaaaga	29395	50	30	no	4	304.5		4	785		4	0		4	158.5		4	0		4	287		4	0		4	0		4	0		4	0		4	0		4	0
petN_450	+	aacgaagactattaataaaccaatccaataaattcgctcattttataaga	29425	50	26	no	4	713.5		4	1913		4	0		4	565.5		4	286.5		4	984.5		4	477.5		4	617.5		4	114.5		4	198.5		4	0		4	277.5
petN_420	+	tagtggaatcaatggcgcagagtcaaaaagaacgaagactattaataaac	29455	50	36	no	4	314		4	965		4	0		4	0		4	0		4	101		4	365		4	991		4	0		4	0		4	0		4	376.5
petN_390	+	aggaattgttccgttattcctcactaataatagtggaatcaatggcgcag	29485	50	40	no	4	697		4	1735.5		4	0		4	188		4	0		4	263.5		4	226.5		4	1064		4	0		4	0		4	0		4	199
petN_360	+	gaattatgtcccctatctctataaatataaaggaattgttccgttattcc	29515	50	32	no	4	8135		4	17111		4	1912.5		4	5690		4	2260.5		4	7700		4	1396		4	1408.5		4	1038.5		4	2286		4	826.5		4	2058.5
petN_330	+	cagcccaagcaagacttactatatccatatgaattatgtcccctatctct	29545	50	40	yes	4	7995.5	7561.66	4	17947.5	5804.65	4	2045	8117.4	4	7225.5	9732.23	4	2481	6927.87	4	8757	8298.69	4	11992	4957.24	4	15823	5128.8	4	11263.5	10526.3	4	20544.5	10465.7	4	11707	12878.2	4	19459.5	11628.9
petN_300	+	aaagggaaaaagtaaagactaccattaaagcagcccaagcaagacttact	29575	50	38	yes	4	3968	3752.7	4	9284	3002.67	4	536.5	2129.58	4	2015	2714.06	4	1008	2814.71	4	3064	2903.64	4	8151.5	3369.66	4	14269.5	4625.26	4	3814	3564.37	4	11767	5994.32	4	4235.5	4659.23	4	13482	8056.77
petN_270	+	agagtccacttcttccccacactacgagtgaaagggaaaaagtaaagact	29605	50	44	yes	4	1521.5	1438.94	4	4516	1460.58	4	177	702.582	4	955	1286.32	4	402	1122.53	4	1386	1313.46	4	9761.5	4035.2	4	14339.5	4647.95	4	2354	2199.93	4	7450.5	3795.42	4	2189	2407.99	4	5371.5	3209.98
petN_240	+	tgcttccttaactcaattagtaggacccctagagtccacttcttccccac	29635	50	48	no	4	7060		4	18142		4	2936		4	9105		4	4024.5		4	10570		4	16158.5		4	28324		4	11643		4	24308		4	16357.5		4	29442
petN_210	+	atctcgaaagcaattgatattgatacagtttgcttccttaactcaattag	29665	50	32	no	4	3775		4	8658		4	687.5		4	2931		3	1102		3	3830		4	370.5		4	540.5		4	321		4	599		4	316		4	648.5
petN_180	+	ttgattttgttcaaaacgtgttgcagaacgatctcgaaagcaattgatat	29695	50	34	no	4	2678.5		4	6838.5		4	362.5		4	1768.5		4	785		4	2712.5		4	734.5		4	1299.5		4	129.5		4	298.5		4	165.5		4	448
petN_150	+	agtccaatggaatttcaaaatgaagatattttgattttgttcaaaacgtg	29725	50	28	no	4	1511.5		4	3612.5		4	230.5		4	1149.5		4	469		4	1718		4	0		4	0		4	0		4	0		4	0		4	0
petN_120	+	gatgattcctataatacattactccagtcgagtccaatggaatttcaaaa	29755	50	34	no	4	5188		4	12377.5		4	785.5		4	3345		4	1821.5		4	4934.5		4	886		4	1163.5		4	284.5		4	863.5		4	394		4	783
petN_90	+	atcgttgaaatagctctttgattgaaagaggatgattcctataatacatt	29785	50	30	no	4	1475.5		4	3419.5		4	153.5		4	825.5		4	407		4	1319.5		4	198.5		4	264.5		4	0		4	0		4	0		4	0
petN_60	+	tcctcttcctttcgaactacaaacatgggaatcgttgaaatagctctttg	29815	50	40	no	4	4074		4	9438.5		4	411		4	2244		4	1090		4	2803		4	1585		4	4086		4	418		4	1099.5		4	338.5		4	939.5
petN_30	+	aagaattaggttcgaataaatttcctgggatcctcttcctttcgaactac	29845	50	38	no	4	2340		4	6266		4	915		4	3678		4	1210.5		4	3781		4	998.5		4	1856.5		4	1002		4	2639		4	1206		4	3047
petN_0	+	gaggccgttgattggaatagaaaatttcggaagaattaggttcgaataaa	29875	50	36	no	4	1697.5		4	4101.5		4	0		4	157.5		4	119.5		4	390		4	171		4	334.5		4	0		4	0		4	0		4	0
psbM_0	-	agggggcagctttataactacaatctaactaataaatagtatggtagaaa	30574	50	32	no	4	131.5		4	416		4	0		4	110		4	0		4	214.5		4	439.5		4	335.5		4	179		4	244.5		4	154.5		4	263
psbM_30	-	aataaatagtatggtagaaagaaatagatgaatctttctttctaccatac	30604	50	26	no	4	0		4	0		4	0		4	145.5		4	0		4	190.5		4	0		4	0		4	0		4	0		4	0		4	0
psbM_60	-	aatctttctttctaccatactatctatctattagaatactgccgattcta	30634	50	30	no	4	3900		4	9100		4	1188		4	4356.5		4	1854.5		4	4905		4	3134		4	1810.5		4	4448.5		4	3351		4	3469.5		4	2173.5
psbM_90	-	ttagaatactgccgattctagtccactcatttcatttaagacatgaaatt	30664	50	32	no	4	10189		4	20815		4	2188.5		4	6880.5		4	3652		4	9845.5		4	1825		4	2752.5		4	780		4	2271		4	811.5		4	1699
psbM_120	-	ttcatttaagacatgaaattagaatctttttcattttatttcgtcaattt	30694	50	20	no	4	4180.5		4	8358		4	768.5		4	3471.5		4	1338.5		4	4312.5		4	185		4	135		4	159		4	195		4	0		4	138
psbM_150	-	tcattttatttcgtcaattttggctaagaactcagaagtcaagtttcatt	30724	50	30	no	4	9500.5		4	17632.5		4	1936.5		4	5009		4	2733.5		4	7361		4	698		4	1091		4	198.5		4	424		4	215.5		4	433.5
psbM_180	-	ctcagaagtcaagtttcattcaaattagttaataattaatcgttttgact	30754	50	26	no	4	3752.5		4	7367.5		4	1441.5		4	3665.5		4	1724.5		4	4775.5		4	352		4	392.5		4	173		4	283.5		4	113.5		4	230
psbM_210	-	aataattaatcgttttgactgactgtttttacgtaaatgataagtagaaa	30784	50	24	yes	4	7218.5	6826.82	4	13488	4362.34	4	931.5	3697.49	4	4320	5818.73	4	1415.5	3952.6	4	5900.5	5591.69	4	8834	3651.79	4	5312	1721.81	4	1234.5	1153.7	4	3124.5	1591.68	4	676	743.628	4	1924.5	1150.07
psbM_240	-	acgtaaatgataagtagaaaagcggtaggaactagaataaatagtgcagt	30814	50	34	yes	4	2926	2767.24	4	6529.5	2111.8	4	100.5	398.924	4	501.5	675.485	4	348.5	973.142	4	1072	1015.89	4	4116	1701.47	4	3576	1159.11	4	499	466.34	4	1272.5	648.235	4	215	236.509	4	851.5	508.852
psbM_270	-	actagaataaatagtgcagtagcaataaatgcaagaatatttacttccat	30844	50	28	yes	4	2520	2383.26	4	5727.5	1852.41	4	601.5	2387.59	4	2418.5	3257.55	4	1019	2845.43	4	3248	3078.01	4	1606.5	664.094	4	1708	553.624	4	1576.5	1473.32	4	3752.5	1911.59	4	1316	1447.65	4	3976.5	2376.34
psbM_300	-	gcaagaatatttacttccataatctcatcggttttttacttcgcaataac	30874	50	32	no	4	12404		4	22118		4	3596		4	11969.5		4	5627.5		4	15752		4	5633		4	5454		4	5369.5		4	9092.5		4	2790		4	9170
psbM_330	-	gttttttacttcgcaataactcgggatttaatcccatagagatgataaat	30904	50	32	no	4	8125		4	15546.5		4	1238.5		4	4515.5		4	1390		4	6362.5		4	781		4	1666.5		4	182		4	383.5		4	130.5		4	444.5
psbM_360	-	atcccatagagatgataaatctttggcctgtaaattcaatgaatgaatat	30934	50	30	no	4	6607.5		4	13764.5		4	875.5		4	4091.5		4	1804		4	5722.5		4	342		4	900		4	146		4	306.5		4	152		4	360.5
psbM_390	-	taaattcaatgaatgaatattacctctcgatgatcttgaatcggatcaat	30964	50	30	no	4	5474.5		4	11066.5		4	2036.5		4	3227.5		4	1780		4	4202.5		4	1158.5		4	2029		4	354.5		4	1389.5		4	329		4	1070
psbM_420	-	tgatcttgaatcggatcaatatcatgaataacaatatctgaactatcaaa	30994	50	28	no	4	4506		4	9164		4	1458.5		4	3513.5		4	1675.5		4	4420		4	546.5		4	626.5		4	227.5		4	342.5		4	212		4	369
psbM_450	-	acaatatctgaactatcaaatcaattcgtcgtcgagaattgaatagtata	31024	50	30	no	4	5701.5		4	12011.5		4	578		4	2790		4	1644.5		4	4062.5		4	1347.5		4	1265.5		4	294.5		4	864.5		4	337.5		4	453
psbM_480	-	gtcgagaattgaatagtataacataggaagttcttttatccataccgccc	31054	50	38	no	4	1440		4	3068		4	319.5		4	1260		4	532.5		4	1794		4	486		4	796.5		4	272		4	667.5		4	197		4	645
psbM_501	-	cataggaagttcttttatccataccgccccaaacttggattcctgaccca	31075	50	46	no	4	4510.5		4	15349		4	945		4	4207.5		4	1369		4	5001.5		4	3736.5		4	12311		4	1873.5		4	8289.5		4	1234.5		4	4468
trnD-GUC-1	-	cgggactgacggggctcgaacccgcagcttccgccttgacagggcggtgc	31964	50	72	no	4	27477.5		4	45989.5		4	994.5		4	4293		4	1947.5		4	6707		4	4828		4	10177.5		4	810.5		4	2804.5		4	602		4	1083
trnD-GUC-2	-	cagcttccgccttgacagggcggtgctctgaccaattgaactacaatccc	31988	50	56	no	4	64020.5		4	33722		2	48878		2	60070.5		3	43948		3	60497		4	58006		4	16437		4	50660		4	54827		4	42973		4	25998.5
trnY-GUA-1	-	tgggccgagctggatttgaaccagcgtagacatattgccaacgaatttac	32146	50	48	no	4	49205		4	46845.5		4	9278.5		4	28916.5		4	15259.5		4	35206.5		4	28861		4	11062.5		4	4055.5		4	7556		4	2305.5		4	4608.5
trnY-GUA-2	-	ttgccaacgaatttacagtccgtccccattaaccgctcgggcatcgaccc	32180	50	56	no	3	63946		3	26418		4	23378.5		4	48810.5		3	29163		3	55386		4	49845.5		4	12464.5		0			0			4	30704.5		4	49899
trnE-UUC-1	-	tacccccaggggaattcgaatccccgctgcctccttgaaagagagatgtc	32289	50	56	no	4	56715.5		4	44938		4	16868		4	33655.5		4	17919.5		4	39011		4	51609		4	4288		4	14885		4	32481		4	14741.5		4	6254
trnE-UUC-2	-	ccgctgcctccttgaaagagagatgtcctaaaccactagacgatgggggc	32312	50	56	no	4	35343.5		4	37511		4	1835		4	7687.5		4	2355		4	10001		4	8615		4	6701.5		4	1327.5		4	4498.5		4	938.5		4	1326.5
trnT-GGU-2	+	gatgacttacgccttaccatggcgttactctaccactgagttaaaagggc	33210	50	48	no	4	37761		4	59198		4	3117		4	10984		4	3578.5		4	13476.5		4	22595		4	25260		4	2580.5		4	9463.5		4	1740		4	6586.5
trnT-GGU-1	+	agccccttatcggatttgaaccgatgacttacgccttaccatggcgttac	33232	50	50	no	4	48259		4	57915		4	5911		4	24638.5		4	7482.5		4	33911		4	36488.5		4	12140		4	6828		4	21072.5		4	4073		4	6693.5
psbD-psbZ_3810	+	tcctaataagacaattcaatcaatcctttgttttgaaagaactcttcaag	34227	50	30	no	4	2094		4	9807		4	722		4	1595		4	707		4	2847		4	695		4	734		4	171.5		4	286.5		4	0		4	289.5
psbD-psbZ_3780	+	cttctgactaagcatatgaaccattaattgtcctaataagacaattcaat	34257	50	30	no	4	3061		4	15247.5		4	853.5		4	2714.5		4	1018.5		4	4996.5		4	348.5		4	628.5		4	104		4	175		4	0		4	302.5
psbD-psbZ_3750	+	ggtaaatccatgaactccattggattattccttctgactaagcatatgaa	34287	50	36	no	4	2100.5		4	11310.5		4	788		4	2454		4	931		4	4135.5		4	649.5		4	1394.5		4	235		4	678.5		4	192		4	724
psbD-psbZ_3720	+	gctttattgattagcccataaactgacctaggtaaatccatgaactccat	34317	50	38	no	4	3515.5		4	17287		4	529.5		4	2935		4	485.5		4	5014.5		4	676.5		4	1715		4	188		4	536		4	0		4	561.5
psbD-psbZ_3690	+	ccctttccaatgggtttcgaagataaaaatgctttattgattagcccata	34347	50	36	no	4	4766.5		4	14764		4	624.5		4	2526.5		4	945		4	4197.5		4	630		4	1532		4	120.5		4	307.5		4	0		4	406
psbD-psbZ_3660	+	gatcatttttgtatgatttctcttgcactgccctttccaatgggtttcga	34377	50	40	no	4	19065.5		4	39616.5		4	4694.5		4	12004		4	6677.5		4	14547		4	23035.5		4	31078.5		4	3673.5		4	12298		3	3310		3	8951
psbD-psbZ_3630	+	tcatatctttttcggggcgtccgaagattcgatcatttttgtatgatttc	34407	50	38	no	4	2988		4	8503		4	634.5		4	1648		4	934		4	2340.5		4	584		4	1860.5		4	113		4	204		4	116.5		4	350.5
psbD-psbZ_3600	+	attcaactacttcgaccatttccgagcacctcatatctttttcggggcgt	34437	50	46	no	4	13884.5		4	34649.5		4	3378.5		4	7993		4	4975.5		4	11257.5		4	3952		4	10688		4	1058		4	3493.5		4	678.5		4	2418
psbD-psbZ_3570	+	accaagggctatagtcatagtgatcctcctattcaactacttcgaccatt	34467	50	42	no	4	8731		4	25037		4	3067		4	7646		4	4475		4	10548		4	23456.5		4	22449		4	20589		4	23135		4	16530		4	23317
psbD-psbZ_3540	+	aaataaatcattttcgtctttggtaaacttaccaagggctatagtcatag	34497	50	32	yes	4	5405.5	5112.2	4	15340.5	4961.49	4	982.5	3899.92	4	2964	3992.3	4	1408	3931.66	4	4097.5	3883.05	4	15315	6330.9	4	14199	4602.41	4	3758	3512.03	4	6872	3500.72	4	2842	3126.32	4	5504	3289.16
psbD-psbZ_3510	+	gtccctccgtaaccagtcatccataatatcaaataaatcattttcgtctt	34527	50	36	yes	4	21809	20625.6	4	44152	14279.8	4	8903.5	35341.5	4	17421.5	23465.5	4	11265	31456.1	4	24917	23612.9	4	40499	16741.4	4	36603.5	11864.5	4	24996	23360	4	47816	24358.3	4	21952.5	24148.7	4	39089	23359.4
psbD-psbZ_3480	+	tagaccggaccagcctacaaaaacgaaacggtccctccgtaaccagtcat	34557	50	52	yes	4	6712.5	6348.28	4	20766.5	6716.38	4	2169	8609.6	4	5865.5	7900.41	4	3120.5	8713.6	4	9189.5	8708.55	4	42725	17661.6	4	34684.5	11242.5	4	26207	24491.7	4	47779.5	24339.7	4	25327.5	27861.3	4	46433.5	27748.4
psbD-psbZ_3450	+	tacagcgaaataggcacaaggaaagagcaatagaccggaccagcctacaa	34587	50	48	yes	4	2365	2236.68	4	8828.5	2855.35	4	665.5	2641.63	4	1864.5	2511.35	4	814.5	2274.39	4	2870	2719.79	4	23870.5	9867.57	4	28596.5	9269.15	4	9422	8805.32	4	16803.5	8560.01	4	5894.5	6484.2	4	17102	10220.1
psbD-psbZ_3420	+	tacaaaggttgtacctgtgaaccaaccccctacagcgaaataggcacaag	34617	50	48	yes	4	5838	5521.23	4	18716	6053.2	4	1316.5	5225.7	4	3238.5	4362.03	4	1819.5	5080.72	4	4513.5	4277.28	4	44205	18273.4	4	29330	9506.9	4	14082	13160.3	4	30907.5	15744.8	4	11506.5	12657.6	4	22631	13524.2
psbD-psbZ_3390	+	actggccaatccatgggtataccatgaagttacaaaggttgtacctgtga	34647	50	44	yes	4	3304.5	3125.2	4	9819.5	3175.86	4	580	2302.25	4	1229.5	1656.05	4	870	2429.36	4	2090.5	1981.09	4	33134.5	13697.1	4	23135	7498.88	4	5265	4920.4	4	8498	4329.04	4	3733	4106.46	4	6349.5	3794.43
psbD-psbZ_3360	+	agttaagaaattgcagccttccaaataagaactggccaatccatgggtat	34677	50	40	yes	4	3581	3386.7	4	10038	3246.53	4	505.5	2006.53	4	1660	2235.9	4	847.5	2366.54	4	2688.5	2547.79	4	35591	14712.6	4	25838	8375.02	4	9929	9279.13	4	16898.5	8608.4	4	6111.5	6722.9	4	12110.5	7237.17
psbD-psbZ_3330	+	taaactattagcaggagtagaaaccgcggcagttaagaaattgcagcctt	34707	50	42	yes	4	1866	1764.75	4	6780.5	2192.98	4	160.5	637.087	4	749	1008.85	4	396.5	1107.18	4	1301	1232.91	4	8762.5	3622.23	4	19005	6160.2	4	3214.5	3004.11	4	9998	5093.16	4	2660	2926.11	4	8790	5252.86
psbD-psbZ_3300	+	aggaccccatagtaacaacaacgaatgtgctaaactattagcaggagtag	34737	50	42	yes	4	3227	3051.9	4	10116	3271.76	4	305	1210.66	4	1148	1546.27	4	650.5	1816.44	4	1999.5	1894.85	4	20179	8341.58	4	30052	9740.93	4	3561.5	3328.4	4	8800.5	4483.13	4	1613.5	1774.92	4	5031	3006.5
psbD-psbZ_3270	+	acaccaacgagtaaaatctccttgtgcttcaggaccccatagtaacaaca	34767	50	44	yes	3	6030	5702.81	3	18705	6049.65	4	1505.5	5975.91	4	4374.5	5892.14	4	2760.5	7708.34	4	6899	6537.93	4	33489	13843.7	4	47073	15258	4	15240.5	14243	4	29671	15114.9	4	13452.5	14798.3	4	32536.5	19443.6
psbD-psbZ_3240	+	agcaacaaaagtccacagaccccccaattgacaccaacgagtaaaatctc	34797	50	46	yes	4	14047.5	13285.3	4	40937.5	13240.2	4	2725	10816.6	4	9108	12267.8	4	4183.5	11681.9	4	13164.5	12475.5	4	43585.5	18017.3	4	36650.5	11879.7	4	32096	29995.3	4	41665.5	21225.2	4	29042	31947.4	4	30335.5	18128.3
psbD-psbZ_3210	+	gaaacctattaggccaaaagctccatggagagcaacaaaagtccacagac	34827	50	46	yes	4	923	872.918	4	3837	1240.98	4	157	623.194	4	698.5	940.83	4	268	748.356	4	1153.5	1093.13	4	15819	6539.24	4	30009.5	9727.16	4	5436.5	5080.67	4	11988.5	6107.16	4	3289	3618.04	4	12146	7258.39
psbD-psbZ_3180	+	agatcgagcaagctcgaattgacgtaacatgaaacctattaggccaaaag	34857	50	42	yes	4	2187.5	2068.81	4	7733	2501.04	3	353	1401.19	3	1167	1571.87	3	705	1968.62	3	1930	1828.99	4	19916	8232.86	4	23306.5	7554.47	4	6998	6539.97	4	11763	5992.29	4	6058	6664.05	4	9320	5569.58
psbD-psbZ_3150	+	tgcgattgcattataaggtctcaattgaacagatcgagcaagctcgaatt	34887	50	40	yes	4	1839	1739.22	4	6083.5	1967.55	4	188.5	748.23	4	872.5	1175.2	4	361.5	1009.44	4	1494.5	1416.28	4	21804	9013.32	4	17907.5	5804.46	4	5253	4909.18	4	7366.5	3752.63	4	2492	2741.3	4	5581	3335.18
psbD-psbZ_3120	+	agaaacaaaaacagcaattggaccagagaatgcgattgcattataaggtc	34917	50	38	yes	4	2180	2061.71	4	7033	2274.64	4	205	813.725	4	737	992.686	4	391	1091.82	4	1215	1151.41	4	10769	4451.68	4	17648	5720.35	4	1724.5	1611.63	4	3338	1700.44	4	856	941.636	4	2029	1212.52
psbD-psbZ_3090	+	agactgacccagtggataaatcagaaatacagaaacaaaaacagcaattg	34947	50	36	yes	4	4426.5	4186.32	4	14539.5	4702.42	4	872	3461.31	4	3369.5	4538.48	4	1799	5023.48	4	5549	5258.58	4	19034	7868.26	4	18734	6072.36	4	2693.5	2517.21	4	5807	2958.19	4	1877.5	2065.33	4	3983.5	2380.52
psbD-psbZ_3060	+	tacaccaaaactaggtgcaaagaaccaaccagactgacccagtggataaa	34977	50	44	yes	4	3760	3555.98	4	13304.5	4302.99	4	895.5	3554.59	4	2766.5	3726.28	4	1274.5	3558.88	4	3942	3735.69	4	29765.5	12304.4	4	37247.5	12073.3	4	8833	8254.87	4	17554	8942.33	4	5915.5	6507.3	4	14855	8877.27
psbD-psbZ_3030	+	aaaaaagaggatgaatcgaaatatagctgctacaccaaaactaggtgcaa	35007	50	36	yes	4	5330.5	5041.27	4	14715	4759.18	4	646	2564.23	4	3148	4240.13	4	1066	2976.67	4	5122.5	4854.4	4	18824	7781.45	4	31989.5	10368.9	4	5907	5520.38	4	13778	7018.76	4	2648	2912.91	4	9753.5	5828.64
psbD-psbZ_3000	+	tgggttcaacgtccaattatgaaacccttgaaaaaagaggatgaatcgaa	35037	50	38	yes	4	3006.5	2843.37	4	9177	2968.06	4	223	885.174	4	1071	1442.56	4	529	1477.16	4	1927	1826.15	4	10085	4168.93	4	13345.5	4325.76	4	1589.5	1485.47	4	3597	1832.38	4	834.5	917.985	4	2211	1321.28
psbD-psbZ_2970	+	caatacaccggcaactcccatcatatgaaatgggttcaacgtccaattat	35067	50	42	yes	4	4828.5	4566.51	4	15397.5	4979.92	4	1292	5128.45	4	3268	4401.76	4	1742	4864.31	4	4988.5	4727.42	4	41652	17218.1	4	38249.5	12398	4	13582.5	12693.5	4	24173.5	12314.4	4	10197.5	11217.7	4	19958.5	11927.1
psbD-psbZ_2940	+	accatgaatggcgcatagcaaagcagcgcccaatacaccggcaactccca	35097	50	56	yes	4	2526	2388.94	4	9447.5	3055.55	4	1239	4918.07	4	2997.5	4037.42	4	1640.5	4580.89	4	4279.5	4055.52	4	18271.5	7553.06	4	35618	11545.1	4	11341	10598.7	4	18932.5	9644.56	4	11297	12427.2	4	25458.5	15213.9
psbD-psbZ_2910	+	gtcttcaaataaagtattttctacggtagcaccatgaatggcgcatagca	35127	50	40	yes	4	4796	4535.77	4	13558.5	4385.14	4	547.5	2173.24	4	1950	2626.51	4	910	2541.06	4	3429.5	3250.01	4	16847.5	6964.41	4	19536.5	6332.48	4	3005	2808.32	4	5375.5	2738.38	4	1443	1587.36	4	4265.5	2549.04
psbD-psbZ_2880	+	aaaagcacggaatgtatttgcaccatcaccgtcttcaaataaagtatttt	35157	50	34	yes	4	8260.5	7812.29	4	23247	7518.64	4	4173	16564.3	4	8857.5	11930.4	4	4981	13908.8	4	11828	11209	4	37944	15685.3	4	38099	12349.3	4	26777	25024.4	4	31757.5	16177.8	4	27022.5	29725.9	4	24961.5	14916.9
psbD-psbZ_2850	+	tgaataagtttcttcggcttgagttgggttaaaagcacggaatgtatttg	35187	50	38	yes	4	6139	5805.9	4	16838.5	5445.98	4	422.5	1677.07	4	1253.5	1688.38	4	811.5	2266.01	4	2480	2350.2	4	19147	7914.97	4	23391.5	7582.02	4	1888	1764.43	4	3823.5	1947.76	4	663.5	729.878	4	2258.5	1349.67
psbD-psbZ_2820	+	ttgggaccaaaagcggttagcggtgaccattgaataagtttcttcggctt	35217	50	46	yes	4	2832	2678.34	4	9815.5	3174.57	4	721.5	2863.91	4	2301	3099.28	4	1065.5	2975.27	4	3299.5	3126.81	4	31769	13132.6	4	27235.5	8828	4	11128.5	10400.1	4	14503.5	7388.35	4	6657	7322.98	4	10802.5	6455.52
psbD-psbZ_2790	+	acgtttattggaaaaagcaaccccaaagatttgggaccaaaagcggttag	35247	50	42	yes	4	3137	2966.79	4	10200	3298.93	4	312.5	1240.43	4	797	1073.5	4	484.5	1352.9	4	1422.5	1348.05	4	12658.5	5232.76	4	21524.5	6976.86	4	1576	1472.85	4	3857.5	1965.08	4	1259	1384.95	4	3132	1871.67
psbD-psbZ_2760	+	tggtacaaataacataaagaaatgtaaccaacgtttattggaaaaagcaa	35277	50	28	yes	4	1889	1786.5	4	5785	1871.01	4	259.5	1030.06	4	1011.5	1362.42	4	435	1214.68	4	1853	1756.02	4	13282.5	5490.71	4	17338	5619.87	4	1743.5	1629.39	4	4343.5	2212.66	4	734.5	807.981	4	2681.5	1602.45
psbD-psbZ_2730	+	tccaagagcactcatccataaaccggttactggtacaaataacataaaga	35307	50	38	yes	4	10689.5	10109.5	4	31127	10067.2	4	3201	12706	4	10663	14362.3	4	4692	13101.8	4	14324.5	13574.8	4	36627.5	15141	4	36714.5	11900.5	4	11605	10845.4	4	21997.5	11205.9	4	6649	7314.18	4	12737.5	7611.86
psbD-psbZ_2700	+	ggcacgtaggttcagggctagaccgactactccaagagcactcatccata	35337	50	54	yes	4	6544	6188.92	4	20835	6738.54	4	2098	8327.78	4	6508.5	8766.49	4	3259.5	9101.74	4	8904	8437.99	4	25038	10350.2	4	42434	13754.4	4	20224.5	18900.8	4	30149	15358.4	4	19514	21466.2	4	30236.5	18069.2
psbD-psbZ_2670	+	tgcgcgaatttcctgagaaacgaagtcataggcacgtaggttcagggcta	35367	50	50	yes	4	4144.5	3919.62	4	14177	4585.18	4	206.5	819.679	4	1010	1360.4	4	487	1359.89	4	1728	1637.56	4	7834.5	3238.62	4	21838.5	7078.64	4	1528	1427.99	4	3940.5	2007.36	4	840	924.035	4	3362	2009.11
psbD-psbZ_2640	+	gtagaaagtctcaaattcaggatcttccgctgcgcgaatttcctgagaaa	35397	50	44	yes	4	14525.5	13737.3	4	32469	10501.3	4	1684.5	6686.44	4	5711.5	7692.98	4	2440	6813.39	4	8283.5	7849.97	4	31912.5	13192	4	41765.5	13537.7	4	11622.5	10861.8	4	20412	10398.2	4	5646.5	6211.38	4	13688.5	8180.18
psbD-psbZ_2610	+	aataccttcgtttaagagaatatttttggtgtagaaagtctcaaattcag	35427	50	30	yes	4	10538	9966.21	4	22356	7230.47	4	2150.5	8536.17	4	7263	9782.74	4	3490	9745.38	4	9963.5	9442.04	4	10847	4483.92	4	8951	2901.34	4	2024.5	1891.99	4	2822	1437.58	4	817	898.734	4	1758.5	1050.87
psbD-psbZ_2580	+	aggctgatcttgagccgccatccaagcgcgaataccttcgtttaagagaa	35457	50	50	yes	4	6929	6553.03	4	20849.5	6743.23	4	1589	6307.36	4	5972.5	8044.53	4	3006.5	8395.27	4	8102	7677.97	4	29129.5	12041.5	4	38456.5	12465.1	4	12265.5	11462.7	4	23958	12204.6	4	7950.5	8745.88	4	19549.5	11682.7
psbD-psbZ_2550	+	aacctcctcagggaatataaggttttcatgaggctgatcttgagccgcca	35487	50	48	yes	4	8440	7982.05	4	21867	7072.31	4	1041.5	4134.12	4	3613	4866.45	4	1702.5	4754.01	4	5236	4961.96	4	24797.5	10250.8	4	31303.5	10146.6	4	7427	6940.89	4	14949.5	7615.55	4	5792	6371.44	4	16644	9946.37
psbD-psbZ_2520	+	gttccattaaagagcgtttccacgtggtagaacctcctcagggaatataa	35517	50	44	yes	4	8232	7785.33	4	21709.5	7021.37	4	1119.5	4443.73	4	3987	5370.2	4	2115.5	5907.26	4	6096	5776.95	4	39668	16397.9	4	41036	13301.2	4	11773	11002.4	4	25193	12833.8	4	7813	8594.62	4	17467	10438.2
psbD-psbZ_2490	+	gtttcttggtcacgaccagctaaggctaaagttccattaaagagcgtttc	35547	50	44	yes	4	9210	8710.27	4	24445.5	7906.26	4	1680	6668.57	4	5590	7529.33	4	3002.5	8384.1	4	8437	7995.43	4	22302.5	9219.39	4	30522.5	9893.44	4	4268	3988.65	4	13956	7109.44	4	3022	3324.33	4	10149	6064.99
psbD-psbZ_2460	+	gcattcccggcccaccaagcgaaaccagtggtttcttggtcacgaccagc	35577	50	60	yes	4	5011.5	4739.58	4	16796	5432.23	4	1182	4691.82	4	3142.5	4232.72	4	1305	3644.05	4	4113.5	3898.21	4	20097	8307.68	4	32753.5	10616.6	4	6436	6014.76	4	16988	8654	4	5317	5848.92	4	16484.5	9851.05
psbD-psbZ_2430	+	agtagtttaccggataaattgataagtcgggcattcccggcccaccaagc	35607	50	50	yes	4	9581	9061.14	4	26446	8553.27	4	1952	7748.25	4	6451	8689.04	4	2664.5	7440.28	4	9534.5	9035.49	4	23854.5	9860.95	4	35339.5	11454.8	4	9853	9208.11	4	24901	12685	4	10205	11225.9	4	29639.5	17712.4
psbD-psbZ_2400	+	attaatccagcatgggctacatgagcccctagtagtttaccggataaatt	35637	50	42	yes	4	7175	6785.68	4	20783	6721.72	4	2076.5	8242.44	4	5345.5	7200.01	4	2815	7860.53	4	7087.5	6716.56	4	33207	13727.1	4	33072	10719.8	4	10772.5	10067.4	4	24133	12293.8	4	8744	9618.76	4	17297	10336.6
psbD-psbZ_2370	+	aataggttcattgctccggcccagaatacgattaatccagcatgggctac	35667	50	48	yes	4	11769	11130.4	4	31345	10137.7	4	1700	6747.96	4	5533	7452.56	4	2213	6179.52	4	7555	7159.59	4	23759.5	9821.68	4	28443	9219.4	4	7039.5	6578.76	4	18623.5	9487.15	4	3794.5	4174.11	4	12763	7627.1
psbD-psbZ_2340	+	ggcttctctggtacgaaatgggccacttcaaataggttcattgctccggc	35697	50	52	yes	4	11152.5	10547.4	4	30223.5	9775.01	4	2263.5	8984.71	4	6637.5	8940.24	4	3320	9270.67	4	9096.5	8620.42	4	36696.5	15169.6	4	24384.5	7903.89	4	8561	8000.67	4	14839.5	7559.51	4	5806.5	6387.39	4	13364.5	7986.56
psbD-psbZ_2310	+	ggaagtaaaattaatccttgttcatacataggcttctctggtacgaaatg	35727	50	36	yes	4	13883.5	13130.2	4	30400	9832.09	4	2606.5	10346.2	4	8540.5	11503.4	4	3155.5	8811.33	4	12193.5	11555.3	4	42438	17543	4	27165	8805.15	4	10677	9978.18	4	19732	10051.8	4	4902	5392.4	4	12751.5	7620.23
psbD-psbZ_2280	+	cctaccccccaacctagagtagctaggtggggaagtaaaattaatccttg	35757	50	48	yes	4	2109	1994.57	4	6950.5	2247.96	4	335	1329.75	4	1222	1645.95	4	456	1273.32	4	1618	1533.32	4	10163	4201.17	4	11639	3772.62	4	1857	1735.46	4	5143	2619.94	4	1016.5	1118.19	4	3391	2026.44
psbD-psbZ_2250	+	ggaaaggtgtctataacttctcccccagggcctaccccccaacctagagt	35787	50	56	yes	4	23966.5	22666.1	4	53994.5	17463.1	4	9911	39340.6	4	27337	36821	4	15627	43636.4	4	33921.5	32146.2	4	38407.5	15876.9	4	28781	9328.95	4	32908.5	30754.6	4	46765	23822.9	4	43185.5	47505.8	4	34655.5	20709.9
psbD-psbZ_2220	+	attaaatgaagtactccagatacaaagtatggaaaggtgtctataacttc	35817	50	32	yes	4	6717	6352.54	4	17885.5	5784.6	4	994.5	3947.56	4	3401	4580.9	4	1683	4699.56	4	5153.5	4883.78	4	5295	2188.84	4	5062	1640.78	4	1673.5	1563.97	4	2457.5	1251.9	4	1072	1179.24	4	2369	1415.7
psbD-psbZ_2190	+	atgccgccaaagcccaatactgcagaagaaattaaatgaagtactccaga	35847	50	42	yes	4	8673.5	8202.88	4	23677	7657.71	4	1280.5	5082.8	4	5585	7522.6	4	2848.5	7954.07	4	7929	7514.02	4	19451.5	8040.84	4	26137.5	8472.1	4	5623.5	5255.43	4	12232.5	6231.46	4	3490	3839.15	4	7477	4468.22
psbD-psbZ_2160	+	agtgtctcaggtcccagaagtgcatgataaatgccgccaaagcccaatac	35877	50	50	yes	4	9285	8781.2	4	26657	8621.51	4	1596.5	6337.13	4	6245.5	8412.24	4	2468.5	6892.97	4	8190	7761.36	4	34307	14181.8	4	42637.5	13820.3	4	15006	14023.8	4	28153.5	14341.9	4	12093.5	13303.4	4	24368	14562.2
psbD-psbZ_2130	+	acataaccaaagaagggaaaagattcttcaagtgtctcaggtcccagaag	35907	50	42	yes	4	10233.5	9678.23	4	25042.5	8099.35	4	1250.5	4963.72	4	5015	6754.85	4	2277	6358.23	4	6733.5	6381.09	4	25715.5	10630.3	4	37461	12142.5	4	9185	8583.83	4	16200	8252.57	4	5492.5	6041.98	4	13671	8169.72
psbD-psbZ_2100	+	attgtggtcattttatttcgatctttccagacataaccaaagaagggaaa	35937	50	34	yes	4	10416	9850.83	4	28361	9172.63	4	1411	5600.81	4	6687	9006.91	4	2411.5	6733.8	4	9530	9031.23	4	7750	3203.69	4	6364	2062.8	4	4137.5	3866.7	4	6941.5	3536.13	4	2009.5	2210.53	4	4130	2468.07
psbD-psbZ_2070	+	agacctaacaagattaagtgaatacctaaaattgtggtcattttatttcg	35967	50	30	yes	4	7461.5	7056.64	4	18722	6055.14	4	1353.5	5372.57	4	4081.5	5497.49	4	2294.5	6407.1	4	6067.5	5749.95	4	4312.5	1782.7	4	3920.5	1270.77	4	3437.5	3212.51	4	4989.5	2541.74	4	3038.5	3342.48	4	3969	2371.85
psbD-psbZ_2040	+	agagccttgaatactagaagaaaagcacctagacctaacaagattaagtg	35997	50	38	yes	4	9908.5	9370.87	4	25585.5	8274.97	4	1902.5	7551.76	4	6700.5	9025.1	4	3097.5	8649.37	4	8739.5	8282.1	4	23180.5	9582.34	4	27638.5	8958.63	4	5822	5440.94	4	12340.5	6286.48	4	3037	3340.83	4	7578.5	4528.87
psbD-psbZ_2010	+	gcccaggtatcatatacgcccccaaaataaagagccttgaatactagaag	36027	50	44	yes	4	15346	14513.3	4	42011.5	13587.5	4	3073	12197.9	4	8920.5	12015.3	4	5001	13964.7	4	12813	12142.4	4	33707	13933.8	4	43628	14141.4	4	12844.5	12003.8	4	32540	16576.5	4	10370.5	11408	4	23523	14057.2
psbD-psbZ_1980	+	gtaatttttcttacatctccccctcccggagcccaggtatcatatacgcc	36057	50	50	yes	4	32044	30305.3	4	62372.5	20172.8	4	10289.5	40843	4	17685	23820.4	4	10551.5	29463.7	4	23341.5	22119.9	4	44896.5	18559.3	4	35759.5	11590.9	4	27568	25763.6	4	48839.5	24879.7	4	24272.5	26700.8	4	42564	25436
psbD-psbZ_1950	+	aatatgatactcgggctaagggtcaagttggtaatttttcttacatctcc	36087	50	38	yes	4	11708	11072.7	4	28324.5	9160.82	4	2522.5	10012.8	4	7665.5	10324.9	4	2084	5819.3	4	9496.5	8999.48	4	23072	9537.48	4	26088	8456.06	4	14502	13552.8	4	19879	10126.7	4	10895.5	11985.5	4	19202.5	11475.3
psbD-psbZ_1920	+	cctccaaaaggggattttagtaaataaccaaatatgatactcgggctaag	36117	50	38	yes	4	7500.5	7093.52	4	19354.5	6259.71	4	1047.5	4157.93	4	3823	5149.31	4	1457.5	4069.88	4	5044	4780.01	4	8414.5	3478.38	4	16361	5303.19	4	3416.5	3192.89	4	8280	4217.98	4	1666	1832.67	4	6126.5	3661.17
psbD-psbZ_1890	+	aaatcgtccacactaacaatccatccttcccctccaaaaggggattttag	36147	50	44	yes	4	18068	17087.6	4	46232	14952.5	4	3397	13484	4	9418.5	12686	4	4461	12456.8	4	11683	11071.5	4	39692	16407.8	4	30351	9837.85	4	15973.5	14928	4	24479	12470	4	10873	11960.8	4	21336	12750.3
psbD-psbZ_1860	+	aaccatacatgtcctccgattatatcttctaaatcgtccacactaacaat	36177	50	36	yes	4	27086.5	25616.8	4	53629	17344.9	4	6211	24653.9	4	22128	29804.8	4	14053.5	39242.6	4	30583	28982.4	4	53664.5	22183.8	4	27018	8757.5	4	45321.5	42355.1	4	40637.5	20701.5	4	39238.5	43164	4	26562.5	15873.6
psbD-psbZ_1830	+	cagattccaccaagtatacaaatggaacctaaccatacatgtcctccgat	36207	50	42	yes	4	16740.5	15832.2	4	39041	12626.8	4	4733	18787.1	4	13621.5	18347.2	4	9020.5	25188.6	4	19094.5	18095.2	4	49992	20665.7	4	27850.5	9027.35	4	38673.5	36142.3	4	33721	17178.1	4	34551.5	38008.1	4	26567	15876.3
psbD-psbZ_1800	+	gcccatgcgaagggtttggttaagatatgccagattccaccaagtataca	36237	50	46	yes	4	16346.5	15459.5	4	36060	11662.7	4	5165	20501.9	4	8115.5	10931	4	5883	16427.5	4	12560	11902.6	4	50741	20975.3	4	31867.5	10329.4	4	24186	22603	4	32038.5	16321	4	22647.5	24913.2	4	25238.5	15082.4
psbD-psbZ_1770	+	gcctctccagaccatacaagtgcgcgtcgagcccatgcgaagggtttggt	36267	50	60	yes	4	6496.5	6144	4	20385.5	6593.16	4	541.5	2149.42	4	1907	2568.59	4	939	2622.04	4	2826.5	2678.57	4	21014.5	8686.96	4	29945	9706.25	4	2633.5	2461.13	4	5950.5	3031.29	4	1476.5	1624.21	4	4170.5	2492.27
psbD-psbZ_1740	+	gataaagcccctaaactataagataagtaagcctctccagaccatacaag	36297	50	40	yes	4	14226.5	13454.6	4	35345	11431.4	3	4251	16873.9	3	13326	17949.2	4	6687.5	18674	4	16479.5	15617	4	47262.5	19537.3	4	30206	9790.85	4	24063	22488	4	32041.5	16322.5	4	19389.5	21329.3	4	26749	15985.1
psbD-psbZ_1710	+	acaaaacaacaagcaatgaaaccaaagacggataaagcccctaaactata	36327	50	36	yes	4	7783	7360.69	4	22709	7344.64	4	987	3917.79	4	3927	5289.39	4	2174	6070.62	4	6116	5795.91	4	25357.5	10482.3	4	35469	11496.8	4	6148.5	5746.07	4	19116.5	9738.29	4	5839	6423.14	4	17123.5	10232.9
psbD-psbZ_1680	+	tcactaggataagcggtattattgaaccagacaaaacaacaagcaatgaa	36357	50	36	yes	4	10568	9994.58	4	25692.5	8309.57	4	1787	7093.3	4	6776	9126.79	4	2901.5	8102.07	4	8716	8259.83	4	12244	5061.41	4	8911.5	2888.54	4	4548	4250.33	4	7260.5	3698.63	4	2767.5	3044.37	4	4405.5	2632.7
psbD-psbZ_1650	+	gaagcttctggtccagtaggtccgtaaaattcactaggataagcggtatt	36387	50	44	yes	4	8004.5	7570.18	4	21097.5	6823.44	4	1102.5	4376.25	4	4035.5	5435.53	4	1777.5	4963.44	4	5627	5332.5	4	29588	12231.1	4	23015	7459.99	4	4146	3874.64	4	6878	3503.78	4	2094.5	2304.04	4	3872	2313.89
psbD-psbZ_1620	+	ctaactagaaaagtaaatgcttgagcttgagaagcttctggtccagtagg	36417	50	42	yes	4	2963	2802.23	4	9897	3200.93	4	410.5	1629.43	4	1568.5	2112.66	4	746	2083.11	4	2335.5	2213.27	4	12645.5	5227.39	4	18357.5	5950.32	4	2680	2504.59	4	4736.5	2412.86	4	1831.5	2014.73	4	3748	2239.79
psbD-psbZ_1590	+	gatcccacgttagccccaagacgttggtctctaactagaaaagtaaatgc	36447	50	46	yes	4	8846	8366.02	4	25467.5	8236.8	4	1528.5	6067.21	4	5299	7137.38	4	2655	7413.75	4	7444.5	7054.88	4	31690.5	13100.2	4	31761	10294.9	4	9625	8995.03	4	18217	9280.07	4	5260.5	5786.77	4	11574	6916.56
psbD-psbZ_1560	+	tatttacctaaaccagtaggtccttgagcggatcccacgttagccccaag	36477	50	50	yes	4	11724	11087.9	4	32404.5	10480.4	4	2951	11713.7	4	7800.5	10506.7	4	4057.5	11330	4	10296.5	9757.61	4	32834	13572.9	4	44410.5	14395	4	15984.5	14938.3	4	30679	15628.4	4	16195.5	17815.7	4	28335	16932.9
psbD-psbZ_1530	+	atgacttctccagtcggggaacgcattagatatttacctaaaccagtagg	36507	50	44	yes	4	10276.5	9718.9	4	26829	8677.14	4	1417	5624.62	4	5063	6819.5	4	2275	6352.65	4	7658.5	7257.68	4	29027	11999.2	4	36857	11946.7	4	8164	7629.66	4	18373	9359.54	4	4932	5425.41	4	12832	7668.34
psbD-psbZ_1500	+	tcccaaaaacgcatagtttctcctccaaaaatgacttctccagtcgggga	36537	50	46	yes	4	23131	21875.9	4	45108	14589	4	5116.5	20309.4	4	9516	12817.4	4	6183	17265.2	4	13254	12560.3	4	43565	18008.9	4	41315.5	13391.8	4	8696	8126.84	4	19486	9926.52	4	6702	7372.48	4	14583.5	8715.03
psbD-psbZ_1470	+	cttagaggctctaaccatggagcacgcagatcccaaaaacgcatagtttc	36567	50	48	yes	4	5399	5106.05	4	16342	5285.4	4	1566.5	6218.05	4	4498.5	6059.16	4	1495	4174.6	4	6464.5	6126.17	4	35595	14714.2	4	41942	13594.9	4	19418.5	18147.5	4	34580.5	17615.9	4	8544	9398.76	4	27771.5	16596.1
psbD-psbZ_1440	+	aacctactcaagtctaacccatttggaccccttagaggctctaaccatgg	36597	50	48	yes	4	14823.5	14019.2	4	39774	12863.9	4	3237.5	12850.9	4	9218	12416	4	5084.5	14197.8	4	12839	12167	4	39093.5	16160.4	4	40229.5	13039.8	4	13649.5	12756.1	4	26752.5	13628.2	4	8746	9620.96	4	21408	12793.3
psbD-psbZ_1410	+	cgttcctgccaaggttgtatgtcttttttcaacctactcaagtctaaccc	36627	50	44	yes	4	16980.5	16059.1	4	37195.5	12029.9	4	5460	21672.9	4	15475.5	20844.4	4	8976	25064.3	4	19878	18837.6	4	54096	22362.2	4	24872	8061.91	4	52726	49275	4	41567.5	21175.2	4	41335	45470.2	4	28890	17264.5
psbD-psbZ_1380	+	ggagcatgagtcatatattctgcggaacgccgttcctgccaaggttgtat	36657	50	50	yes	4	7463.5	7058.53	4	20513	6634.4	4	1355	5378.52	4	4352.5	5862.51	4	1660	4635.34	4	6151.5	5829.55	4	33523.5	13857.9	4	38353.5	12431.7	4	12370	11560.4	4	22785.5	11607.3	4	6101	6711.35	4	19116	11423.6
psbD-psbZ_1350	+	acaccacccacggaatttaaagaacctaaaggagcatgagtcatatattc	36687	50	40	yes	4	11415	10795.6	4	26212	8477.59	4	2115.5	8397.24	4	4204.5	5663.16	4	2732	7628.76	4	6582.5	6237.99	4	29342	12129.4	4	23295.5	7550.91	4	4939.5	4616.2	4	9450	4814	4	3548.5	3903.5	4	7866.5	4700.98
psbD-psbZ_1320	+	acataattgactgcattgatctcggtagctacaccacccacggaatttaa	36717	50	42	yes	4	11866.5	11222.6	4	32271.5	10437.4	4	3758.5	14918.9	4	12072.5	16260.8	4	6664	18608.4	4	16437	15576.7	4	38769	16026.3	4	35248	11425.1	4	24638.5	23025.9	4	35352.5	18009.2	4	23199.5	25520.4	4	27617.5	16504.1
psbD-psbZ_1290	+	tgagaggtagctaaccaacttctaggagagacataattgactgcattgat	36747	50	40	yes	4	5182.5	4901.3	4	14497.5	4688.84	4	694	2754.76	4	2678.5	3607.75	4	1511	4219.27	4	4012	3802.02	4	30181.5	12476.4	4	23908.5	7749.6	4	5840.5	5458.23	4	8444	4301.53	4	3817	4198.86	4	6109	3650.71
psbD-psbZ_1260	+	cctacgaagaagaagaatcctagaacaaaatgagaggtagctaaccaact	36777	50	40	yes	4	5955.5	5632.35	4	14649	4737.84	4	463	1837.83	4	1793	2415.04	4	897	2504.76	4	2440	2312.3	4	13991	5783.59	4	19821.5	6424.86	4	3023.5	2825.61	4	6948.5	3539.69	4	2534.5	2788.06	4	5315	3176.22
psbD-psbZ_1230	+	gcacgagcccttcccgcgtgccacaaatgacctacgaagaagaagaatcc	36807	50	56	yes	4	12764	12071.4	4	34347	11108.6	4	2257.5	8960.89	4	6160	8297.08	4	2715.5	7582.69	4	7567	7170.97	4	30883.5	12766.6	4	49346	15994.8	4	7495	7004.44	4	25005	12738	4	5889.5	6478.69	4	20588	12303.3
psbD-psbZ_1200	+	tcaattcctttttcaaatcctgctgcagctgcacgagcccttcccgcgtg	36837	50	54	yes	4	20338.5	19234.9	4	49259.5	15931.7	4	6070.5	24096.2	4	18015	24264.9	4	8748.5	24429.1	4	21625.5	20493.7	4	25480	10532.9	4	39280.5	12732.2	4	13067.5	12212.2	4	26850.5	13678.1	4	12446	13691.1	4	27432.5	16393.5
psbD-psbZ_1170	+	gtcatggaaagaacaggttcaaagtcacgatcaattcctttttcaaatcc	36867	50	38	yes	4	14784	13981.8	4	32394.5	10477.2	4	3840	15242.5	4	11525.5	15524	4	5042	14079.1	4	16213	15364.5	4	31330	12951.2	4	29397.5	9528.78	4	29079	27175.7	4	31040	15812.3	4	17377.5	19116	4	21814.5	13036.2
psbD-psbZ_1140	+	ggatctcctgtctcatctcaattaagaggggtcatggaaagaacaggttc	36897	50	46	yes	4	6946	6569.11	4	20525.5	6638.44	4	419.5	1665.16	4	1924	2591.49	4	729	2035.64	4	2962.5	2807.45	4	3718	1536.94	4	5827.5	1888.9	4	500	467.274	4	1217	619.962	4	210	231.009	4	846.5	505.864
psbD-psbZ_1110	+	tcaaagtgatttttacttcattcaagcattggatctcctgtctcatctca	36927	50	36	no	4	14469		4	32970.5		4	5470		4	10212		4	7277.5		4	14669.5		4	2313		4	3379.5		4	1210		4	2495		3	1150		3	2200
psbD-psbZ_1080	+	cttaggctgattccaagatgtatgattgaatcaaagtgatttttacttca	36957	50	32	no	4	7849.5		4	20579		4	1402.5		4	3572.5		4	1952.5		4	5509.5		4	591		4	338		4	314.5		4	297		4	239		4	200
psbD-psbZ_1050	+	aaaagaaaaaaggaatacaaaaaaggaatacttaggctgattccaagatg	36987	50	30	no	4	4018		4	11055		4	378		4	1500		4	671.5		4	2374		4	523		4	346.5		4	162		4	219.5		4	134.5		4	263.5
psbD-psbZ_1020	+	aataaattagataaaatgaattgaaaaaaaaaaagaaaaaaggaatacaa	37017	50	14	no	4	0		4	360		4	0		4	553.5		4	248		4	2099.5		4	113		4	103.5		4	104		4	0		4	0		4	131.5
psbD-psbZ_990	+	ctcggctatcccacctagccaagccagaaaaataaattagataaaatgaa	37047	50	38	no	4	6783.5		4	21128.5		4	1442.5		4	3524		4	1961		4	5096.5		4	3020.5		4	12318		4	701		4	3523.5		4	589.5		4	1671
psbD-psbZ_960	+	caacctgctatccgaaagaaaagggaatggctcggctatcccacctagcc	37077	50	54	no	4	4109.5		4	15584.5		4	1420.5		4	4453.5		4	1793		4	5520.5		4	1942.5		4	8049		4	1267		4	3613		4	1396.5		4	4237.5
psbD-psbZ_930	+	gaatagatttttttctttagtggttttgcccaacctgctatccgaaagaa	37107	50	36	no	4	10160		4	28112.5		4	1489.5		4	7161		4	2768		4	11176.5		4	1235.5		4	2147.5		4	648.5		4	2145.5		4	469.5		4	1271.5
trnS-UGA-1	-	aggagagagagggattcgaaccctcgatagttctttgttaaaactatacc	37169	50	42	no	4	33784.5		4	57115		4	7790		4	32336.5		4	15968		4	36790		4	12662		4	16024.5		4	3707.5		4	8890.5		4	4038.5		4	8504
trnS-UGA-2	-	actataccggttttcaagaccggggctatcaaccgctcagccatctctcc	37211	50	54	no	4	62715		4	46879		0			0			0			0			4	48311		4	25061.5		3	58012		3	58039		1	65410		1	36134
ORF105_0	-	gaaagactatttttattttattcctccgaatagaacatggccataggggt	37261	50	36	no	4	262		4	804		4	0		4	0		4	0		4	126		4	397.5		4	1151		4	0		4	181		4	0		4	271
ORF105_30	-	tagaacatggccataggggtggatacccccactatctgtactatctgtaa	37291	50	46	no	4	306.5		4	1099		4	125.5		4	659		4	219.5		4	694		4	714		4	2262		4	500.5		4	1325.5		4	528.5		4	1348
ORF105_60	-	actatctgtactatctgtaaaaagatctcaggtgcgaatccaccggtcga	37321	50	44	no	4	132		4	551.5		4	0		4	143.5		4	0		4	179		4	542.5		4	1669		4	110		4	397.5		4	116		4	369
psbD-psbZ_690	+	catatatctatatacggatagatagatcgaccggtggattcgcacctgag	37347	50	44	no	4	1507.5		4	6538		4	0		4	671		4	250.5		4	1007.5		4	1142.5		4	3012.5		4	140.5		4	483.5		4	121		4	399
ORF105_90	-	ggtgcgaatccaccggtcgatctatctatccgtatatagatatatgatct	37351	50	42	no	4	435		4	1392		4	0		4	301		4	125.5		4	482.5		4	1168.5		4	4611		4	405		4	997.5		4	297.5		4	762
psbD-psbZ_660	+	ttttttatttcacaaatgggcatgctagatcatatatctatatacggata	37377	50	28	no	4	4986.5		4	16361		4	762.5		4	2889.5		4	1616		4	4878		4	290		4	348.5		4	114		4	238		4	0		4	197
ORF105_120	-	cgtatatagatatatgatctagcatgcccatttgtgaaataaaaaataaa	37381	50	26	no	4	0		4	277.5		4	0		4	145.5		4	0		4	233.5		4	295.5		4	539		4	179.5		4	341.5		4	165		4	407
psbD-psbZ_630	+	gtacatggagtggggggaaatggaattttattttttatttcacaaatggg	37407	50	36	no	4	1481		4	5010.5		4	169.5		4	881.5		4	334.5		4	1169.5		4	110		4	0		4	0		4	0		4	0		4	0
ORF105_150	-	tttgtgaaataaaaaataaaattccatttccccccactccatgtacgaat	37411	50	32	no	4	3168.5		4	10909		4	1285		4	4119		4	1794.5		4	5050.5		4	3210.5		4	8911		4	2120.5		4	10839.5		4	2338.5		4	6032
psbD-psbZ_600	+	tattactactccccctttcgcactttattcgtacatggagtggggggaaa	37437	50	46	no	4	5546		4	19484		4	347		4	1534		4	628		4	2133.5		4	1740.5		4	3888		4	188.5		4	625.5		4	158		4	543
ORF105_180	-	cccccactccatgtacgaataaagtgcgaaagggggagtagtaataagtc	37441	50	48	no	4	243.5		4	767.5		4	0		4	0		4	0		4	153		4	729		4	2714.5		4	0		4	251		4	0		4	237.5
psbD-psbZ_570	+	ttatcatgaatccattgattctatatgacttattactactccccctttcg	37467	50	34	no	4	7255		4	21932		4	2800.5		4	8589.5		4	3271.5		4	8739		4	2364.5		4	5176.5		4	1709.5		4	3304		4	2905		4	4315.5
ORF105_210	-	agggggagtagtaataagtcatatagaatcaatggattcatgataaagta	37471	50	32	no	4	140.5		4	362.5		4	0		4	0		4	0		4	118		4	122.5		4	0		4	0		4	0		4	0		4	0
psbD-psbZ_540	+	tgataaaatatgtcatcgagggattttactttatcatgaatccattgatt	37497	50	28	no	4	2729		4	11069		4	598		4	2195.5		4	916.5		4	3442.5		4	235		4	171		4	161.5		4	228.5		4	0		4	132.5
ORF105_240	-	aatggattcatgataaagtaaaatccctcgatgacatattttatcacaat	37501	50	28	no	4	136.5		4	345		4	0		4	121		4	0		4	222		4	436.5		4	425		4	180.5		4	168.5		4	126		4	241
psbD-psbZ_510	+	atccctctatcagccaaaaaatattaattgtgataaaatatgtcatcgag	37527	50	30	no	4	3550.5		4	14694.5		4	999		4	3354		4	1678		4	5182		4	813		4	1342.5		4	270		4	966.5		4	223		4	682
ORF105_270	-	atgacatattttatcacaattaatattttttggctgatagagggatcaaa	37531	50	26	no	3	0		3	119		4	0		4	0		4	0		4	0		4	177.5		4	188.5		4	0		4	0		4	0		4	0
psbD-psbZ_480	+	gctaccaacaaatgaactatataccatttgatccctctatcagccaaaaa	37557	50	36	no	4	5821		4	20594.5		4	1361.5		4	5874.5		4	2371.5		4	9024.5		4	1485.5		4	3550.5		4	588.5		4	1909.5		4	379.5		4	1626.5
ORF105_300	-	tggctgatagagggatcaaatggtatatagttcatttgttggtagcttgg	37561	50	40	no	4	122		4	380.5		4	0		4	0		4	0		4	0		4	133.5		4	149		4	0		4	0		4	0		4	0
psbD-psbZ_450	+	aaagcaagagtcatgcttttaatcctccaagctaccaacaaatgaactat	37587	50	36	no	4	4949		4	18319.5		4	2016.5		4	5310.5		4	2827.5		4	8207.5		4	18013.5		4	20387		4	14618.5		4	18315		4	10458		4	16583.5
ORF105_330	-	ttcatttgttggtagcttggaggattaaaagcatgactcttgctttccaa	37591	50	38	no	4	0		4	373.5		4	0		4	125		4	0		4	159		4	163.5		4	370.5		4	110		4	121.5		4	0		4	137.5
psbD-psbZ_420	+	gtagcaattaatgcaaaaacagccaattggaaagcaagagtcatgctttt	37617	50	36	yes	4	1256	1187.85	4	5492.5	1776.41	4	112	444.572	4	807	1086.97	4	211.5	590.587	4	1579.5	1496.83	4	2030.5	839.366	4	2850	923.787	4	1096.5	1024.73	4	2628	1338.75	4	413	454.317	4	1783.5	1065.81
ORF105_360	-	gcatgactcttgctttccaattggctgtttttgcattaattgctacttca	37621	50	38	no	4	222		4	820		4	229.5		4	1095		4	217.5		4	839.5		4	438		4	1113		4	494		4	1280		4	297.5		4	879
psbD-psbZ_390	+	acgggtacgctaatcaataagattaatgaagtagcaattaatgcaaaaac	37647	50	32	yes	4	3327.5	3146.95	4	10076	3258.82	4	224	889.143	4	1237	1666.15	4	618	1725.69	4	2332	2209.95	4	2660.5	1099.8	4	1539.5	499.007	4	1351	1262.58	4	2405	1225.15	4	623	685.326	4	1520.5	908.643
ORF105_390	-	ttgcattaattgctacttcattaatcttattgattagcgtacccgttgta	37651	50	32	no	4	0		4	175		3	0		3	112		4	0		4	188		4	0		4	105.5		4	114		4	164		4	0		4	0
psbD-psbZ_360	+	cttgaccagccatcaggagaagcaaatacaacgggtacgctaatcaataa	37677	50	44	yes	4	3148	2977.19	4	12257	3964.21	4	228.5	907.005	4	1263.5	1701.84	4	649.5	1813.65	4	2283.5	2163.99	4	22099	9135.27	4	27038	8763.99	4	2845.5	2659.26	4	8896	4531.78	4	1784	1962.47	4	6172	3688.36
ORF105_420	-	tgattagcgtacccgttgtatttgcttctcctgatggctggtcaagtaac	37681	50	46	no	4	2107		4	6768.5		4	262.5		4	1292		4	292.5		4	1208.5		4	2538		4	5892.5		4	490.5		4	1542.5		4	242		4	772.5
psbD-psbZ_330	+	gatgtaccagaaaatacaacatttttgttacttgaccagccatcaggaga	37707	50	38	yes	4	4851	4587.79	4	14906	4820.96	4	920.5	3653.82	4	3069	4133.72	4	1745.5	4874.09	4	5391	5108.85	4	26348	10891.7	4	38456.5	12465.1	4	7981	7458.63	4	20946.5	10670.5	4	4395.5	4835.23	4	17255.5	10311.8
ORF105_450	-	ctgatggctggtcaagtaacaaaaatgttgtattttctggtacatcctta	37711	50	36	no	4	192		4	544		4	0		4	0		4	0		4	145.5		4	198		4	251.5		4	101.5		4	0		4	0		4	0
psbD-psbZ_300	+	cccaccagaaagactaatccaatccataaggatgtaccagaaaatacaac	37737	50	40	yes	4	3362.5	3180.05	4	13864	4483.95	4	787.5	3125.89	4	2677	3605.73	4	1590.5	4441.27	4	4810.5	4558.73	4	34127	14107.4	4	24788	8034.68	4	6760	6317.55	4	17402	8864.9	4	5301	5831.32	4	14328.5	8562.64
ORF105_480	-	tattttctggtacatccttatggattggattagtctttctggtgggtatc	37741	50	38	no	4	567		4	1416		4	0		4	241.5		4	0		4	253		4	0		4	0		4	134.5		4	364.5		4	0		4	104.5
psbD-psbZ_270	+	taggttcaagagatgagagaattaaggatacccaccagaaagactaatcc	37767	50	40	yes	4	2418	2286.8	4	8700	2813.79	4	259	1028.07	4	1118	1505.87	4	525	1466	4	1975.5	1872.11	4	41246.5	17050.4	4	35832	11614.4	4	19419	18148	4	30504	15539.3	4	9301.5	10232	4	23818.5	14233.8
ORF105_510	-	ctttctggtgggtatccttaattctctcatctcttgaacctattcgtcgc	37775	50	44	no	4	1175.5		4	3115		4	673.5		4	2342		4	992.5		4	4414		4	1081		4	3200.5		4	2070		4	5497		4	909.5		4	3097
psbD-psbZ_240	+	gggtcattttggttttgggtctgcgacgaataggttcaagagatgagaga	37797	50	46	no	4	4595.5		4	15310		4	260.5		4	809.5		4	398		4	1325.5		4	1403		4	5024.5		4	117		4	442		4	0		4	290.5
psbD-psbZ_210	+	aatgtgtctcacaaccgagaaaaattaggggggtcattttggttttgggt	37827	50	42	no	4	1858.5		4	6582		4	300.5		4	1147		4	567.5		4	1916		4	378		4	858.5		4	155		4	542		4	116.5		4	409
psbD-psbZ_180	+	cgttttctttggggacttagattccaatttaatgtgtctcacaaccgaga	37857	50	40	no	4	6498		4	19240		4	1097		4	3754.5		4	1649.5		4	6339.5		4	754		4	1554		4	324.5		4	718.5		4	226.5		4	632
psbD-psbZ_150	+	ctaatttttttgttttctttatttgatttgcgttttctttggggacttag	37887	50	28	no	4	10764.5		4	26304.5		4	3328		4	7136.5		4	4225.5		4	10545		4	453.5		4	533		4	449		4	1088.5		4	299.5		4	578
psbD-psbZ_120	+	ttctttttattcaagaagtttgacccccctctaatttttttgttttcttt	37917	50	28	no	4	4297.5		4	15237.5		4	1902		4	5950.5		4	2655		4	7364		4	2031.5		4	6369.5		4	1301.5		4	4263		4	1291		4	4511
psbD-psbZ_90	+	ggaacgattccaattatttttttaattgtattctttttattcaagaagtt	37947	50	22	no	4	118		4	430		4	0		4	0		4	0		4	196.5		4	0		4	0		4	0		4	0		4	0		4	0
psbD-psbZ_60	+	ttgtgcagtgccgggacacatattctcttcggaacgattccaattatttt	37977	50	42	no	4	1166.5		4	4915		4	111.5		4	787.5		4	219.5		4	882		4	1011.5		4	2371		4	233.5		4	573.5		4	232		4	889
psbD-psbZ_30	+	ccacatatatgatatataaccggatcttttttgtgcagtgccgggacaca	38007	50	42	no	4	252		4	893		4	0		4	0		4	0		4	173		4	1034		4	2810		4	117		4	215		4	152		4	637.5
psbD-psbZ_0	+	atttttttgttcttgatacacaatatgtacccacatatatgatatataac	38037	50	24	no	4	1618.5		4	2702		4	289.5		4	1123		4	397.5		4	1626.5		4	523.5		4	752.5		4	408		4	897		4	251		4	488.5
trnG-GCC-2	+	ccgcatcttctccttggcaaagagaaattttaccattcgaccatatccgc	38087	50	46	no	4	60040.5		4	33541.5		4	29611.5		4	53991.5		3	34853		3	58680		2	61290		2	15419		4	27473		4	47171.5		4	16901.5		4	24033.5
trnG-GCC-1	+	ggcggatagcgggaatcgaacccgcatcttctccttggcaaagagaaatt	38108	50	52	no	4	54465		4	50933		4	12297.5		4	29646.5		4	16571.5		4	33766		4	28182.5		4	37158		4	8887.5		4	25538.5		4	10197.5		4	15758.5
trnfM-CAU-1	-	ttgcggagacaggatttgaacccgtgacctcaaggttatgagccttgcga	38385	50	52	no	4	45840.5		4	56012.5		4	4400.5		4	17468.5		4	6076		4	22695		4	10948		4	11549.5		4	2671.5		4	10019.5		4	1849		4	2696.5
trnfM-CAU-2	-	tgacctcaaggttatgagccttgcgagctaccaaactgctctaccccgcg	38409	50	56	no	3	62594		3	37784		4	20768.5		4	54693		3	32775		3	58987		4	23774		4	26788.5		4	22897.5		4	41473		4	31917.5		4	13865.5
ORF74-rps14_0	-	ccgaagataagaactgaaaactaatagataaacaaggattaaatgcgccc	38459	50	36	no	4	730.5		4	2012.5		4	118.5		4	375		4	195		4	579.5		4	395		4	684		4	0		4	121		4	102.5		4	197.5
ORF74-rps14_30	-	aacaaggattaaatgcgcccctccaccctatctgtacaaatagaatagcc	38489	50	44	no	4	19854.5		4	49820		4	3744.5		4	13699		4	7745		4	19220.5		4	11855		4	36984		4	4590.5		4	20250.5		4	4964.5		4	16356.5
ORF74-rps14_60	-	tctgtacaaatagaatagcccatttatacagaatggtaaaggggcttcta	38519	50	36	no	4	584.5		4	2806.5		4	0		4	0		4	0		4	249		4	216		4	485.5		4	0		4	0		4	0		4	163.5
ORF74-rps14_90	-	gaatggtaaaggggcttctatgatcatcgaccatagaaatagaaatgaag	38549	50	38	no	4	2184.5		4	10626		4	149		4	939.5		4	436.5		4	1562		4	1002.5		4	2186.5		4	318.5		4	484.5		4	312.5		4	565.5
ORF74-rps14_120	-	ccatagaaatagaaatgaagcgttaatccttaccaacttgatcttgttgc	38579	50	36	no	4	7221		4	31441		4	1824		4	7992		4	2488		4	11248		4	3893		4	6457		4	1601.5		4	4087		4	1116.5		4	3558
ORF74-rps14_150	-	taccaacttgatcttgttgctcctggcaacaaacatgcatgaaccatttc	38609	50	42	yes	4	4803.5	4542.86	4	25698.5	8311.51	4	1854	7359.25	4	5050	6801.99	4	2533	7073.08	4	8684.5	8229.98	4	6374	2634.88	4	7281	2360.03	4	2593	2423.28	4	4663	2375.42	4	2965	3261.62	4	5477.5	3273.33
ORF74-rps14_180	-	aaacatgcatgaaccatttcacgaagtatgtgtccggatagtccaaagtc	38639	50	42	yes	4	6535	6180.41	4	31731.5	10262.7	4	1612	6398.65	4	6428	8658.06	4	2473.5	6906.93	4	9895	9377.13	4	12222.5	5052.53	4	11464	3715.89	4	4546.5	4248.93	4	8249	4202.19	4	4017	4418.87	4	7785.5	4652.58
ORF74-rps14_210	-	tgtccggatagtccaaagtctcgatagttagctctcggccttccggtcaa	38669	50	52	yes	4	10364	9801.65	4	41033.5	13271.2	4	2883	11443.7	4	9122.5	12287.4	4	3276.5	9149.21	4	12332.5	11687.1	4	25534.5	10555.4	4	27550.5	8930.11	4	7180	6710.06	4	14466	7369.24	4	5459	6005.13	4	11790.5	7045.94
ORF74-rps14_240	-	gctctcggccttccggtcaaaaaacaacgtcgatgaaggcgtgtaggtgc	38699	50	56	yes	4	2854	2699.14	4	13818	4469.07	3	289	1147.15	3	927	1248.6	4	435.5	1216.08	4	1600.5	1516.73	4	9119.5	3769.81	4	14241	4616.02	3	1000	934.549	3	2824	1438.6	4	679.5	747.478	4	1942	1160.53
ORF74-rps14_270	-	cgatgaaggcgtgtaggtgcactattccgtggtagggattgtaactttcc	38729	50	50	yes	4	6878	6504.8	4	31982.5	10343.9	4	1114	4421.9	4	4230.5	5698.18	4	2081	5810.93	4	7130	6756.84	4	9258.5	3827.27	4	11241.5	3643.77	4	2158	2016.76	4	4688.5	2388.41	4	2198.5	2418.44	4	4214.5	2518.56
ORF74-rps14_300	-	ggtagggattgtaactttccataaatttcccatttgtcactcaacgacgg	38759	50	42	yes	4	10307.5	9748.22	4	43719.5	14139.9	4	3063.5	12160.2	4	11095	14944.2	4	4470.5	12483.3	4	15850.5	15020.9	4	5875	2428.6	4	8820.5	2859.04	4	2621	2449.45	4	6493.5	3307.91	4	2422.5	2664.85	4	6325.5	3780.09
ORF74-rps14_330	-	catttgtcactcaacgacggaaccttgcttatttctttctttaaggatcg	38789	50	40	yes	4	9291.5	8787.34	4	40416	13071.5	4	3025	12007.4	4	10476.5	14111.1	4	4086	11409.6	4	14770.5	13997.5	4	12553	5189.15	4	12313	3991.08	4	5960.5	5570.38	4	10869.5	5537.12	4	5362.5	5898.97	4	9033.5	5398.37
ORF74-rps14_360	-	atttctttctttaaggatcgacgaatcgaatgatatttctgttccaattt	38819	50	30	yes	4	9590.5	9070.12	4	37559	12147.5	4	2102.5	8345.64	4	8524.5	11481.9	4	3267.5	9124.08	4	12526	11870.4	4	4597.5	1900.51	4	4372.5	1417.28	4	1751	1636.39	4	3221	1640.84	4	1365	1501.56	4	2732	1632.63
ORF74-rps14_390	-	tgatatttctgttccaatttttgcctcttcttctccctctgaatcaaact	38849	50	36	yes	0			0			4	9654.5	38322.5	4	25278.5	34048.3	4	15033.5	41979.1	4	35668.5	33801.7	4	26723	11046.7	4	31615.5	10247.7	4	20041.5	18729.8	4	29240.5	14895.6	4	23209	25530.9	4	26793	16011.4
ORF74-rps14_420	-	ttctccctctgaatcaaacttttccttgccataatggttgaattcctatt	38879	50	36	yes	2	16561.5	15662.9	2	60523	19574.6	4	6862	27237.9	4	15992.5	21540.8	4	9501	26530.3	4	23020	21815.2	4	20456.5	8456.29	4	18003.5	5835.58	4	9389	8774.48	4	16783	8549.57	4	14612	16073.8	4	15075	9008.74
ORF74-rps14_450	-	ataatggttgaattcctattagtatccatgatacaagtcgaatcctagat	38909	50	32	no	4	7437.5		4	32783.5		4	1257.5		4	5301		4	2058		4	9224.5		4	369		4	536		4	298.5		4	789		4	296		4	749
ORF74-rps14_480	-	atacaagtcgaatcctagatgtagaaatagaagaaggtggaccccctctc	38939	50	44	no	4	5187		4	23877		4	1325		4	4279		4	1673.5		4	5596		4	1860		4	3932.5		4	506		4	1513		4	472		4	1780.5
ORF74-rps14_510	-	aagaaggtggaccccctctccgtcgaaagaaatgagattatcgcagatac	38969	50	48	no	4	12653		4	44790.5		4	1247		4	6255.5		4	1284.5		4	8944		4	3472.5		4	7052		4	882.5		4	4162		4	479		4	2165
ORF74-rps14_540	-	aatgagattatcgcagatacacacattaaaaatattaaccaaatttgccc	38999	50	30	no	4	9644.5		4	40951		4	2369		4	10492		4	5438		4	18162		4	998.5		4	2964.5		4	467.5		4	1691.5		4	477.5		4	1634.5
ORF74-rps14_570	-	aatattaaccaaatttgcccgacgtagaggcaatcaagaaagccgcataa	39029	50	40	yes	4	2122.5	2007.33	4	12136.5	3925.24	4	440	1746.53	4	1662	2238.6	4	677	1890.44	4	3277	3105.49	4	11111	4593.06	4	26018.5	8433.53	4	2815	2630.75	4	7708.5	3926.85	4	1758	1933.87	4	5808.5	3471.13
ORF74-rps14_600	-	caatcaagaaagccgcataagtgaatatataacctacagaaaagtgagct	39059	50	36	yes	4	5358.5	5067.75	4	25426	8223.38	4	673	2671.4	4	3692.5	4973.53	4	1374	3836.72	4	6503	6162.65	4	4640	1918.08	4	11025.5	3573.76	4	1905.5	1780.78	4	6627.5	3376.17	4	939	1032.94	4	3760.5	2247.26
ORF74-rps14_630	-	aacctacagaaaagtgagctaatccaaccaatcttgcttgtacaatggaa	39089	50	38	yes	4	9118	8623.26	4	37829.5	12235	4	1627	6458.2	4	6394	8612.26	4	3804	10622.2	4	10727.5	10166.1	4	21242	8781	4	42317.5	13716.6	4	8218	7680.12	4	21024.5	10710.3	4	6416	7057.87	4	17521	10470.5
ORF74-rps14_660	-	atcttgcttgtacaatggaaagggccactggtttatctctccagcgaatc	39119	50	46	yes	4	7705.5	7287.4	4	29595	9571.73	4	1663.5	6603.08	4	4301	5793.14	4	2482	6930.67	4	7267	6886.67	4	36394.5	15044.7	4	45544.5	14762.6	4	18990.5	17747.5	4	32097.5	16351.1	4	16883.5	18572.6	4	32696	19539
ORF74-rps14_690	-	gtttatctctccagcgaatcaaattggccaaaggtgtgcgttcatgagcc	39149	50	48	yes	4	3479.5	3290.7	4	19662.5	6359.32	4	628.5	2494.76	4	2734.5	3683.18	4	1234	3445.79	4	4775	4525.09	4	22107.5	9138.78	4	36404	11799.8	4	5142	4805.45	4	12363.5	6298.19	4	3592.5	3951.9	4	11200.5	6693.36
ORF74-rps14_720	-	aaggtgtgcgttcatgagcccatgctaaagtttcaatcaattcctgccaa	39179	50	44	yes	4	7832	7407.04	4	35474.5	11473.3	4	2321.5	9214.94	4	8595	11576.9	4	3846	10739.5	4	13649.5	12935.1	4	33836	13987.1	4	43353	14052.3	4	25972.5	24272.6	4	38767.5	19748.9	4	20327	22360.5	4	30364	18145.4
ORF74-rps14_750	-	tttcaatcaattcctgccaatatccacgccaagaaattaagaacataaat	39209	50	32	yes	4	4685	4430.79	4	22405.5	7246.48	4	1125	4465.56	4	4797.5	6461.89	4	2148	5998.01	4	7628.5	7229.25	4	25964.5	10733.2	4	41727.5	13525.4	4	13084	12227.6	4	26013	13251.5	4	8512.5	9364.1	4	24240.5	14486
ORF74-rps14_780	-	aagaaattaagaacataaatccagtagcccaaacaagatgtccaaataag	39239	50	32	yes	4	3717.5	3515.79	4	19486	6302.24	4	622.5	2470.94	4	3235.5	4357.99	4	1243.5	3472.31	4	5272.5	4996.55	4	20362.5	8417.43	4	44772	14512.2	4	7580.5	7084.35	4	20072	10225	4	4833	5316.5	4	16017	9571.68
ORF74-rps14_810	-	aaacaagatgtccaaataagaacatccatgcccaaaccgataaactattc	39269	50	36	yes	4	5315	5026.61	4	26534.5	8581.89	4	2132	8462.74	4	4654.5	6269.28	4	2850.5	7959.66	4	8211	7781.26	4	32017.5	13235.4	4	57324.5	18580.9	4	14102.5	13179.5	4	41682	21233.6	4	15353	16888.9	4	37536.5	22431.6
ORF74-rps14_840	-	cccaaaccgataaactattcataccaaaaggattatatccgttgataagt	39299	50	34	yes	4	5232.5	4948.58	4	28258.5	9139.48	4	1289	5116.54	4	4565	6148.73	4	2308	6444.79	4	7805.5	7396.98	4	21932.5	9066.44	4	16660	5400.1	4	5007	4679.29	4	10995.5	5601.31	4	3804	4184.56	4	7113	4250.69
ORF74-rps14_870	-	gattatatccgttgataagttgtgaagagtttaaccataaataatccctt	39329	50	30	yes	4	6110.5	5778.94	4	26381	8532.25	4	896	3556.57	4	4893	6590.52	4	2342.5	6541.13	4	8256	7823.91	4	14116	5835.26	4	21153.5	6856.61	4	5742	5366.18	4	10208.5	5200.4	4	3551	3906.25	4	9753	5828.34
ORF74-rps14_900	-	ttaaccataaataatcccttaaccagcccatcaaataagtggaagattca	39359	50	34	yes	4	5803.5	5488.6	4	28767.5	9304.1	4	1395.5	5539.28	4	4511.5	6076.67	4	2330.5	6507.62	4	7416	7027.87	4	32457	13417	4	54034	17514.4	4	12190.5	11392.6	4	26118.5	13305.2	4	8401.5	9242	4	24112	14409.2
ORF74-rps14_930	-	tcaaataagtggaagattcattaaactgtgaaacgttaccctgccataat	39389	50	34	yes	4	2320	2194.12	4	13139	4249.47	4	635.5	2522.55	4	2569	3460.26	4	1087.5	3036.7	4	4127	3911.01	4	15146	6261.04	4	35968.5	11658.7	4	9372	8758.59	4	23084	11759.4	4	7619	8381.22	4	22641	13530.1
ORF74-rps14_960	-	aaacgttaccctgccataatgtgatgtgcttccaatgccaataaaaagta	39419	50	38	yes	4	6447	6097.19	4	32325	10454.7	4	1414	5612.72	4	6608	8900.5	4	2420.5	6758.94	4	10003.5	9479.95	4	44119.5	18238.1	4	50026.5	16215.4	4	14386	13444.4	4	33387.5	17008.2	4	7942.5	8737.08	4	24884	14870.6
ORF74-rps14_990	-	tccaatgccaataaaaagtaacccatccaatagtatttaacatccaaaaa	39449	50	30	yes	4	6661.5	6300.05	4	30822	9968.58	4	1030	4088.47	4	5588	7526.64	4	1310	3658.01	4	9976	9453.89	4	25738.5	10639.8	4	37441.5	12136.1	4	20163	18843.3	4	36115.5	18397.9	4	16375.5	18013.7	4	28983.5	17320.4
ORF74-rps14_1020	-	tagtatttaacatccaaaaaactgccaaataaaacgcgtcccatgccgaa	39479	50	38	yes	4	6690	6327	4	33222	10744.8	4	1844	7319.55	4	7940	10694.6	4	3441	9608.55	4	13418.5	12716.2	4	16869	6973.29	4	44309	14362.1	4	8637	8071.7	4	23422.5	11931.8	4	5884.5	6473.19	4	23105	13807.4
ORF74-rps14_1050	-	aaaacgcgtcccatgccgaaatatcacaagtaccgcctcgtcctgggcca	39509	50	56	yes	4	15698	14846.2	4	51823.5	16761	4	3514.5	13950.4	4	6591.5	8878.28	4	3949	11027.1	4	9560	9059.66	1	20553		1	64373		4	13960	13046.3	4	39107.5	19922.1	4	11269.5	12396.9	4	38832.5	23206.1
ORF74-rps14_1080	-	taccgcctcgtcctgggccatcgcacggaaaactataaccgaaatccttt	39539	50	52	yes	4	7170	6780.96	4	29821	9644.83	4	1749	6942.46	4	5046	6796.6	4	2492.5	6959.99	4	8178.5	7750.46	4	30894	12770.9	4	55186.5	17887.9	4	11412	10665.1	4	32647	16631	4	11716.5	12888.6	4	28221.5	16865
ORF74-rps14_1110	-	aactataaccgaaatcctttttatctggcattaacttggaaccacgtgca	39569	50	38	yes	4	10648	10070.2	4	44759	14476.1	4	2510.5	9965.15	4	9387.5	12644.3	4	4333.5	12100.7	4	14992.5	14207.8	4	34997.5	14467.2	4	35107	11379.4	4	12324	11517.4	4	21968	11190.9	4	7832	8615.53	4	17313.5	10346.5
ORF74-rps14_1140	-	ttaacttggaaccacgtgcatctaaagcaccttttactaagatcaatgta	39599	50	36	yes	4	6243	5904.26	4	30881.5	9987.82	4	1303.5	5174.1	4	5542.5	7465.35	4	2681.5	7487.75	4	9672	9165.8	4	24343	10062.9	4	33752.5	10940.4	4	10142.5	9478.66	4	20743.5	10567.1	4	8351.5	9187	4	19126	11429.6
ORF74-rps14_1170	-	cttttactaagatcaatgtagttgtatgtaaaccaagagcaatagcatga	39629	50	32	yes	4	5339	5049.31	4	26276.5	8498.45	4	1142.5	4535.03	4	3056	4116.21	4	1530.5	4273.73	4	5553	5262.37	4	13855	5727.37	4	18407.5	5966.53	4	1750.5	1635.93	4	4704.5	2396.56	4	1177.5	1295.3	4	3234	1932.62
ORF74-rps14_1200	-	aaccaagagcaatagcatgatgaaccaaaaagtctccaggacctattgtt	39659	50	40	yes	4	3930	3716.76	4	24529.5	7933.43	4	938	3723.29	4	3910.5	5267.16	4	1548	4322.59	4	6370.5	6037.09	4	19658	8126.21	4	46281	15001.3	4	6820.5	6374.09	4	19308	9835.85	4	4014	4415.57	4	14785	8835.44
ORF74-rps14_1230	-	agtctccaggacctattgttaaaaataatgaattactattttcattaaca	39689	50	26	yes	4	4512	4267.18	4	18748	6063.55	4	922.5	3661.76	4	4711	6345.38	4	1806.5	5044.42	4	8369	7930.99	4	9487.5	3921.93	4	16895.5	5476.44	4	3017	2819.53	4	7390	3764.6	3	1362	1498.26	3	5183	3097.33
ORF74-rps14_1260	-	aattactattttcattaacagcatttaaccaacccggcaaccagatgctt	39719	50	36	yes	4	7365	6965.38	4	37687.5	12189	4	2664.5	10576.4	4	7066	9517.4	4	3804.5	10623.6	4	11713	11100	4	27267.5	11271.8	4	64243	20823.5	4	15244	14246.3	4	44345	22590.2	4	10402.5	11443.2	4	33782.5	20188.2
ORF74-rps14_1290	-	aacccggcaaccagatgcttcgacccgcattgaatgctggaccactcgtt	39749	50	56	yes	4	5043.5	4769.84	4	28862	9334.66	4	982.5	3899.92	4	3676	4951.31	4	1590	4439.87	4	5854	5547.62	4	25072	10364.2	4	63886.5	20707.9	4	10891	10178.2	4	31886	16243.3	4	8556	9411.96	4	30634.5	18307
ORF74-rps14_1320	-	tgaatgctggaccactcgttgaagataaaagtacatcgaacccatatgaa	39779	50	40	yes	4	6582.5	6225.33	4	31689.5	10249.1	4	1278.5	5074.86	4	5685.5	7657.96	4	2619	7313.22	4	9506.5	9008.96	4	25100	10375.8	4	37990	12313.9	4	8522	7964.22	4	21360	10881.2	4	6123.5	6736.1	4	13117.5	7838.95
ORF74-rps14_1350	-	gtacatcgaacccatatgaagttttaccatgagcggattgtatccattga	39809	50	40	yes	4	6517	6163.39	4	32887.5	10636.6	4	1076.5	4273.05	4	4489	6046.36	4	2137	5967.3	4	7496.5	7104.16	4	31141.5	12873.2	4	26021	8434.34	4	8148	7614.7	4	12526.5	6381.23	4	5489	6038.13	4	9075.5	5423.47
ORF74-rps14_1380	-	gagcggattgtatccattgagcaaatataggttcaatcaagatttgcttc	39839	50	38	yes	4	5432	5137.26	4	24682	7982.75	4	1023	4060.68	4	3725	5017.31	4	1778	4964.84	4	6309.5	5979.28	4	13505	5582.69	4	16402.5	5316.64	4	5270.5	4925.54	4	11292.5	5752.61	4	3164	3480.53	4	8631.5	5158.14
ORF74-rps14_1410	-	gttcaatcaagatttgcttctccggagtgccaaaggcaagcatgacatca	39869	50	46	yes	4	2462	2328.41	4	14609	4724.9	4	262.5	1041.96	4	1423	1916.68	4	542	1513.47	4	2801.5	2654.88	4	20820	8606.55	4	39884	12927.8	4	4389.5	4102.2	4	11089.5	5649.19	4	2820	3102.12	4	8401	5020.39
ORF74-rps14_1440	-	caaaggcaagcatgacatcattatgaacataaagtcccagggtatggaat	39899	50	40	yes	4	3418	3232.54	4	18892.5	6110.29	4	431.5	1712.79	4	1786.5	2406.29	4	693	1935.11	4	3170	3004.09	4	20131	8321.74	4	44210	14330	4	2976.5	2781.68	4	9147	4659.65	4	1606	1766.67	4	5679.5	3394.04
ORF74-rps14_1470	-	aaagtcccagggtatggaatcccagaaagaggctggcccaacttaaatga	39929	50	48	yes	4	2394.5	2264.57	4	14921.5	4825.97	4	450.5	1788.21	4	1485	2000.19	4	623.5	1741.04	4	2547.5	2414.17	4	14643.5	6053.32	4	44497	14423.1	4	2846	2659.73	4	11075	5641.81	4	1871.5	2058.73	4	9464.5	5655.94
ORF74-rps14_1500	-	ggctggcccaacttaaatgagatatgatagcttctttatgctctaacatt	39959	50	38	yes	4	7171.5	6782.37	4	32986.5	10668.6	4	1872	7430.7	4	6925.5	9328.15	4	3755	10485.4	4	12103	11469.6	4	33158	13706.8	4	43240.5	14015.8	4	14705.5	13743	4	28391	14462.9	4	11662.5	12829.2	4	20683	12360.1
ORF74-rps14_1530	-	cttctttatgctctaacattcttgccaatacattatcttcattttgctcc	39989	50	34	yes	3	12912	12211.4	3	57740	18674.5	4	6464.5	25660.1	4	16246.5	21882.9	4	8679.5	24236.4	4	22728	21538.5	4	49544.5	20480.7	4	45850.5	14861.8	4	41292	38589.4	4	57197.5	29137.4	4	28891	31781.3	4	38721.5	23139.8
ORF74-rps14_1560	-	cattatcttcattttgctccggattgtaatctctaatgaaaaatatagct	40019	50	30	yes	4	8742	8267.66	4	43867	14187.6	4	1582.5	6281.56	4	8166	10999	4	3305.5	9230.19	4	13494.5	12788.2	4	36757.5	15194.8	4	42435.5	13754.9	4	7845	7331.53	4	20985.5	10690.4	4	4159.5	4575.62	4	11910.5	7117.65
ORF74-rps14_1590	-	ctctaatgaaaaatatagctccatgagcaaaagctcctgtcatgatgaat	40049	50	36	yes	4	3826	3618.4	4	20923.5	6767.16	4	1342	5326.92	4	5275	7105.05	4	2142	5981.26	4	8272	7839.07	4	18904	7814.52	4	29079.5	9425.71	4	6108.5	5708.69	4	14985.5	7633.89	4	4381.5	4819.83	4	11230	6710.99
ORF74-rps14_1620	-	aagctcctgtcatgatgaatcctgcgatatattggtggtgggtatataat	40079	50	40	yes	4	5397	5104.16	4	27461.5	8881.71	4	583.5	2316.14	4	2037	2743.69	4	737.5	2059.37	4	3213	3044.84	4	20249.5	8370.72	4	26439.5	8569.99	4	2028.5	1895.73	4	5235.5	2667.06	4	892.5	981.787	4	2914	1741.39
ORF74-rps14_1650	-	attggtggtgggtatataatgcagcttgagtagtaaagtcttgtgctatg	40109	50	40	yes	4	3757	3553.15	4	16149.5	5223.14	4	330	1309.9	4	1592.5	2144.98	4	511.5	1428.3	4	2899	2747.28	4	10932	4519.06	4	19848	6433.45	4	2641.5	2468.61	4	5580.5	2842.81	4	867	953.736	4	2950.5	1763.2
ORF74-rps14_1680	-	tagtaaagtcttgtgctatgaatgcataagcaggtaaagagtacatgtgt	40139	50	36	yes	4	3512.5	3321.91	4	13739	4443.52	4	272	1079.67	4	1370.5	1845.97	4	654	1826.21	4	2570.5	2435.97	4	6206.5	2565.64	4	10325.5	3346.86	4	1177.5	1100.43	4	1927	981.649	4	451.5	496.669	4	976.5	583.551
ORF74-rps14_1710	-	caggtaaagagtacatgtgttgagctaccaaagaagtaataacccctaaa	40169	50	38	yes	4	5535	5234.67	4	24612	7960.11	4	662.5	2629.72	4	3824.5	5151.33	4	1384.5	3866.04	4	6362.5	6029.51	4	6820.5	2819.45	4	11051.5	3582.19	4	4396	4108.28	4	8999.5	4584.51	4	3364	3700.54	4	8314.5	4968.7
ORF74-rps14_1740	-	aagaagtaataacccctaaagaagctagagcaaggcctaattgaaaatga	40199	50	36	yes	4	2252	2129.81	4	13652	4415.38	4	317	1258.3	4	1155.5	1556.38	4	625.5	1746.63	4	2320.5	2199.05	4	7178	2967.24	4	13864.5	4493.98	4	1361	1271.92	4	3577	1822.19	4	992.5	1091.79	4	2832.5	1692.69
ORF74-rps14_1770	-	caaggcctaattgaaaatgaagcgaattattgattgtgtcataaagaccc	40229	50	36	yes	4	3417	3231.59	4	14143	4574.19	4	816.5	3241.01	4	3445	4640.17	4	1342.5	3748.76	4	5848	5541.93	4	6054.5	2502.8	4	13362.5	4331.27	4	2043.5	1909.75	4	4479.5	2281.94	4	1136.5	1250.2	4	3541.5	2116.38
ORF74-rps14_1800	-	tgattgtgtcataaagacccttatgtccacgccccaatcgtccccccggg	40259	50	56	yes	1	34541		1	65021		4	14867	59012.9	4	29386.5	39581.5	4	16918.5	47242.7	4	33491	31738.2	0			0			4	23605.5	22060.5	4	63513.5	32354.9	4	18195	20015.3	4	55666.5	33266
ORF74-rps14_1830	-	gccccaatcgtccccccgggggaatatgtgcatctaaaaggtctttcata	40289	50	52	yes	4	6108.5	5777.05	4	31490.5	10184.8	4	1409	5592.87	4	3749.5	5050.31	4	1771.5	4946.69	4	5822.5	5517.77	4	36878.5	15244.8	4	40539.5	13140.3	4	9057.5	8464.67	4	21585.5	10996	4	9212	10133.6	4	19183.5	11464
ORF74-rps14_1860	-	catctaaaaggtctttcatactgtgcccaatcccgaaattggttctatac	40319	50	40	yes	4	9847.5	9313.18	4	44010	14233.9	4	2792	11082.5	4	9185.5	12372.2	4	3935	10988	4	13937.5	13208.1	4	27904	11534.9	4	36036	11680.6	4	16774.5	15676.6	4	33555	17093.5	4	15118.5	16631	4	23225.5	13879.4
ORF74-rps14_1890	-	tcccgaaattggttctatacatatgaccagcaacgagaaaaataaatgca	40349	50	36	yes	4	4820.5	4558.94	4	24012	7766.06	4	718	2850.02	4	3853.5	5190.39	4	1130.5	3156.78	4	6526.5	6184.92	4	15769.5	6518.78	4	18209.5	5902.35	4	4398	4110.15	4	9018.5	4594.19	4	2382	2620.3	4	5950.5	3555.99
ORF74-rps14_1920	-	caacgagaaaaataaatgcaatagctaaatggtgatgggcaatatcagtc	40379	50	36	yes	4	4594	4344.73	4	20586	6658.01	4	336.5	1335.7	4	1497	2016.35	4	562.5	1570.71	4	3182.5	3015.94	4	15766.5	6517.54	4	29704	9628.13	4	1721.5	1608.83	4	5638.5	2872.35	4	963.5	1059.89	4	4780	2856.5
ORF74-rps14_1950	-	ggtgatgggcaatatcagtcagccataaactttgcgtttgtggatggaat	40409	50	44	yes	4	3849	3640.15	4	20660.5	6682.1	4	521.5	2070.04	4	2257.5	3040.69	4	856.5	2391.67	4	3842.5	3641.4	4	14374	5941.91	4	34738.5	11260	4	2765	2584.03	4	7832.5	3990.02	4	1265	1391.55	4	4645.5	2776.13
ORF74-rps14_1980	-	tttgcgtttgtggatggaatcccccgagaagagttagaatggcagttccc	40439	50	50	yes	4	3738	3535.18	4	17651.5	5708.92	4	257.5	1022.12	4	1091.5	1470.17	4	328	915.898	4	1694.5	1605.82	4	15530	6419.78	4	53279.5	17269.8	4	1996	1865.36	4	10046.5	5117.87	4	1031.5	1134.69	4	7493	4477.78
ORF74-rps14_2010	-	gagttagaatggcagttcccgccccttgggcggtaccaaataaatgacta	40469	50	50	yes	4	3780.5	3575.37	4	15748	5093.28	4	335	1329.75	4	1775.5	2391.47	4	815.5	2277.18	4	3046	2886.58	4	12419	5133.76	4	44047	14277.2	4	2776.5	2594.77	4	13870.5	7065.89	4	2300.5	2530.65	4	11807.5	7056.1
ORF74-rps14_2040	-	cggtaccaaataaatgactacttgaatcggggttttgagcataaagattc	40499	50	38	yes	4	3282	3103.92	4	15277.5	4941.11	4	462	1833.86	4	2132	2871.65	4	807.5	2254.84	4	3384	3206.89	4	5735	2370.73	4	11218	3636.16	4	2209.5	2064.89	4	5428	2765.12	4	1074.5	1181.99	4	3013.5	1800.85
ORF74-rps14_2070	-	ggttttgagcataaagattccattgacctgtaaaaagtgggcctaaccct	40529	50	42	yes	4	5784	5470.16	4	25801	8344.66	4	712.5	2828.19	4	2950	3973.44	4	1465.5	4092.22	4	5080	4814.13	4	17211	7114.67	4	42763.5	13861.2	4	4565.5	4266.68	4	13761	7010.1	4	4140	4554.17	4	12728	7606.19
ORF74-rps14_2100	-	taaaaagtgggcctaacccttggggatgcggtaatacatctaagaaatta	40559	50	40	yes	4	1435.5	1357.61	4	8206	2654.02	4	308	1222.57	4	1110	1495.09	4	563	1572.11	4	2069	1960.72	4	21171	8751.65	4	53266.5	17265.6	3	6024	5629.72	3	16994	8657.05	4	4178	4595.97	4	11141	6657.8
ORF74-rps14_2130	-	gtaatacatctaagaaattattccaccgaacgtactcccctctggatgca	40589	50	42	yes	4	20099.5	19008.9	4	49230	15922.2	4	5187.5	20591.2	4	14013.5	18875.2	4	6792	18965.8	4	17531.5	16614	4	33225.5	13734.7	4	48374.5	15679.9	4	24967	23332.9	4	40158	20457.2	4	23947.5	26343.2	4	35976	21499.1
ORF74-rps14_2160	-	cgtactcccctctggatgcaggaatagcaacatgaactaaatgccctgtc	40619	50	50	yes	4	6515.5	6161.97	4	31687.5	10248.5	4	1187	4711.66	4	4841	6520.48	4	1938	5411.62	4	7378.5	6992.33	4	23454.5	9695.6	4	34381.5	11144.3	4	9867.5	9221.66	4	23762.5	12105.1	4	6142.5	6757.01	4	16412.5	9808.03
ORF74-rps14_2190	-	catgaactaaatgccctgtccaagccaaggaacttacgccaaagagtcct	40649	50	48	yes	4	4840.5	4577.85	4	27742.5	8972.59	4	938	3723.29	4	3750.5	5051.66	4	1608	4490.13	4	6099.5	5780.27	4	29731.5	12290.4	4	49563.5	16065.3	4	8959.5	8373.09	4	26204.5	13349	4	6950.5	7645.84	4	19678.5	11759.8
ORF74-rps14_2220	-	aacttacgccaaagagtcctgacaaatgatgattcagacgagattcggca	40679	50	44	yes	4	2974.5	2813.1	4	17376.5	5619.98	4	311	1234.48	4	1775.5	2391.47	4	623	1739.65	4	2990.5	2833.99	4	2897.5	1197.77	4	5958.5	1931.36	4	2252.5	2105.07	4	6649.5	3387.38	4	1302	1432.25	4	4322.5	2583.1
ORF74-rps14_2250	-	gattcagacgagattcggcatttttgaaccaggaaacgctcggtttccat	40709	50	46	yes	4	6045.5	5717.47	4	26713.5	8639.79	4	600.5	2383.62	4	2243.5	3021.83	4	1010	2820.3	4	3850.5	3648.98	4	8341.5	3448.2	4	22017.5	7136.66	4	2232.5	2086.38	4	6813.5	3470.92	4	1858	2043.88	4	6623.5	3958.17
ORF74-rps14_2280	-	aggaaacgctcggtttccatttcggttgtaggtgtaaccaacctgctatt	40739	50	46	yes	4	3033.5	2868.9	4	17195.5	5561.44	4	477	1893.4	4	1959	2638.63	4	849	2370.72	4	3478	3295.97	4	34085.5	14090.2	4	41946	13596.2	4	12464	11648.2	4	22590.5	11508	4	9073.5	9981.23	4	17092	10214.1
ORF74-rps14_2310	-	ggtgtaaccaacctgctattaaggatatggcagaaagaaataatagaaaa	40769	50	34	yes	4	2039	1928.36	4	11495.5	3717.92	4	137	543.806	4	730.5	983.931	4	365	1019.22	4	1528	1448.03	4	6995.5	2891.79	4	16675	5404.97	4	940	878.476	4	3126	1592.44	4	704	774.429	4	2163	1292.6
ORF74-rps14_2340	-	cagaaagaaataatagaaaaagagcaccagtataaagatcttcattagtg	40799	50	30	yes	4	3502	3311.98	4	16559	5355.58	4	441	1750.5	4	2122	2858.18	4	1052.5	2938.97	4	4195.5	3975.92	4	2295	948.705	4	6034	1955.84	4	1864.5	1742.47	4	4603	2344.85	4	1051.5	1156.69	4	3516.5	2101.44
ORF74-rps14_2370	-	tataaagatcttcattagtgcgtaaaccgattgtataccaccactgataa	40829	50	34	yes	4	9451	8938.19	4	37803	12226.4	4	2415	9586.07	4	8634.5	11630.1	4	3922.5	10953.1	4	14764	13991.3	4	38816.5	16045.9	4	49115	15919.9	4	24982	23346.9	4	42026.5	21409.1	4	19413.5	21355.7	4	32782.5	19590.7
ORF74-rps14_2400	-	ttgtataccaccactgataaacaccagaataagcgatattcactgggcca	40859	50	42	yes	4	5937	5614.86	4	33635	10878.4	4	1401	5561.11	4	4860	6546.07	4	2096	5852.81	4	7560.5	7164.81	4	26826	11089.3	4	37346	12105.2	4	6611	6178.3	4	15627	7960.68	4	4687.5	5156.44	4	11186	6684.7
ORF74-rps14_2430	-	aagcgatattcactgggccaagagcaccccctcgagtaaaagcttccacg	40889	50	54	yes	4	6911	6536.01	4	32129	10391.3	4	1036	4112.29	4	5344	7197.99	4	1711.5	4779.14	4	8218.5	7788.37	4	21671.5	8958.55	4	49317.5	15985.6	4	10398.5	9717.9	4	29707	15133.3	4	8197.5	9017.59	4	28984.5	17321
ORF74-rps14_2460	-	ctcgagtaaaagcttccacggccggttgaccaaaatgaggatcccaaatt	40919	50	48	yes	4	4417	4177.33	4	21187	6852.38	4	641	2544.38	4	2440.5	3287.18	4	1221	3409.49	4	4416.5	4185.35	4	26579	10987.2	4	41876.5	13573.7	4	7056	6594.18	4	18450.5	9399.02	4	5522	6074.43	4	15566.5	9302.46
ORF74-rps14_2490	-	caaaatgaggatcccaaattgcatgagcaataggtcttacatgtaaaggg	40949	50	40	yes	4	2274	2150.61	4	12254	3963.24	4	308	1222.57	4	1292.5	1740.91	4	519.5	1450.64	4	1932.5	1831.36	4	9877.5	4083.15	4	17811	5773.18	4	1540.5	1439.67	4	3653.5	1861.16	4	878.5	966.387	4	2666.5	1593.49
ORF74-rps14_2520	-	taggtcttacatgtaaagggtcctgtacccacgactcaaaatttccttgc	40979	50	44	yes	4	4896	4630.34	4	26125	8449.45	4	1468	5827.06	4	6129	8255.33	4	2899	8095.09	4	9977	9454.84	4	42496.5	17567.2	4	36722.5	11903.1	4	33658.5	31455.5	4	51676	26324.7	4	28006	30807.8	4	40136	23985.1
ORF74-rps14_2550	-	acgactcaaaatttccttgccaagctacatgaaacagatttccggaagtc	41009	50	42	yes	4	9925	9386.47	4	39491	12772.3	4	1647.5	6539.57	4	7161	9645.36	4	3470.5	9690.93	4	11933.5	11308.9	4	33970	14042.5	4	25476.5	8257.85	4	7583.5	7087.15	4	17346.5	8836.62	4	4198.5	4618.52	4	12684.5	7580.19
ORF74-rps14_2580	-	gaaacagatttccggaagtccacagaaaaattattgctaattgaccaaag	41039	50	36	yes	4	3234.5	3059	4	18961.5	6132.6	4	669.5	2657.51	4	3071.5	4137.09	4	1157	3230.77	4	5306	5028.3	4	4161.5	1720.28	4	6683	2166.2	4	4168	3895.2	4	10254	5223.57	4	2152.5	2367.84	4	6532.5	3903.79
ORF74-rps14_2610	-	ttattgctaattgaccaaagtgagaagcaaaaatattctgataaagacgt	41069	50	30	yes	4	2360	2231.95	4	15428	4989.79	4	378	1500.43	4	1977	2662.88	4	911.5	2545.25	4	3602.5	3413.96	4	2441	1009.06	4	3283	1064.14	4	873.5	816.328	4	2004.5	1021.13	4	544.5	598.973	4	1442	861.732
ORF74-rps14_2640	-	aaatattctgataaagacgttcctcagtaatatcatcatgactctcgaag	41099	50	34	yes	4	7339	6940.79	4	34835	11266.5	4	1246.5	4947.84	4	7434.5	10013.7	4	1576.5	4402.17	4	11218.5	10631.4	4	23315	9637.93	4	37568.5	12177.3	4	12353	11544.5	4	28773.5	14657.7	4	7632	8395.52	4	25811.5	15424.8
ORF74-rps14_2670	-	tatcatcatgactctcgaagtcatgtgcggtagcaataccaaaccaaata	41129	50	40	yes	4	1559.5	1474.88	4	9664.5	3125.73	4	569	2258.58	4	2264	3049.45	4	919	2566.19	4	3467.5	3286.02	4	16022	6623.16	4	31284	10140.3	4	7295	6817.53	4	21412	10907.7	4	5723	6295.54	4	19494	11649.5
ORF74-rps14_2700	-	tagcaataccaaaccaaatacgacgagtagtggggtcctgagctaagcct	41159	50	48	yes	4	2231	2109.95	4	13069.5	4226.99	4	406.5	1613.56	4	1568	2111.98	4	698.5	1950.47	4	2634	2496.14	4	11516.5	4760.68	4	27183	8810.99	4	3305.5	3089.15	4	13256	6752.85	4	2700.5	2970.66	4	12964.5	7747.52
ORF74-rps14_2730	-	tggggtcctgagctaagccttggctaaaccttggaaatcgtaatgccata	41189	50	48	yes	4	5312	5023.77	4	25308.5	8185.38	4	1391	5521.42	4	3887	5235.51	4	1888	5272	4	6530	6188.24	4	26682.5	11030	4	35343.5	11456.1	4	7071.5	6608.66	4	20964.5	10679.7	4	5594.5	6154.18	4	15355.5	9176.37
ORF74-rps14_2760	-	ttggaaatcgtaatgccataatgcttttcaaatcctcctagccattatcc	41219	50	38	no	4	10378.5		4	41972		4	2501		4	9284		4	5095		4	15332.5		4	14393		4	18416		4	12919		4	19498		4	11293.5		4	21442
ORF74-rps14_2790	-	aatcctcctagccattatcctactgcaataattcttgctaagaagaatgc	41249	50	38	yes	4	7875.5	7448.18	4	37559	12147.5	4	1644	6525.67	4	5920.5	7974.49	4	3114.5	8696.84	4	10045.5	9519.75	4	16539	6836.88	4	24768.5	8028.36	4	6243	5834.39	4	13277	6763.55	4	4699	5169.1	4	11095	6630.32
ORF74-rps14_2820	-	attcttgctaagaagaatgcccatgttgtggcaattccacccagaaggta	41279	50	44	yes	4	2675	2529.85	4	15557	5031.51	4	547.5	2173.24	4	2859	3850.87	4	1169.5	3265.68	4	4393	4163.08	4	14089.5	5824.31	4	33336	10805.4	4	6434	6012.89	4	16707	8510.85	4	5725	6297.74	4	16062	9598.57
ORF74-rps14_2850	-	gcaattccacccagaaggtaatgggttactcctacagcacgtccttgtat	41309	50	48	yes	4	7636	7221.67	4	37172	12022.3	4	1923.5	7635.12	4	7145.5	9624.48	4	3640.5	10165.6	4	11132.5	10549.9	4	36425.5	15057.5	4	54269.5	17590.7	4	20171	18850.8	4	43011.5	21910.8	4	20568.5	22626.2	4	39943.5	23870
ORF74-rps14_2880	-	cctacagcacgtccttgtataatgctcaaggctctcggctgagtagcagg	41339	50	54	yes	4	2482.5	2347.8	4	16667.5	5390.67	4	156	619.225	4	1001	1348.28	4	300.5	839.108	4	1577	1494.46	4	10961	4531.05	4	31656	10260.8	4	2100	1962.55	4	7627	3885.33	4	971	1068.14	4	4184.5	2500.64
ORF74-rps14_2910	-	gctctcggctgagtagcaggagcaacttttaatttattatgagcccaaac	41369	50	44	yes	4	1393	1317.42	4	8894.5	2876.69	4	271.5	1077.69	4	1571.5	2116.7	4	677	1890.44	4	2739.5	2596.12	4	15287.5	6319.53	4	36313	11770.3	4	9457.5	8838.49	4	19535.5	9951.74	4	5852.5	6437.99	4	15806	9445.58
ORF74-rps14_2940	-	aatttattatgagcccaaacgatggattcaataagttcttgccaataacc	41399	50	34	yes	4	5396.5	5103.69	4	27148	8780.32	4	1802.5	7154.82	4	5025.5	6768.99	4	2385.5	6661.2	4	8367	7929.1	4	37005	15297.1	4	37290.5	12087.2	4	14530.5	13579.5	4	24609	12536.3	4	11107	12218.2	4	18749.5	11204.6
ORF74-rps14_2970	-	ataagttcttgccaataaccacgtccactgaatagaaacattaaactaaa	41429	50	32	yes	4	10329.5	9769.02	4	43315	14009.1	4	1773	7037.73	4	8091.5	10898.7	4	4183	11680.5	4	14154.5	13413.7	4	15823.5	6541.11	4	42577.5	13800.9	4	12191.5	11393.5	4	30083	15324.8	4	11702	12872.7	4	24905	14883.1
ORF74-rps14_3000	-	aatagaaacattaaactaaaagcccagacaaaatgagcacctaggaaaaa	41459	50	32	yes	4	2952.5	2792.3	4	16390.5	5301.08	4	393.5	1561.95	4	2396	3227.24	4	861.5	2405.63	4	4552.5	4314.24	4	6952.5	2874.02	4	21819.5	7072.48	4	2680.5	2505.06	4	9823	5004.01	4	1355.5	1491.11	4	6639.5	3967.73
ORF74-rps14_3030	-	aaatgagcacctaggaaaaaaaggccatatgcagataatgaagaaccata	41489	50	36	yes	4	3900	3688.39	4	20282.5	6559.85	4	586.5	2328.05	4	3000.5	4041.46	4	1257.5	3511.41	4	5665	5368.51	4	6197	2561.71	4	14239.5	4615.53	4	1893.5	1769.57	4	5579	2842.04	4	1150	1265.05	4	4527.5	2705.61
ORF74-rps14_3060	-	gcagataatgaagaaccataagactgaattacctgggatgcctgtgccca	41519	50	46	yes	4	4574	4325.82	4	26262.5	8493.92	4	960.5	3812.6	4	3426.5	4615.25	4	1550.5	4329.57	4	5978.5	5665.6	4	23460.5	9698.08	4	40721	13199.1	4	9197	8595.04	4	25307.5	12892.1	4	8693.5	9563.21	4	22957.5	13719.3
ORF74-rps14_3090	-	acctgggatgcctgtgcccataagaaatcgcggagccacccattaatagt	41549	50	52	yes	4	4690	4435.52	4	26446	8553.27	4	1285.5	5102.65	4	4239.5	5710.3	4	2007.5	5605.69	4	6947.5	6583.89	4	32324.5	13362.3	4	57916	18772.7	4	14349.5	13410.3	4	37904	19309	4	10920.5	12013	4	35070	20957.7
ORF74-rps14_3120	-	cggagccacccattaatagtaatagaactttgcgcaaagtttcctcccgt	41579	50	46	yes	4	5679.5	5371.33	4	26541	8584	4	1423	5648.44	4	5272	7101.01	4	2093	5844.43	4	8234	7803.06	4	20914	8645.41	4	41670	13506.7	4	10401.5	9720.71	4	23933.5	12192.2	4	9979	10977.3	4	22343	13352.1
ORF74-rps14_3150	-	tgcgcaaagtttcctcccgtgatatgagttactaccccttgatcacttac	41609	50	46	yes	4	11859.5	11216	4	48858.5	15802	4	2800	11114.3	4	11523	15520.7	4	6193	17293.2	4	16838.5	15957.2	4	36949.5	15274.2	4	51957	16841.1	4	26381	24654.3	4	39296.5	20018.4	4	24014	26416.4	4	37669	22510.8
ORF74-rps14_3180	-	actaccccttgatcacttacactgccccaaacatctgactgcattttcca	41639	50	46	yes	4	11581.5	10953.1	4	48862.5	15803.3	4	5170.5	20523.7	4	14934	20115	4	7375	20593.7	4	20788.5	19700.5	4	38480.5	15907	4	43803	14198.1	4	36814	34404.5	4	42986	21897.9	4	32462	35709.6	4	36483	21802.1
ORF74-rps14_3210	-	acatctgactgcattttccaactgaaatggaatattactaccgaaattgc	41669	50	36	yes	4	7112.5	6726.58	4	32670	10566.3	4	1635.5	6491.94	4	5636.5	7591.96	4	2585.5	7219.68	4	8777.5	8318.11	4	15754	6512.38	4	24038.5	7791.74	4	5711.5	5337.67	4	13599.5	6927.83	4	3685	4053.65	4	7527	4498.1
ORF74-rps14_3240	-	aatattactaccgaaattgcattgtacatccagaatagtcctaagaagac	41699	50	34	yes	4	9665.5	9141.05	4	42976.5	13899.6	4	1718.5	6821.39	4	7974	10740.4	4	3530	9857.07	4	12969.5	12290.7	4	39489.5	16324.1	4	32463.5	10522.6	4	8120	7588.54	4	15749.5	8023.08	4	4798	5278	4	10263.5	6133.42
ORF74-rps14_3270	-	cagaatagtcctaagaagacatgatcccaggccgatacttgacatgtacc	41729	50	46	yes	4	3853.5	3644.41	4	22240	7192.95	4	590.5	2343.92	4	2960.5	3987.58	4	1162	3244.74	4	4669.5	4425.11	4	28146	11635	4	60557	19628.7	4	15474	14461.2	4	38998.5	19866.5	4	12690.5	13960.1	4	36325	21707.6
ORF74-rps14_3300	-	gccgatacttgacatgtaccccctcttccaggtccatcacaaggaaaacg	41759	50	52	yes	4	15047	14230.6	4	50292	16265.6	4	2231.5	8857.69	4	9178	12362.1	4	4631.5	12932.9	4	13065	12381.2	4	41500	17155.2	4	54519	17671.6	4	16586	15500.4	4	50987	25973.7	4	14888	16377.4	4	44132.5	26373.4
ORF74-rps14_3330	-	ggtccatcacaaggaaaacgaaaaccaagatttgctttatccggtatcaa	41789	50	40	yes	4	5142	4863	4	27659.5	8945.75	4	1461.5	5801.26	4	5723	7708.47	4	2455	6855.27	4	8959	8490.11	4	15001	6201.1	4	39736	12879.9	4	5800.5	5420.85	4	17483.5	8906.41	4	4228.5	4651.53	4	11451	6843.06
ORF74-rps14_3360	-	tttgctttatccggtatcaaacgggaactgcgagcaaatagaacaccttt	41819	50	42	yes	4	3503	3312.93	4	18065	5842.65	4	381.5	1514.32	4	2121	2856.84	4	429.5	1199.32	4	3422	3242.9	4	9118	3769.19	4	26467	8578.9	4	3665.5	3425.59	4	14712	7494.56	4	2002.5	2202.83	4	11020	6585.5
ORF74-rps14_3390	-	cgagcaaatagaacacctttcaagagtatcaataccgtcacatgaatcgt	41849	50	40	yes	4	8941.5	8456.33	4	39580.5	12801.3	4	3201	12706	4	9400.5	12661.8	4	4460.5	12455.4	4	14462	13705.1	4	44596.5	18435.3	4	33871.5	10979	4	16259	15194.8	4	27640	14080.3	4	12763	14039.8	4	17882	10686.2
ORF74-rps14_3420	-	aataccgtcacatgaatcgtaaatgcatgaatgtgatgtaccaagaaatc	41879	50	36	yes	4	3332	3151.21	4	19490.5	6303.7	4	684	2715.06	4	3059.5	4120.93	4	1207.5	3371.79	4	5318.5	5040.15	4	11281.5	4663.54	4	27492	8911.14	4	2931.5	2739.63	4	9479	4828.78	4	1850.5	2035.63	4	6890.5	4117.73
ORF74-rps14_3450	-	atgtgatgtaccaagaaatccgcggttcctaatggaataggcaacaaagc	41909	50	44	yes	4	3209	3034.88	4	18503	5984.31	4	265	1051.89	4	1589	2140.27	4	671.5	1875.08	4	2779	2633.56	4	21388.5	8841.56	4	40979.5	13282.9	4	2783	2600.85	4	8748	4456.39	4	1729	1901.97	4	5852	3497.13
ORF74-rps14_3480	-	aatggaataggcaacaaagccaccttgccacccactgccactaaatcacc	41939	50	50	yes	4	7245	6851.89	4	34593.5	11188.4	4	3456	13718.2	4	11285.5	15200.8	4	5102	14246.7	4	17889.5	16953.2	4	26427.5	10924.6	4	49732.5	16120.1	4	21101.5	19720.4	4	42792.5	21799.3	4	19832.5	21816.6	4	49603	29642.5
ORF74-rps14_3510	-	cccactgccactaaatcaccacccccccaagttaaactggtacttgctgt	41969	50	52	yes	4	26275.5	24849.8	4	59497.5	19242.9	4	7346	29159.1	4	15647	21075.4	4	9134.5	25506.9	4	20595.5	19517.6	4	30969	12801.9	4	63881.5	20706.3	4	18421	17215.3	4	52621	26806.1	4	18414	20256.2	4	46865	28006.3
ORF74-rps14_3540	-	gttaaactggtacttgctgttgcaccaggagccgttgcaccaggtgctaa	41999	50	52	yes	4	2106	1991.73	4	12155.5	3931.38	4	205	813.725	4	1063	1431.79	4	460.5	1285.89	4	1744	1652.72	4	10053	4155.7	4	23956.5	7765.16	4	2234.5	2088.25	4	5734	2921	4	1678	1845.87	4	5207	3111.68
ORF74-rps14_3570	-	gccgttgcaccaggtgctaaagcatgggtgttttgtatccattgagcaaa	42029	50	48	yes	4	5129	4850.7	4	26998.5	8731.96	4	848.5	3368.03	4	3741.5	5039.53	4	1723	4811.26	4	7195.5	6818.91	4	26378.5	10904.3	4	40872.5	13248.2	4	6027.5	5632.99	4	13846.5	7053.66	4	4461.5	4907.84	4	12230.5	7308.88
ORF74-rps14_3600	-	ttttgtatccattgagcaaaaacgggttgtaattgtatagcggtatctga	42059	50	36	yes	4	5752.5	5440.37	4	30617.5	9902.43	4	1052	4175.8	4	3737	5033.47	4	1600	4467.8	4	6088.5	5769.85	4	19008.5	7857.72	4	23003	7456.1	4	1642	1534.53	4	3472.5	1768.95	4	773.5	850.882	4	2131.5	1273.77
ORF74-rps14_3630	-	aattgtatagcggtatctgaaaacatatcttgaggacgccctaaagcgct	42089	50	42	yes	4	7990	7556.46	4	31130	10068.2	4	1753	6958.34	4	3113	4192.99	3	2136	5964.51	3	5832	5526.77	4	18880.5	7804.81	4	39806.5	12902.7	4	4998	4670.87	4	13160.5	6704.2	4	5314.5	5846.17	4	12212	7297.83
ORF74-rps14_3660	-	tgaggacgccctaaagcgctcatggtatcattatgaatatacaaaccaaa	42119	50	40	yes	4	5011.5	4739.58	4	24266	7848.21	4	1036	4112.29	4	4283	5768.9	4	2192	6120.88	4	7842.5	7432.05	4	21576	8919.07	4	40755.5	13210.3	4	9214	8610.93	4	25798.5	13142.2	4	10071	11078.5	4	21313.5	12736.8
ORF74-rps14_3690	-	ttatgaatatacaaaccaaaactgtgaaagcctagaaatatacatgccca	42149	50	32	yes	4	3524	3332.79	4	18819	6086.52	4	470.5	1867.6	4	2588.5	3486.52	4	864	2412.61	4	4642.5	4399.53	4	11031	4559.99	4	18820.5	6100.4	4	6488.5	6063.82	4	16270.5	8288.49	4	4047	4451.87	4	14549	8694.41
ORF74-rps14_3720	-	cctagaaatatacatgcccagttgagatgggatatgattgcatcacgatg	42179	50	42	yes	4	4473	4230.3	4	21448	6936.8	4	399.5	1585.77	4	2599.5	3501.34	4	532.5	1486.94	4	4493	4257.85	4	16329	6750.07	4	31520	10216.8	4	3194	2984.95	4	8960.5	4564.64	4	1252.5	1377.8	4	6060	3621.43
ORF74-rps14_3750	-	gatatgattgcatcacgatgtctaaggacacgatctaatagatcgttgta	42209	50	38	yes	4	3532	3340.35	4	20889	6756	4	656.5	2605.9	4	2419	3258.22	4	1098.5	3067.42	4	4223.5	4002.46	4	14650	6056	4	29358	9515.98	4	2019	1886.85	4	6226.5	3171.89	4	1349	1483.96	4	4270.5	2552.03
ORF74-rps14_3780	-	cgatctaatagatcgttgtaccgagtagttggatcataatctcttaccat	42239	50	38	yes	4	5515	5215.76	4	26859.5	8687.01	4	1296	5144.33	4	4984.5	6713.77	4	1256	3507.22	4	8435	7993.54	4	36959	15278.1	4	47539	15409.1	4	21144.5	19760.6	4	36433	18559.6	4	10936	12030.1	4	26194	15653.4
ORF74-rps14_3810	-	ggatcataatctcttaccataaaaatggctgcatgcgcggcagcaccaac	42269	50	48	yes	4	2721.5	2573.83	4	16791.5	5430.77	4	534.5	2121.64	4	2367.5	3188.85	4	746	2083.11	4	3641.5	3450.92	4	7885.5	3259.7	4	16563	5368.66	4	3696	3454.09	4	10412	5304.06	4	2773.5	3050.97	4	8917	5328.75
ORF74-rps14_3840	-	gcatgcgcggcagcaccaactatgagaaatccaccaatccacatgtgatg	42299	50	52	yes	4	2930.5	2771.49	4	18688	6044.15	4	828.5	3288.64	4	3999.5	5387.04	4	1439.5	4019.62	4	6094	5775.06	4	31085.5	12850.1	4	46710	15140.4	4	20395	19060.1	4	33330	16978.9	4	14010	15411.6	4	26731	15974.3
ORF74-rps14_3870	-	ccaccaatccacatgtgatgtgtgaacaatgacagttgtgtaccatagtc	42329	50	44	yes	4	5676	5368.02	4	24007.5	7764.6	4	954	3786.8	4	4108.5	5533.86	4	1721.5	4807.07	4	6641.5	6293.9	4	27209.5	11247.8	4	28526	9246.3	4	8214	7676.38	4	14529	7401.34	4	5359.5	5895.67	4	10467.5	6255.32
ORF74-rps14_3900	-	gacagttgtgtaccatagtcagtagctagatacggataagggggcatgga	42359	50	48	yes	4	2198.5	2079.21	4	10814.5	3497.67	4	0	0	4	383.5	516.547	4	0	0	4	596.5	565.281	4	2455	1014.85	4	4217.5	1367.04	4	278.5	260.272	4	892	454.401	4	108	118.804	4	436	260.551
ORF74-rps14_3930	-	tacggataagggggcatggaatacatatggtgagctacaacaatggttaa	42389	50	42	yes	4	3801.5	3595.23	4	17156	5548.66	4	624.5	2478.88	4	2165	2916.1	4	1076.5	3005.99	4	3827	3626.71	4	7629	3153.67	4	18304	5932.98	4	2261.5	2113.48	4	5532.5	2818.36	4	1569	1725.97	4	4816.5	2878.32
ORF74-rps14_3960	-	tgagctacaacaatggttaaagagcctaacatagctaagttaagagataa	42419	50	34	yes	4	6692	6328.89	4	25925	8384.77	4	1026	4072.59	4	3323.5	4476.52	4	1554	4339.35	4	5500.5	5212.62	4	5890	2434.8	4	8393	2720.47	4	1570.5	1467.71	4	3823.5	1947.76	4	1157	1272.75	4	2833.5	1693.29
ORF74-rps14_3990	-	atagctaagttaagagataattgagcatgccatgacgttgttaggatctc	42449	50	38	yes	4	5406	5112.67	4	26317.5	8511.71	4	890.5	3534.74	4	4068.5	5479.98	4	1169.5	3265.68	4	7190	6813.7	4	16883	6979.08	4	27654.5	8963.82	4	6143.5	5741.4	4	15565	7929.09	4	4056	4461.77	4	10847	6482.11
ORF74-rps14_4020	-	catgacgttgttaggatctcatataggcctttatggccctgacctgtaaa	42479	50	44	yes	4	6329.5	5986.06	4	32259.5	10433.5	4	1087.5	4316.71	4	5071	6830.28	4	1866	5210.57	4	8357.5	7920.09	4	28577	11813.1	4	36424	11806.3	4	9599	8970.73	4	22085.5	11250.8	4	5699.5	6269.69	4	15063	9001.57
ORF74-rps14_4050	-	ttatggccctgacctgtaaatggacctttatgagcttctaaaatatcttt	42509	50	36	yes	4	8237.5	7790.53	4	34818	11261	4	1471.5	5840.96	4	6753.5	9096.48	4	3582	10002.3	4	11191.5	10605.8	4	38534.5	15929.4	4	39392.5	12768.5	4	13570.5	12682.3	4	26122	13307	4	11386	12525.1	4	17460	10434
ORF74-rps14_4080	-	tgagcttctaaaatatcttttagtccatgaccaataccccagttggtcct	42539	50	40	yes	4	8654	8184.43	4	36946.5	11949.4	4	1775	7045.66	4	7798	10503.3	4	4085	11406.8	4	13426.5	12723.8	4	38494.5	15912.8	4	37699	12219.6	4	23419	21886.2	4	35562.5	18116.2	4	20473	22521.2	4	30345	18134
ORF74-rps14_4110	-	ccaataccccagttggtcctatacatgtgacccgctatcaggaaaagaat	42569	50	46	yes	4	4158.5	3932.86	4	24920	8059.73	4	632	2508.65	4	3514.5	4733.78	4	1164	3250.32	4	5549.5	5259.06	4	27919.5	11541.3	4	39779	12893.8	4	11799	11026.7	4	25494.5	12987.4	4	6773	7450.58	4	15592	9317.7
ORF74-rps14_4140	-	cccgctatcaggaaaagaattgcaatagctaaatggtgatgggcaatatc	42599	50	42	yes	4	2505.5	2369.55	4	13947	4510.79	4	316.5	1256.31	4	1102	1484.32	4	422	1178.38	4	1708	1618.61	4	9713	4015.15	4	21194	6869.74	4	719.5	672.408	4	2183	1112.06	4	402.5	442.767	4	1733.5	1035.93
ORF74-rps14_4170	-	aaatggtgatgggcaatatcagtcagccacagacccccagttactggatc	42629	50	50	yes	4	7385.5	6984.76	4	33226	10746.1	4	1235.5	4904.18	4	5724	7709.82	4	1766	4931.33	4	9562.5	9062.03	4	30584	12642.8	4	53917	17476.4	4	17270	16139.7	4	38987.5	19860.9	4	15904	17495.1	4	38073	22752.2
ORF74-rps14_4200	-	agacccccagttactggatctaatcctccacgaaaagtaagaaagtccgc	42659	50	48	yes	4	10273.5	9716.06	4	39669	12829.9	4	1464	5811.18	4	6866.5	9248.69	4	2733.5	7632.95	4	10942	10369.3	4	37145.5	15355.2	4	57397.5	18604.6	4	10606.5	9912.29	4	30252.5	15411.2	4	5874.5	6462.19	4	18613	11123
ORF74-rps14_4230	-	cgaaaagtaagaaagtccgcatattttgaccaattcaaggtgaaaaatgg	42689	50	36	yes	4	6395	6048.01	4	27961	9043.26	4	764	3032.61	4	3035	4087.93	4	1231.5	3438.81	4	5289.5	5012.66	4	7729	3195.01	4	11515.5	3732.59	4	1967.5	1838.72	4	5452	2777.35	4	839.5	923.485	4	2907	1737.21
ORF74-rps14_4260	-	caattcaaggtgaaaaatggggttgctccctcggcaaaactgggataaag	42719	50	46	yes	4	4120.5	3896.92	4	18978.5	6138.1	4	174.5	692.658	4	1255	1690.4	4	464.5	1297.06	4	2386.5	2261.6	4	22951.5	9487.67	4	42557	13794.3	4	3017.5	2820	4	10881.5	5543.23	4	1507.5	1658.31	4	5650	3376.41
ORF74-rps14_4290	-	tcggcaaaactgggataaagttgagccaaaagatctcgattcaagataaa	42749	50	38	yes	4	2659.5	2515.2	4	12515	4047.65	4	243.5	966.546	4	1328.5	1789.39	4	479.5	1338.94	4	2401	2275.34	4	10630	4394.22	4	17897	5801.06	4	2242.5	2095.73	4	5279.5	2689.47	4	1219.5	1341.5	4	3703.5	2213.19
ORF74-rps14_4320	-	agatctcgattcaagataaattcatgaggaagtggtatctctttaggatc	42779	50	36	yes	4	2438	2305.71	4	11751	3800.56	4	319	1266.23	4	1330	1791.42	4	503.5	1405.96	4	2219	2102.86	4	20967	8667.32	4	32070.5	10395.2	4	3846.5	3594.74	4	7227.5	3681.82	4	2327.5	2560.35	4	5151.5	3078.51
ORF74-rps14_4350	-	agtggtatctctttaggatctactccagcgtttagaaattggttaatcgg	42809	50	40	yes	4	8148.5	7706.36	4	32811	10611.9	4	1348.5	5352.72	4	5148	6933.99	4	2193	6123.67	4	7793.5	7385.61	4	21177.5	8754.34	4	29159	9451.48	4	5173.5	4834.89	4	11168	5689.18	4	2566.5	2823.26	4	5532	3305.89
ORF74-rps14_4380	-	tttagaaattggttaatcggtaaagatacatgtacttgatgccccgccca	42839	50	40	yes	4	9812	9279.6	4	31564	10208.6	4	1762.5	6996.05	4	6428	8658.06	4	3145	8782.01	4	9608	9105.15	4	10239	4232.59	4	38610.5	12515	4	4859.5	4541.44	4	21720	11064.6	4	5515	6066.73	4	28694	17147.4
ORF74-rps14_4410	-	tgtacttgatgccccgcccaagagagagacccaagtcctagtagccctgc	42869	50	58	yes	4	5935.5	5613.44	4	28466.5	9206.75	4	909	3608.17	4	3511.5	4729.74	4	1440	4021.02	4	4940	4681.46	4	19859.5	8209.5	4	51346.5	16643.2	4	6487	6062.42	4	21949.5	11181.5	3	5621	6183.33	3	20004	11954.3
ORF74-rps14_4440	-	ccaagtcctagtagccctgccaaatggtgattcagcatagattctacatc	42899	50	46	yes	4	8308	7857.21	4	33352	10786.8	4	1406	5580.96	4	5674.5	7643.15	4	2064.5	5764.85	4	8473.5	8030.02	4	27344	11303.4	4	44399.5	14391.5	4	12151	11355.7	4	24448	12454.3	4	8588.5	9447.71	4	19511	11659.7
ORF74-rps14_4470	-	ttcagcatagattctacatcttgaaaccaagccaattttggcgccgcttt	42929	50	42	yes	4	5442.5	5147.19	4	24218.5	7832.84	4	902	3580.39	4	4458	6004.61	4	1045.5	2919.42	4	7546	7151.07	4	21497.5	8886.62	4	32044	10386.6	4	7889	7372.65	4	18133	9237.28	4	3149.5	3464.58	4	13369.5	7989.54
ORF74-rps14_4500	-	gccaattttggcgccgctttatgataatgaaaccaaccagcaaaaagcat	42959	50	42	yes	4	6548.5	6193.18	4	34491	11155.2	4	1067.5	4237.32	4	6065.5	8169.8	4	2744.5	7663.66	4	10186.5	9653.37	4	31948.5	13206.8	4	52243	16933.8	4	12908.5	12063.6	4	32308.5	16458.5	4	8597	9457.06	4	22834	13645.5
ORF74-rps14_4530	-	aaccaaccagcaaaaagcattaacgctgcaaagaccaatgccccaattgc	42989	50	46	yes	4	4705.5	4450.18	4	27035.5	8743.93	4	1012.5	4019.01	4	5166	6958.23	4	1776	4959.25	4	8277	7843.81	4	23166	9576.34	4	50611.5	16405	4	10038	9381	4	34195.5	17419.8	4	6646.5	7311.43	4	30459	18202.1
ORF74-rps14_4560	-	aagaccaatgccccaattgctgtacaatagagttgtaattcactagttat	43019	50	36	yes	4	8024.5	7589.09	4	40241.5	13015.1	4	1756	6970.25	4	6234	8396.75	4	3930.5	10975.4	4	10626.5	10070.3	4	38798.5	16038.5	4	43764	14185.5	4	10098	9437.07	4	29197	14873.5	4	9349	10284.3	4	19701	11773.2
ORF74-rps14_4590	-	agttgtaattcactagttattccagatgctcgccaaatctgaaaaaaacc	43049	50	36	yes	4	9747.5	9218.6	4	43321	14011.1	4	2176	8637.39	4	9574.5	12896.2	4	4427.5	12363.2	4	15646.5	14827.6	4	38774.5	16028.6	4	39460.5	12790.6	4	16921.5	15814	4	33238.5	16932.3	4	14358.5	15794.9	4	20828	12446.7
ORF74-rps14_4620	-	cgccaaatctgaaaaaaaccagaggttatttgtattcctcggaaaccccc	43079	50	44	yes	4	5608.5	5304.18	4	29556	9559.12	4	1530	6073.16	4	4872	6562.24	4	2039.5	5695.04	4	7523	7129.27	4	19722	8152.66	4	35838	11616.4	4	11546	10790.3	4	18449.5	9398.51	4	12122.5	13335.3	4	23172	13847.5
ORF74-rps14_4650	-	tgtattcctcggaaacccccgcctacgtcaccatttaatatttcttggcc	43109	50	48	yes	0			0			4	10021.5	39779.2	4	19908	26814.7	4	11672.5	32594	4	26823.5	25419.6	4	40133	16590.1	4	42725	13848.7	4	28320	26466.4	4	46345	23609	4	26774	29452.5	4	37382.5	22339.6
ORF74-rps14_4680	-	ccatttaatatttcttggcccactattggccaaaccacctgggcactagg	43139	50	48	yes	4	3378	3194.71	4	17371	5618.2	4	632	2508.65	4	3269	4403.11	4	872.5	2436.34	4	4706.5	4460.18	4	13516.5	5587.44	4	30893	10013.5	4	4220	3943.8	4	16278	8292.31	4	2734	3007.51	4	10405.5	6218.27
ORF74-rps14_4710	-	caaaccacctgggcactaggcccaatgtgagttggatcacttagccacgc	43169	50	56	yes	4	3598.5	3403.25	4	20597.5	6661.73	4	1261	5005.4	4	4686.5	6312.38	4	1680.5	4692.58	4	6789.5	6434.16	4	31020.5	12823.2	4	40279	13055.9	4	13273	12404.3	4	33170.5	16897.7	4	12064.5	13271.5	4	27060	16170.9
ORF74-rps14_4740	-	gttggatcacttagccacgcttcataattagaaaaacgagcaccgtggaa	43199	50	44	yes	4	6666.5	6304.78	4	31636	10231.8	4	885.5	3514.89	4	3943	5310.94	4	1406.5	3927.47	4	6263	5935.21	4	24124	9972.36	4	28118	9114.05	4	4027	3763.43	4	11601.5	5910.02	4	2105.5	2316.14	4	7532	4501.08
ORF74-rps14_4770	-	gaaaaacgagcaccgtggaaatacatgccgctcagccaaagaaagatgat	43229	50	46	yes	4	5000.5	4729.17	4	23364.5	7556.64	4	753	2988.95	4	2260	3044.06	4	1044	2915.24	4	4162	3944.17	4	19100	7895.54	4	27963	9063.81	4	4799.5	4485.37	4	15068.5	7676.17	4	3988.5	4387.52	4	11339.5	6776.43
ORF74-rps14_4800	-	ctcagccaaagaaagatgatggagagttgaccgaaatgtgcactaaatac	43259	50	42	yes	4	2036	1925.53	4	9725	3145.3	4	153	607.316	4	1114	1500.48	4	333.5	931.256	4	1966.5	1863.58	4	6345.5	2623.1	4	10311	3342.16	4	2112.5	1974.23	4	6142.5	3129.1	4	1161	1277.15	4	4824.5	2883.1
ORF74-rps14_4830	-	ccgaaatgtgcactaaatacttttcgagagatctcctccaaatcactggt	43289	50	42	yes	4	5222.5	4939.13	4	23470	7590.76	4	2222.5	8821.97	4	7438	10018.5	4	3149.5	8794.58	4	10882	10312.5	4	27304	11286.9	4	32841.5	10645.1	4	15311	14308.9	4	34802.5	17729	4	13327.5	14660.8	4	24629	14718.2
ORF74-rps14_4860	-	atctcctccaaatcactggtatggctatcgaaatcgtgagcatcagcatg	43319	50	46	yes	4	9766	9236.1	4	35914.5	11615.6	4	818	3246.96	4	4870.5	6560.22	4	1659	4632.55	4	7790	7382.3	4	25712	10628.8	4	25295	8199.02	4	5821.5	5440.48	4	14019	7141.53	4	2994	3293.52	4	9465	5656.24
ORF74-rps14_4890	-	aaatcgtgagcatcagcatgtaggttccagatccaagtggtagtatcagg	43349	50	46	yes	4	3365	3182.42	4	19271	6232.7	4	179	710.521	4	1162.5	1565.8	4	416	1161.63	4	2049.5	1942.24	4	16566.5	6848.25	4	30414.5	9858.43	4	2894	2704.58	4	10316.5	5255.41	4	1391.5	1530.71	4	7869.5	4702.77
ORF74-rps14_4920	-	atccaagtggtagtatcaggccctttagctattgttcttgagaaatgacc	43379	50	42	yes	4	5356.5	5065.86	4	25542.5	8261.06	4	1574.5	6249.8	4	5261.5	7086.87	4	2573.5	7186.17	4	7817	7407.88	4	21382.5	8839.08	4	52425.5	16993	4	8569	8008.15	4	30168	15368.1	4	6501.5	7151.92	4	23522	14056.6
ORF74-rps14_4950	-	attgttcttgagaaatgacccggtctggcccattcctcgaacgaagtttt	43409	50	46	yes	4	9343	8836.05	4	30699.5	9928.96	4	1774.5	7043.68	4	6343	8543.57	4	2652.5	7406.77	4	9106	8629.42	4	31553	13043.4	4	45048.5	14601.8	4	19895	18592.8	4	45703	23281.9	4	16353.5	17989.5	4	41231.5	24639.7
ORF74-rps14_4980	-	cattcctcgaacgaagtttttacgggatccctatctaccaaaattttaac	43439	50	38	yes	4	5054	4779.77	4	24768	8010.57	4	1436	5700.04	4	6057	8158.35	4	2444.5	6825.95	4	9126.5	8648.85	4	25318.5	10466.1	4	39147.5	12689.1	4	18606.5	17388.7	4	45100.5	22975	4	17487	19236.4	4	33915.5	20267.7
ORF74-rps14_5010	-	ctatctaccaaaattttaacttctggttccggcgaacgaataatcattga	43469	50	36	yes	4	3247	3070.82	4	18232	5896.67	4	488	1937.06	4	2458.5	3311.42	4	1153.5	3221	4	4097.5	3883.05	4	21094.5	8720.03	4	47593	15426.6	4	4296	4014.82	4	20474	10429.8	4	2761.5	3037.76	4	13520	8079.48
ORF74-rps14_5040	-	ggcgaacgaataatcattgagtcctcctctttccggacaacacatacaaa	43499	50	44	no	4	9597		4	41658.5		4	3269		4	11669.5		4	4974.5		4	17194.5		4	33362.5		4	34757.5		4	24929		4	46075.5		4	21086		4	34656
ORF74-rps14_5070	-	ttccggacaacacatacaaagagacccgccaacagtcaaataattagtga	43529	50	42	no	4	7188.5		4	35597.5		4	1278.5		4	6600.5		4	2464.5		4	10305		4	2439.5		4	9538.5		4	498		4	2845.5		4	430.5		4	2401.5
ORF74-rps14_5100	-	aacagtcaaataattagtgaaccttagagatagagagatatttctataat	43559	50	26	no	4	6687		4	22188.5		4	1041		4	3441		4	1069.5		4	4589.5		4	453		4	668		4	113.5		4	225.5		4	0		4	188.5
ORF74-rps14_5130	-	tagagagatatttctataattagttcgtttctcttctatttttctatctc	43589	50	26	no	4	10497.5		4	35471		4	4631		4	12226.5		4	6131.5		4	15007.5		4	832.5		4	745.5		4	500		4	1020.5		4	390		4	808
ORF74-rps14_5160	-	ctcttctatttttctatctcccatctatctattttctttagttatttact	43619	50	26	no	3	21771		3	53421		4	4256.5		4	17961.5		4	9333		4	24765		4	4575.5		4	9327.5		4	1780		4	4670		4	1935		4	4697.5
ORF74-rps14_5190	-	attttctttagttatttactagagcaattatgatctggaagtcgatccgg	43649	50	34	no	4	5164		4	20422.5		4	363.5		4	1733.5		4	660.5		4	2689		4	974		4	1208.5		4	308		4	965		4	231.5		4	729.5
ORF74-rps14_5220	-	tgatctggaagtcgatccggggcaagtgttcggatctattatgacatagc	43679	50	48	no	4	701		4	3802		4	0		4	209.5		4	0		4	568		4	558.5		4	2045		4	0		4	262		4	0		4	342
ORF74-rps14_5250	-	cggatctattatgacatagccttgaggcgctcaacggaccttttaacctt	43709	50	46	no	4	494		4	3611		4	0		4	510.5		4	221.5		4	1068		4	558		4	2196.5		4	364		4	1052.5		4	321		4	928
ORF74-rps14_5580	-	cttttttattcctaaaaaatagcagatgaaatagaaggcttagaagggag	44039	50	32	no	4	0		4	780.5		4	0		4	0		4	0		4	0		4	182		4	524.5		4	0		4	0		4	0		4	0
ORF74-rps14_5610	-	atagaaggcttagaagggagataatgaaattatgtgattgggtcttccaa	44069	50	36	no	4	284.5		4	2051.5		4	0		4	119.5		4	0		4	321		4	227		4	398		4	0		4	0		4	0		4	0
ORF74-rps14_5640	-	tatgtgattgggtcttccaaaagcaaaggaataatccgttttttagttaa	44099	50	32	no	4	671.5		4	4792.5		4	0		4	219.5		4	0		4	635		4	425.5		4	623.5		4	0		4	144.5		4	0		4	230
ORF74-rps14_5670	-	ataatccgttttttagttaactgatctgatgggtccaacaaacaataaat	44129	50	30	no	4	2655		4	11484		4	437		4	2422.5		4	831.5		4	3540.5		4	8435		4	22966.5		4	1507.5		4	3798.5		4	1120.5		4	3310
ORF74-rps14_5700	-	gggtccaacaaacaataaattataacaaatatctaaattctaaataaaaa	44159	50	20	no	4	3086.5		4	9170.5		4	555.5		4	2359		4	1061		4	4142		4	272		4	380		4	175.5		4	335		4	131		4	214.5
ORF74-rps14_5730	-	atctaaattctaaataaaaaaatcaaaaataatagactaagattctaaat	44189	50	14	no	4	692		4	1938		4	168		4	564.5		4	234.5		4	1019.5		4	0		4	0		4	105		4	0		4	0		4	0
ORF74-rps14_5760	-	aatagactaagattctaaataaaggataataaataaacgggatcttcttt	44219	50	24	no	4	3071		4	9334.5		4	365.5		4	1870		4	902		4	3291		4	258		4	194.5		4	115		4	208		4	0		4	197.5
ORF74-rps14_5790	-	aaataaacgggatcttcttttattcgaaacgtctcgtgatcttcaaccaa	44249	50	36	yes	4	5773	5459.76	4	18597.5	6014.88	4	1287	5108.6	4	4224	5689.43	4	2657.5	7420.73	4	9442.5	8948.31	4	3979.5	1645.04	4	9679	3137.31	4	5325.5	4976.94	4	13910.5	7086.26	4	4005.5	4406.22	4	9903	5917.98
ORF74-rps14_5820	-	gtctcgtgatcttcaaccaattatgcgcttcaatataattaccgggagta	44279	50	40	yes	4	3926.5	3713.45	4	13860	4482.66	4	659.5	2617.81	4	1815	2444.68	4	1109.5	3098.14	4	3153	2987.98	4	6788	2806.02	4	15421.5	4998.66	4	2970.5	2776.08	4	7856	4001.99	4	2399	2639	4	6247	3733.18
ORF74-rps14_5850	-	caatataattaccgggagtaagcgctatagcctgtttccaatactcagcg	44309	50	44	yes	4	2523.5	2386.58	4	8974	2902.41	4	462	1833.86	4	2334.5	3144.4	4	790	2205.97	4	3379.5	3202.63	4	4866	2011.5	4	12350.5	4003.24	4	2146.5	2006.01	4	5301	2700.43	4	1945.5	2140.13	4	5719.5	3417.94
ORF74-rps14_5880	-	cctgtttccaatactcagcggcttgatcgaaccaagcctctgcaatttca	44339	50	48	yes	4	3079	2911.93	4	11154	3607.47	4	599	2377.66	4	2513.5	3385.51	4	1004	2803.54	4	3440	3259.96	4	5361.5	2216.33	4	12628	4093.19	4	2295	2144.79	4	5227.5	2662.98	4	2147	2361.79	4	4867.5	2908.79
ORF74-rps14_5910	-	accaagcctctgcaatttcagaatctccctgttgaatggcctgttctccc	44369	50	50	yes	4	5788.5	5474.42	4	19716	6376.63	4	2110	8375.41	4	6084	8194.71	4	2702	7544.99	4	7748	7342.49	4	9491.5	3923.59	4	19035	6169.93	4	4035.5	3771.37	4	8790.5	4478.04	4	4306	4736.78	4	9603.5	5739
ORF74-rps14_5940	-	gttgaatggcctgttctccccggtaatgacagatcacggccatattatta	44396	50	46	yes	4	3635.5	3438.24	4	11362	3674.74	4	385.5	1530.2	4	1827.5	2461.51	4	363	1013.63	4	2456	2327.46	4	4523	1869.71	4	13804	4474.37	4	1094	1022.4	4	3585.5	1826.52	4	441	485.118	4	3017.5	1803.24
ycf3-ex2-ex3	-	ggcctgttctccccggtaatgacagatcac	44396	30	57	yes	4	7449.5	7045.29	4	21941	7096.25	4	1500	5954.08	4	6327	8522.02	4	2548.5	7116.36	4	7603.5	7205.56	4	5506.5	2276.27	4	17354.5	5625.22	4	2483	2320.48	4	9891	5038.66	4	2193.5	2412.94	4	6756	4037.35
ycf3-in2-ex3	-	ggcctgttctccccggccggaataggtagt	44397	30	63	no	4	3551		4	15646		4	181		4	1067.5		4	288		4	1472		4	2425		4	19370.5		4	407		4	2451.5		4	259.5		4	1481.5
ycf3-intron2_0	-	gccggaataggtagttcaattccttcccttagaaccgtacttgagaattt	44421	50	42	no	4	4953.5		4	16978		4	983.5		4	3717		4	1323.5		4	5026		4	1883.5		4	4126.5		4	594		4	2053.5		4	480.5		4	1357
ycf3-intron2_93	-	tttgatctataccatatctaataaaatctaatgagatttctcatggatct	44514	50	26	no	4	2697		4	9143.5		4	207		4	1445		4	311		4	2765		4	125.5		4	0		4	116.5		4	160.5		4	0		4	0
ycf3-intron2_186	-	atgagtttcaaactgaaatttggatgaataatccgtttatttagttttat	44607	50	24	no	4	1862		4	7148.5		4	103		4	821		4	342		4	1460		4	172		4	248		4	111.5		4	175		4	0		4	155.5
ycf3-intron2_279	-	tagtgttagaattttatgaaaggtaactatctcggtttcatagataaatt	44700	50	26	no	4	2477.5		4	9664		4	317		4	1851		4	737		4	3258		4	1666.5		4	802		4	377		4	858.5		4	238.5		4	602
ycf3-intron2_372	-	atacttactatctttgggatctgatcctacaccgctgctcaagactttag	44793	50	42	no	4	4223.5		4	18530.5		4	956		4	4747.5		4	1513.5		4	6056.5		4	3342.5		4	5180.5		4	963		4	3770		4	985.5		4	3234
ycf3-intron2_465	-	acatcatgagataagtatttcttccatcatgacataagtacgcagttatt	44886	50	32	no	4	2985		4	12381.5		4	679.5		4	2454		4	1016		4	3742.5		4	952		4	1267.5		4	315.5		4	1085		4	308.5		4	791.5
ycf3-intron2_558	-	tcctctatctctatcaattaaagccttatatccatagaaaaaagttgcta	44979	50	30	no	3	3884		3	15406		4	774.5		4	2355		4	959		4	3922.5		4	1028		4	1669		4	385.5		4	1306.5		4	357		4	1000
ycf3-intron2_651	-	tctttgctacagctgataaaaatcgttgttttagacgatgcatatgtaga	45072	50	34	no	4	1885.5		4	8717		4	184		4	924.5		4	430		4	1761.5		4	532		4	771.5		4	0		4	174.5		4	0		4	254.5
ycf3-intron2_733	-	gatttttctttttttttttttttttctttctatagtggagatagtcgcac	45154	50	26	no	4	10252.5		4	44992.5		4	1762		4	6185		4	2602.5		4	12269		4	2287		4	1404.5		4	738.5		4	1806.5		4	780.5		4	1613
ycf3-ex2-in2	-	tggagatagtcgcacgtaatgacagatcac	45179	30	47	no	4	554		4	3795.5		4	0		4	322.5		4	0		4	636		4	1322.5		4	3039.5		4	278.5		4	835		4	265		4	1029
ORF74-rps14_5970	-	agatcacggccatattattaaaagcttgtggtaagaatgggtttcgttct	45212	50	38	yes	4	2729	2580.92	4	8652	2798.26	4	270	1071.73	4	804.5	1083.6	4	513.5	1433.88	4	1600.5	1516.73	4	2699.5	1115.92	4	3914.5	1268.83	4	470.5	439.705	4	1103	561.888	4	388	426.816	4	884	528.274
ORF74-rps14_6000	-	gtaagaatgggtttcgttctagtgctcgaaaataatattccaaagctttc	45242	50	36	yes	4	4571	4322.98	4	14710	4757.57	4	508.5	2018.43	4	2465.5	3320.85	4	1206.5	3369	4	4590.5	4350.25	4	3858.5	1595.02	4	5616.5	1820.51	4	1564	1461.63	4	3218.5	1639.56	4	1491	1640.16	4	3201.5	1913.2
ORF74-rps14_6030	-	aataatattccaaagctttcgtatgttctccattacttgtgtggataagc	45272	50	34	yes	4	5567	5264.93	4	18074	5845.57	4	1443	5727.83	4	3316.5	4467.09	4	1836	5126.79	4	4985.5	4724.57	4	7512	3105.3	4	15173.5	4918.28	4	2487.5	2324.69	4	6440.5	3280.91	4	2945	3239.62	4	6953	4155.08
ORF74-rps14_6060	-	cattacttgtgtggataagccctatattatagagtatataacttcgatca	45302	50	32	yes	4	4467	4224.62	4	14888	4815.14	4	549.5	2181.18	4	2533	3411.77	4	669.5	1869.49	4	3879	3675.99	4	5469	2260.77	4	7310	2369.43	4	1536.5	1435.93	4	5298	2698.9	4	1046.5	1151.19	4	4271.5	2552.63
ORF74-rps14_6090	-	agagtatataacttcgatcatagggatcaatttctagtcgcatagcttca	45332	50	36	yes	4	3788.5	3582.94	4	12687.5	4103.44	4	617.5	2451.1	4	2588	3485.85	4	1019.5	2846.82	4	4267.5	4044.15	4	9925.5	4102.99	4	14437	4679.55	4	3919.5	3662.96	4	8938	4553.18	4	3094	3403.53	4	8565.5	5118.7
ORF74-rps14_6120	-	tttctagtcgcatagcttcataataattctgcaaagcttccgcgtaattt	45362	50	36	yes	4	4197.5	3969.74	4	15662.5	5065.63	4	658	2611.86	4	2985	4020.58	4	1207.5	3371.79	4	4338	4110.96	4	3394	1403.01	4	5673	1838.82	4	2318	2166.28	4	6202.5	3159.67	4	2060.5	2266.64	4	6225.5	3720.33
ORF74-rps14_6150	-	gcaaagcttccgcgtaatttccttcggattgagccgacatcccatctctg	45392	50	52	yes	4	4997	4725.86	4	19517.5	6312.43	4	1494	5930.27	4	5338.5	7190.58	4	2019	5637.8	4	7515	7121.69	4	11172	4618.27	4	22105	7165.02	4	7027.5	6567.54	4	18297	9320.82	4	8204	9024.74	4	19932	11911.3
ORF74-rps14_6180	-	gagccgacatcccatctctgtaataggtaaatgcctctttttctcctgaa	45409	50	44	yes	4	8126	7685.08	4	24341.5	7872.63	4	2143	8506.4	4	7421	9995.56	4	3125	8726.16	4	9148	8669.22	4	17161	7094	4	22621.5	7332.44	4	9883.5	9236.61	4	21365.5	10884	4	10519	11571.3	4	21556.5	12882.1
ycf3-ex1-ex2	-	attgagccgacatcccatctctgtaatagg	45409	30	47	yes	4	5649.5	5342.96	4	14821	4793.47	4	1395	5537.3	4	4693	6321.14	4	1916	5350.18	4	5540.5	5250.53	4	13879	5737.29	4	19887	6446.09	4	6013	5619.44	4	15702.5	7999.14	4	6788	7467.08	4	15636.5	9344.29
ycf3-in1-ex2	-	attgagccgacatccgttacggtcgtcatt	45410	30	50	no	4	2535		4	9458.5		4	370		4	1006		4	461.5		4	1657		4	1081		4	3710.5		4	278.5		4	1101		4	309.5		4	767.5
ycf3-intron1_0	-	gttacggtcgtcattcaattgaaagaatctccgttccagaaccgtacgtg	45434	50	46	no	4	2498		4	10924.5		4	456		4	2015.5		4	719.5		4	2875		4	960.5		4	4384		4	329		4	1289		4	228		4	857
ycf3-intron1_93	-	aataatacatagaatcaaaaaagattcaacgatgaaaatattctcattat	45527	50	20	no	4	294		4	1112		4	0		4	143		4	0		4	306		4	172		4	110		4	0		4	0		4	0		4	0
ycf3-intron1_186	-	ccttcctgcaagagattctttcttaacatcaagcctattgggactagata	45620	50	40	no	4	3127		4	12767.5		4	534.5		4	2184.5		4	851.5		4	3164		4	840		4	2411		4	212.5		4	712		4	120.5		4	519
ycf3-intron1_279	-	tcctaatttccaggaattagtcacttcaatagccttcgatggttatacgg	45713	50	40	no	4	2655		4	10188.5		4	261.5		4	1424		4	297.5		4	2326.5		4	8366		4	7990		4	1212		4	4184.5		4	603		4	2405.5
ycf3-intron1_372	-	ttcttttagtcccaagcccgctaaggaaagggctgacttagaacaaagtt	45806	50	44	no	4	930.5		4	3400		4	0		4	492		4	176		4	874.5		4	429		4	1921		4	0		4	125.5		4	0		4	215.5
ycf3-intron1_465	-	tgcctattagcgctagtagagtaggattgacccgtaatacagaacctcta	45899	50	44	no	4	1726.5		4	6828.5		4	176.5		4	929.5		4	479		4	1734.5		4	811		4	2878		4	132.5		4	447		4	132.5		4	629.5
ycf3-intron1_558	-	agcatctgaggttgcattaatcgaggatacacgacagaaggaattgttct	45992	50	42	no	4	2737		4	10704		4	125.5		4	725		4	273.5		4	1534.5		4	7207.5		4	10692		4	1826.5		4	4958		4	1182.5		4	3420
ycf3-intron1_651	-	ttttctcgaatcacgtgtttttctcctcgtaagactgagagaaatgacta	46085	50	38	no	4	3598		4	13616.5		4	193.5		4	1498		4	523		4	2634		4	871.5		4	2325.5		4	113		4	535		4	0		4	600
ycf3-intron1_688	-	agagaaatgactaaatatgaaataaaaaaaaaaaaagaatcaaatcgcac	46122	50	22	no	4	246		4	1014.5		4	0		4	221.5		4	197		4	1221.5		4	235		4	232		3	144		3	117		4	0		4	146.5
ycf3-ex1-in1	-	agaatcaaatcgcaccatctctgtaatagg	46147	30	40	no	4	2174.5		4	11216		4	336		4	1724.5		4	595		4	2607.5		4	10507.5		4	8269.5		4	2190.5		4	6129		4	2211		4	5562
ORF74-rps14_6210	-	atgcctctttttctcctgaagttgtcggaattactcgtaataagatattg	46190	50	36	yes	4	6276	5935.46	4	22279.5	7205.73	4	1248	4953.8	4	4364.5	5878.67	4	1918.5	5357.17	4	6054	5737.15	4	8346.5	3450.27	4	16594.5	5378.87	4	2673.5	2498.52	4	8714	4439.07	4	2113	2324.39	4	6634	3964.44
ORF74-rps14_6240	-	ttactcgtaataagatattggctacaattgaaaaggtcttatcaataaaa	46220	50	26	yes	4	5035	4761.8	4	14860	4806.08	4	738.5	2931.39	4	2414	3251.49	4	1071	2990.63	4	3842	3640.92	4	1241	513.004	4	2183	707.589	4	412	385.034	4	2017.5	1027.75	4	368	404.815	4	1678.5	1003.06
ORF74-rps14_6270	-	aaaaggtcttatcaataaaatttccatttatccgtgatctaggcataggt	46250	50	32	yes	4	4437.5	4196.72	4	15889.5	5139.05	4	874	3469.25	4	2430.5	3273.71	4	1328	3708.27	4	4289	4064.53	4	3576.5	1478.45	4	6708.5	2174.47	4	1108.5	1035.95	4	4889	2490.55	4	1143	1257.35	4	4990	2982
ORF74-rps14_6300	-	tccgtgatctaggcataggtagcaatccattctagaattcttctcattac	46280	50	40	no	4	3618		4	13226.5		4	503.5		4	2628.5		4	303		4	3519.5		4	1713		4	2325		4	642.5		4	2521.5		4	322		4	3158.5
ORF74-rps14_6330	-	tctagaattcttctcattacctctcatgggaaaaagatcccacaaagaaa	46310	50	36	no	4	3711.5		4	14478		4	459		4	2388.5		4	888.5		4	3641		4	1106.5		4	2664		4	314.5		4	1135.5		4	346.5		4	1365
ORF74-rps14_6360	-	aaaaagatcccacaaagaaaagaattgtatagtacgaaataacataaaaa	46340	50	24	no	4	1711		4	6604		4	174.5		4	879		4	382.5		4	1561		4	365.5		4	451		4	0		4	141.5		4	0		4	232
ORF74-rps14_6390	-	agtacgaaataacataaaaacttcttttttttttaagaaaaaaacaaaag	46370	50	18	no	4	326		4	1876.5		4	0		4	301		4	147		4	832		4	232.5		4	297.5		4	0		4	264		4	0		4	238
ORF74-rps14_6420	-	ttttaagaaaaaaacaaaagatatgaatcctctattccaattgttccttt	46400	50	24	no	4	890		4	6118		4	336		4	1371.5		4	438.5		4	1953.5		4	490		4	531.5		4	321		4	746.5		4	205.5		4	666.5
ORF74-rps14_6450	-	tctattccaattgttcctttttgacaggaatcgataagaaataagaaata	46430	50	28	no	4	868		4	5916		4	0		4	254.5		4	123		4	643		4	443.5		4	780		4	0		4	112.5		4	0		4	282.5
ORF74-rps14_6480	-	tcgataagaaataagaaatatttcaaggcgattcgatttcatactaatgt	46460	50	28	no	4	527		4	4078.5		4	104		4	465.5		4	203		4	811.5		4	238.5		4	374.5		4	0		4	0		4	0		4	152
ORF74-rps14_6510	-	attcgatttcatactaatgtagtagtataggaactattccgatttcggtg	46490	50	34	no	3	568		3	5051		4	0		4	368		4	149.5		4	679.5		4	363		4	789		4	0		4	150		4	0		4	137
ORF74-rps14_6540	-	gaactattccgatttcggtgaagttacaaattcgaagaactcgagaaatt	46520	50	36	no	4	870.5		4	6979.5		4	0		4	296		4	109.5		4	707.5		4	422		4	750.5		4	156		4	667		4	142		4	657.5
ORF74-rps14_6570	-	ttcgaagaactcgagaaattttgattgaatcatgatacaaattacaaaga	46550	50	28	no	4	395		4	3301		4	0		4	262.5		4	118		4	592.5		4	149		4	150		4	0		4	0		4	0		4	114
ORF74-rps14_6600	-	catgatacaaattacaaagaagaaaaaagaccgaataatcattctatgat	46580	50	26	no	4	565.5		4	4170		4	0		4	233		4	120		4	677		4	332.5		4	501.5		4	0		4	113.5		4	0		4	198.5
ORF74-rps14_6630	-	ccgaataatcattctatgatgaaaatagaataactgccaattttgtgtac	46610	50	30	no	4	371		4	3349		4	0		4	225		4	0		4	558		4	490.5		4	1039		4	0		4	156		4	0		4	334.5
ORF74-rps14_6660	-	taactgccaattttgtgtacataacgggtatacactatacaatcaaatct	46640	50	32	no	4	1187.5		4	10830		4	0		4	481		4	208		4	1185		4	452.5		4	540.5		4	106		4	245		4	112		4	432
ORF74-rps14_6690	-	tacactatacaatcaaatctaaattttttttatgaatttctattctaata	46670	50	16	no	4	661		4	4528		4	0		4	290.5		4	0		4	725.5		4	0		4	0		4	0		4	0		4	0		4	0
ORF74-rps14_6720	-	tatgaatttctattctaatagaggggtaggtgtttgttgttgagaactcc	46700	50	36	no	4	483.5		4	3677.5		4	0		4	183.5		4	0		4	491.5		4	265		4	381		4	0		4	104.5		4	0		4	219
ORF74-rps14_6745	-	gtaggtgtttgttgttgagaactccaaaaccgaaaagtaatttgaaaatt	46725	50	32	no	4	295		4	3339		4	0		4	120		4	0		4	348.5		4	512.5		4	862		4	0		4	0		4	0		4	280
trnS-GGA-2	+	cctacatagcagttccaatgctacgccttcaaccactcggccatctctcc	47150	50	54	no	4	58994		4	35666		0			0			0			0			4	34348		4	14491.5		3	58036		3	46703		2	63538		2	26594
trnS-GGA-1	+	gagggattcgaaccctcggtaaacaaaagcctacatagcagttccaatgc	47179	50	48	no	4	47308.5		4	58283.5		4	15622		4	44489		4	22152.5		4	47706		4	11487		4	15878.5		4	2475		4	6317.5		4	2106.5		4	5669.5
rps4_0	-	atctaaagatatagattctcaattcctaattgctgtgacgcgtaaaatag	47324	50	32	no	4	697.5		4	7270		4	0		4	267		4	132.5		4	669.5		4	614		4	947.5		4	140.5		4	267		4	190		4	272
rps4_30	-	tgctgtgacgcgtaaaatagaatactaaaaaataataataatcaaaatac	47354	50	24	no	4	337.5		4	2726.5		4	0		4	0		4	0		4	289		4	277		4	228		4	145		4	215		4	0		4	122.5
rps4_60	-	aataataataatcaaaatactggaaagaaaagagtagacaaggaatgaaa	47384	50	24	no	4	103.5		4	870		4	0		4	0		4	0		4	0		4	139		4	0		4	0		4	0		4	0		4	0
rps4_90	-	agagtagacaaggaatgaaaatagatccttggtctatgatacaaaaatgg	47414	50	34	no	4	171.5		4	1538		4	0		4	0		4	0		4	185.5		4	252.5		4	389		4	0		4	0		4	0		4	122.5
rps4_120	-	ggtctatgatacaaaaatgggggaaatccagatcaaactcggatttatct	47444	50	38	no	4	379.5		4	3075		4	0		4	159.5		4	0		4	394		4	521.5		4	1057		4	0		4	155.5		4	112.5		4	405.5
rps4_150	-	gatcaaactcggatttatcttacttaaccttaggttaatttacttcgcct	47474	50	34	no	4	948		4	6529		4	140.5		4	698		4	255.5		4	945		4	419		4	664		4	263.5		4	428.5		4	244		4	401
rps4_180	-	taggttaatttacttcgcctaaagggaagaaaattttccgaaccctcggt	47504	50	40	no	4	186		4	1826.5		4	0		4	209		4	0		4	398		4	755.5		4	3952.5		4	229.5		4	682.5		4	239		4	683
rps4_210	-	aaattttccgaaccctcggtttcagtctgaggtttaagtctgacgagaat	47534	50	42	no	4	549		4	6122		4	0		4	194		4	0		4	486.5		4	688.5		4	1628.5		4	173		4	656		4	214		4	745.5
rps4_240	-	ggtttaagtctgacgagaataatattctacgactagcaattcatttattt	47564	50	30	yes	4	673.5	636.956	4	6804	2200.58	4	0	0	4	417.5	562.343	4	140.5	392.328	4	916	868.059	4	5443	2250.02	4	4818	1561.69	4	1996	1865.36	4	3899.5	1986.48	4	1925	2117.58	4	3516	2101.14
rps4_270	-	gactagcaattcatttattttcaaaccgacccatttactatctattattt	47594	50	28	yes	4	1047	990.19	4	12568	4064.79	4	238	944.714	4	1309	1763.13	4	481	1343.13	4	2384	2259.23	4	20308	8394.9	4	19341.5	6269.27	4	9394.5	8779.62	4	17522	8926.03	4	12036.5	13240.7	4	17004.5	10161.8
rps4_300	-	ccatttactatctattatttgattgactaatcctttatattggaatgggt	47624	50	28	yes	4	691	653.506	4	6462.5	2090.13	4	0	0	4	332	447.18	4	104	290.407	4	796	754.34	4	6469	2674.15	4	4250	1377.58	4	1932.5	1806.02	4	3533	1799.77	4	1180	1298.05	4	2617.5	1564.2
rps4_330	-	tcctttatattggaatgggtgaagggtcaaatggtttggtaattcctcat	47654	50	38	yes	4	1670.5	1579.86	4	9384.5	3035.17	4	0	0	4	128.5	173.08	4	0	0	4	363	344.002	4	4707.5	1945.98	4	8893	2882.54	4	1151	1075.67	4	3321	1691.78	4	1105.5	1216.1	4	3400	2031.82
rps4_360	-	atggtttggtaattcctcatgaggggatgaatcgagagaaatttgaatca	47684	50	38	yes	4	269.5	254.877	4	1773.5	573.593	4	0	0	4	0	0	4	0	0	4	147	139.306	4	2763	1142.17	4	4438	1438.51	4	290	271.019	4	629	320.424	4	174.5	191.957	4	476	284.455
rps4_390	-	atcgagagaaatttgaatcagagctctggatttttgttcatcctttgccg	47714	50	40	yes	4	413.5	391.064	4	2807.5	908.013	4	273.5	1085.63	4	1203	1620.36	4	241.5	674.358	4	967	916.39	4	4367.5	1805.43	4	6082.5	1971.56	4	2794	2611.13	4	4928	2510.41	4	3046	3350.73	4	4887.5	2920.75
rps4_420	-	tttttgttcatcctttgccgtaataatatctcggggtttgcagcgataac	47744	50	40	yes	4	1065	1007.21	4	6926	2240.03	3	0	0	3	538	724.648	4	176.5	492.854	4	908	860.478	4	14256	5893.13	4	13159	4265.3	4	3664.5	3424.65	4	6685.5	3405.72	4	2708	2978.91	4	4200.5	2510.2
rps4_450	-	tcggggtttgcagcgataactcggtatatctactatacgaccattaacta	47774	50	42	yes	4	588.5	556.568	4	5085	1644.61	4	0	0	4	413	556.282	4	170	474.703	4	902	854.792	4	15444.5	6384.43	4	11778	3817.67	4	7149.5	6681.56	4	10704.5	5453.07	4	8891.5	9781.02	4	10599	6333.91
rps4_480	-	tactatacgaccattaactaaaatatgtcgatggttaactaattgacggg	47804	50	34	yes	4	309	292.234	4	2030.5	656.712	4	0	0	4	0	0	4	0	0	4	223.5	211.803	4	3526	1457.57	4	4252.5	1378.39	4	508.5	475.218	4	1630	830.352	4	345.5	380.064	4	1108	662.135
rps4_510	-	atggttaactaattgacgggctgcgggaatagttgaagccatacccaatc	47834	50	46	yes	4	456.5	431.73	4	2953	955.071	4	0	0	4	450.5	606.791	4	0	0	4	916.5	868.533	4	3643.5	1506.15	4	7354.5	2383.86	4	1293	1208.37	4	4216.5	2147.96	4	1850.5	2035.63	4	5330.5	3185.48
rps4_540	-	agttgaagccatacccaatcgaaaaaggatgttatccaaacgcatttcaa	47864	50	38	yes	4	1216	1150.02	4	7322.5	2368.27	3	108	428.694	3	585	787.953	4	185.5	517.985	4	1004	951.454	4	5086	2102.45	4	5209.5	1688.59	4	2153.5	2012.55	4	4634	2360.64	4	2256.5	2482.24	4	3964.5	2369.16
rps4_570	-	gttatccaaacgcatttcaagtaattgtagtaaaacttgacctgttgacc	47894	50	36	yes	4	833	787.801	4	6113	1977.09	4	140	555.714	4	662	891.667	4	316	882.39	4	1588	1504.89	4	3205.5	1325.09	4	5980.5	1938.49	4	1859	1737.33	4	4994	2544.03	4	1266.5	1393.2	4	4929	2945.55
rps4_600	-	taaaacttgacctgttgaccccttggcttttctggcgatacgaacgtatt	47924	50	44	yes	4	2522	2385.16	4	10973	3548.93	4	319.5	1268.22	4	1760.5	2371.27	4	314	876.805	4	1842	1745.6	4	15904.5	6574.59	4	18047.5	5849.84	4	5026.5	4697.51	4	14769.5	7523.85	4	4426	4868.78	4	13779	8234.26
rps4_630	-	tctggcgatacgaacgtatttaagtaattgtcgttctgtaagaccataat	47954	50	36	yes	4	364	344.249	4	2953	955.071	4	0	0	4	136.5	183.856	4	0	0	4	411	389.49	4	3374	1394.74	4	2205.5	714.882	4	1405.5	1313.51	4	2301.5	1172.43	4	1411	1552.16	4	2108.5	1260.03
rps4_660	-	tcgttctgtaagaccataatgaaaacgcaatttttgtttttcttctagac	47984	50	32	yes	4	722.5	683.297	4	5051.5	1633.78	4	0	0	4	382	514.527	3	122	340.669	3	906	858.583	4	2836.5	1172.55	4	1887.5	611.806	4	1457.5	1362.1	4	2334	1188.98	4	1131.5	1244.7	4	2058	1229.85
rps4_690	-	tttttgtttttcttctagacgaatacgatattgagattttttcccggaac	48014	50	32	yes	4	848	801.988	4	6163.5	1993.42	4	0	0	4	414	557.628	4	0	0	4	839.5	795.563	4	1021.5	422.267	4	1535.5	497.711	4	880	822.403	4	2500.5	1273.8	4	552	607.223	4	2235.5	1335.92
rps4_720	-	ttgagattttttcccggaacgcgattggtttctaagatcacttccgttcc	48044	50	44	yes	4	969.5	916.895	4	7366.5	2382.5	4	229	908.99	4	1143	1539.54	3	147	410.479	3	1425	1350.42	4	11317.5	4678.42	4	13327	4319.76	4	4346.5	4062.02	4	10283.5	5238.6	4	3556	3911.75	4	9009	5383.73
rps4_750	-	tctaagatcacttccgttcctaggctttttattagttagtcctggtaaag	48074	50	38	yes	4	2148.5	2031.92	4	9947	3217.1	4	318	1262.27	4	1237.5	1666.82	4	474	1323.58	4	1742.5	1651.3	4	11653	4817.11	4	15357	4977.75	4	4678.5	4372.29	4	9901.5	5044	4	4961.5	5457.86	4	8752.5	5230.45
rps4_780	-	attagttagtcctggtaaagcccccaggcggcgtatttttttgaaacgag	48104	50	46	yes	4	765.5	723.964	4	4272	1381.67	4	0	0	4	198	266.692	4	0	0	4	460	435.925	4	2255	932.17	4	7544	2445.28	4	424	396.249	4	1540.5	784.759	4	419	460.917	4	2043	1220.89
rps4_810	-	gcgtatttttttgaaacgaggtcctcggtaacgcgacataaagactcctt	48134	50	44	yes	4	545	515.428	4	3546	1146.86	4	0	0	4	373.5	503.078	4	148	413.271	4	626	593.237	4	3824	1580.76	4	9602	3112.35	4	1042	973.8	4	3853.5	1963.04	4	1290	1419.05	4	5496	3284.38
rps4_840	-	acgcgacataaagactccttattcttatttcttatttagtatttcgaatt	48164	50	28	no	4	1650		4	8129		4	368		4	1486.5		4	615.5		4	2422		4	1872.5		4	1524.5		4	1121		4	2353.5		4	908.5		4	2359.5
rps4_870	-	cttatttagtatttcgaattaattcttatttctatttattttatttttta	48194	50	12	no	4	1005.5		4	5067		4	104.5		4	517.5		4	228		4	1056		4	0		4	0		4	160		4	0		4	0		4	0
rps4_900	-	tctatttattttattttttattgaattttattttacagaataaacctaaa	48224	50	12	no	4	677		4	3901.5		4	0		4	323.5		4	103		4	728.5		4	0		4	0		4	104.5		4	0		4	0		4	0
rps4_930	-	ttttacagaataaacctaaactaaaactaaactgaactaaatgaagcgaa	48254	50	26	no	4	0		4	625.5		4	0		4	572.5		4	161		4	1297		4	456		4	293		4	0		4	112.5		4	0		4	259.5
rps4_960	-	actgaactaaatgaagcgaagtttactgaaatagtgtacttgtactatta	48284	50	30	no	4	592		4	4074		4	0		4	263.5		4	174.5		4	653		4	255		4	131		4	0		4	0		4	0		4	133.5
rps4_990	-	atagtgtacttgtactattactataaagaaaagaagaatgggatgaattg	48314	50	28	no	4	217.5		4	1280.5		4	0		4	0		4	0		4	178		4	0		4	0		4	0		4	0		4	0		4	0
rps4_1020	-	aagaagaatgggatgaattggataaatatacagacccccttctattatat	48344	50	32	no	4	1053		4	4138		4	339		4	1296.5		4	409.5		4	1534.5		4	603.5		4	952		4	403.5		4	1016.5		4	393		4	1282.5
rps4_1050	-	cagacccccttctattatatatataatcctttcccgacataattggaagt	48374	50	36	no	4	7435		4	19540		4	1079.5		4	4681.5		4	927.5		4	4815		4	4016		4	10535.5		4	1118.5		4	4515		4	360.5		4	2668.5
trnT-UGU-1	-	agccggctatcggaatcgaaccgatgaccatcgcattacaaatgcgatgc	48543	50	52	no	4	9774.5		4	32242.5		4	1167		4	6036		4	1864.5		4	7125		4	15926.5		4	8038		4	4308.5		4	14456.5		4	3973		4	3962.5
trnT-UGU-2	-	atgaccatcgcattacaaatgcgatgctctaacctctgagctaagcgggc	48566	50	50	no	3	25461		3	60919		4	1716		4	5794		4	2372		4	9352.5		4	40056		4	23933		4	2417.5		4	8142.5		4	2505		4	3407.5
ORF70A_552	+	tagaattgttattagaattgtgataaatcgaaattctatatcgctatatt	48724	50	22	no	3	0		3	161		3	0		3	0		4	0		4	125		4	0		4	0		4	0		4	0		4	0		4	0
ORF70A_540	+	taatattagtattagaattgttattagaattgtgataaatcgaaattcta	48736	50	18	no	4	0		4	185.5		4	0		4	0		4	0		4	0		4	0		4	0		4	0		4	0		4	0		4	0
ORF70A_510	+	atattaacaatatttacaatcactatttaataatattagtattagaattg	48766	50	14	no	4	0		4	177		4	0		4	0		4	0		4	110.5		4	0		4	0		4	0		4	0		4	0		4	0
ORF70A_480	+	accattcaaatggaaaatgaaaaaaaaagaatattaacaatatttacaat	48796	50	18	no	4	0		4	0		4	0		4	261.5		4	141		4	1382.5		4	0		4	0		4	127		4	0		4	0		4	144.5
ORF70A_450	+	tgacaaaaaaagaaatgaaaaagaacatttaccattcaaatggaaaatga	48826	50	24	no	4	0		4	320		4	0		4	0		4	0		4	401.5		4	304.5		4	106.5		4	0		4	0		4	0		4	185
ORF70A_420	+	actgtaataaaaaatcaaaaggatttcaaatgacaaaaaaagaaatgaaa	48856	50	20	no	4	0		4	143		4	0		4	0		4	0		4	0		4	121		4	0		4	0		4	0		4	0		4	0
ORF70A_390	+	agatatatatgatatagaataaaatatagaactgtaataaaaaatcaaaa	48886	50	14	no	4	0		4	274.5		4	0		4	0		4	0		4	0		4	0		4	0		4	0		4	0		4	0		4	0
ORF70A_360	+	aattagaatttgaaataaatatagaatgagagatatatatgatatagaat	48916	50	16	no	4	0		4	143		4	0		4	0		4	0		4	0		4	0		4	0		4	0		4	0		4	0		4	0
ORF70A_330	+	cattagttataactaaccattccattaaacaattagaatttgaaataaat	48946	50	20	no	4	126.5		4	402		4	0		4	102		4	0		4	209.5		4	278		4	262.5		4	109		4	117		4	0		4	144
ORF70A_300	+	tcactttcgcctgaaagcggaggaatgtctcattagttataactaaccat	48976	50	40	no	4	281.5		4	735.5		4	0		4	0		4	0		4	205.5		4	654		4	1165		4	100.5		4	113.5		4	0		4	353
ORF70A_270	+	acttgaacggtcgattctttttttttatcttcactttcgcctgaaagcgg	49006	50	40	no	4	1474.5		4	4109.5		4	279		4	1455		4	386.5		4	1654		4	592.5		4	1612.5		4	379.5		4	1257.5		4	186		4	901
ORF70A_240	+	ttcctgccattttgccattcaatttggaatacttgaacggtcgattcttt	49036	50	38	no	4	1043.5		4	3599.5		4	244		4	1029.5		4	350		4	1117.5		4	1295.5		4	3825		4	253.5		4	698		4	234		4	1001
ORF70A_210	+	atggatatataccccatctatatgtctctcttcctgccattttgccattc	49066	50	40	no	4	5592		4	15287.5		4	2144.5		4	7276.5		4	1730.5		4	6403.5		4	9314		4	17324.5		4	4440		4	11127		4	4160		4	10914.5
ORF70A_180	+	tatcatttcggaatccgcaattcaatatagatggatatataccccatcta	49096	50	34	no	4	150.5		4	531		4	0		4	166.5		4	0		4	216.5		4	173		4	308		4	120		4	161		4	0		4	235.5
ORF70A_150	+	gacctttttttgtccaatcaaaaatgattttatcatttcggaatccgcaa	49126	50	32	no	4	893		4	1942.5		4	0		4	407		4	165		4	687.5		4	515		4	576.5		4	130.5		4	285		4	0		4	335.5
ORF70A_120	+	ctttgattttcttaactatcttctataggagacctttttttgtccaatca	49156	50	30	no	4	9763		4	13962		4	1647.5		4	3981		4	3268		4	6334.5		4	1464		4	1783		4	694.5		4	1643.5		4	635.5		4	969.5
ORF70A_90	+	gattcctatctcgaaaacgtgttttctcctctttgattttcttaactatc	49186	50	34	no	4	9953		4	15497.5		4	2979.5		4	7091.5		4	4181.5		4	8987		4	2376		4	3392.5		4	1334		4	3225		4	1235		4	2994
ORF70A_60	+	atactggaaccattgaattcattagataccgattcctatctcgaaaacgt	49216	50	36	no	4	4370		4	8079		4	482		4	1979.5		4	899.5		4	3296		4	1011.5		4	2001		4	370		4	1142.5		4	215.5		4	813.5
ORF70A_30	+	atgtcattcctttttctttttctttcatttatactggaaccattgaattc	49246	50	28	no	4	9328		4	15878.5		4	2152		4	7776.5		4	4652.5		4	11287		4	1375.5		4	1682.5		4	1545.5		4	4542		4	1197		4	2962
ORF70A_0	+	ctttctttttgagattaggatctcgttgtgatgtcattcctttttctttt	49276	50	32	no	4	7686		4	14324		4	1091.5		4	4431.5		4	3220		4	6781		4	1162.5		4	1930.5		4	667		4	1452.5		4	588		4	1409
trnL-UAA-ex1	+	aagtccgtagcgtctaccgatttcgccatatcccc	49318	35	54	no	4	62294.5		4	24309.5		2	53337.5		2	58306.5		4	60861		4	62891		4	30908.5		4	7598		1	62494		1	32026		1	65397		1	23076
trnL-ex1-in	+	aggctcaatccaattaagtccgtagcgtct	49337	30	47	no	4	12598		4	22106.5		4	1464.5		4	4272.5		4	2918		4	6228		4	5232.5		4	11754.5		4	1210.5		4	3513		4	1320		4	3640.5
trnL-intron_453	+	atttgaaagtgatcacttagtaagtttccataccaaggctcaatccaatt	49361	50	34	no	4	13332		4	18338		4	2030		4	6754		4	4466		4	8980		4	1623.5		4	1785.5		4	769.5		4	2152.5		4	570.5		4	1960.5
trnL-intron_372	+	ttttctgaacctttgtttgttttcggaaaacaggatttggctcaggattg	49442	50	38	no	4	6563		4	10488		4	376.5		4	1360.5		4	836.5		4	1983		4	949.5		4	1845		4	0		4	310		4	0		4	314
trnL-intron_279	+	tctttctgaagtttcgatgtaaagattcctctaccaacgcatttaactcc	49535	50	38	no	4	26045		4	28583.5		4	5895.5		4	13902		4	11136.5		4	16984		4	2387.5		4	3365		4	1023.5		4	2957.5		4	1187.5		4	2365.5
trnL-intron_186	+	aaaaaatacagattcgggtcatcattaatcatttgattttgatatagtat	49628	50	24	no	4	19320		4	21612		4	2176		4	6832.5		4	2868		4	9663		4	864.5		4	921.5		4	228.5		4	728.5		4	113.5		4	405.5
trnL-intron_93	+	tatcagactatggagtgaatggtttgatcaatgaatattcgattctttct	49721	50	32	no	4	13528.5		4	16462.5		4	1492		4	4349		4	2666		4	5927		4	647		4	505.5		4	178.5		4	502		4	118		4	238
trnL-intron_0	+	cctcttacgataaatttcattgttgccggtattgacatgtagaacgggac	49814	50	42	no	4	17118		4	23157.5		4	1086		4	3924		4	2329		4	5639		4	929.5		4	1822		4	133.5		4	467.5		3	110		3	412
trnL-in-ex2	+	aagtcgacggattttcctcttacgataaat	49839	30	37	no	4	10877.5		4	16636.5		4	1741		4	6418		4	3996.5		4	8634.5		4	428		4	896.5		4	196.5		4	547		4	207		4	538
trnL-ex1-ex2	+	aagtcgacggattttaagtccgtagcgtct	49840	30	47	no	4	27178.5		4	40659		4	3057		4	7880.5		4	4261.5		4	10715.5		4	31841.5		4	28220		4	3132		4	9190.5		4	3333.5		4	8882.5
trnL-UAA-spliced	+	acgatttttaaagtcgacggattttaagtccgtagcgtctaccgatttcg	49840	50	42	no	4	56786		4	37963.5		4	12813.5		4	33790.5		4	19028.5		4	39688.5		4	38326		4	18219		4	29583		4	48894.5		4	25504		4	33405.5
trnL-UAA-ex2	+	tggggatagagggacttgaaccctcacgatttttaaagtcgacggatttt	49864	50	44	no	4	46347		4	48310.5		4	6638.5		4	17968.5		4	9824		4	23022.5		4	29149.5		4	24672.5		4	5426		4	12293.5		4	3259.5		4	8327.5
trnF-GAA-2	+	gtgacacgaggattttcagtcctctgctctaccaactgagctatcccggc	50270	50	54	no	3	63501		3	47157		4	19930		4	46415		4	25559		4	48950.5		4	46412		4	41797.5		4	27463		4	58941		4	27414		4	26782.5
trnF-GAA-1	+	tgccaggaaccagatttgaactggtgacacgaggattttcagtcctctgc	50293	50	50	no	4	39197		4	55194		4	3533		4	11603		4	6336		4	15392		4	14472		4	16638.5		4	1690.5		4	6272.5		4	1703		4	2160
ndhC-ndhJ_0	-	gaacccatctaagtaatgtgcgcagtacaaagttcatgatgcagaactca	50774	50	42	no	4	853.5		4	7043.5		4	0		4	706.5		4	165		4	1680		4	388.5		4	1374		4	0		4	176.5		4	0		4	307.5
ndhC-ndhJ_30	-	agttcatgatgcagaactcatttggttcatcctattggtgtgacccatcc	50804	50	44	no	4	1308.5		4	7758		4	283.5		4	1474		4	459.5		4	2527.5		4	648		4	1594.5		4	265.5		4	727.5		4	199.5		4	789.5
ndhC-ndhJ_60	-	cctattggtgtgacccatccgaaataagtatcttccaaataaatgtgaga	50834	50	38	no	4	1537.5		4	10827		4	244.5		4	1514		4	363.5		4	2902.5		4	682		4	1747		4	148.5		4	626.5		4	0		4	441.5
ndhC-ndhJ_90	-	tcttccaaataaatgtgagaattccaatgaatccctaattgtcttttttt	50864	50	28	no	4	1002		4	7657.5		4	422.5		4	2493.5		4	511		4	3869		4	331		4	503		4	128.5		4	171.5		4	0		4	245.5
ndhC-ndhJ_120	-	atccctaattgtctttttttgttagcctatcgataattccctaaattaga	50894	50	30	no	4	1827.5		4	11542		4	497.5		4	2208.5		4	747.5		4	3931.5		4	719		4	1781.5		4	538		4	1987.5		4	431		4	1483.5
ndhC-ndhJ_150	-	cgataattccctaaattagacctgcttaatctagaacagaacgtgcaatc	50924	50	38	no	4	962.5		4	7973.5		4	0		4	946		4	212.5		4	2163		4	1014.5		4	3001		4	179.5		4	810.5		4	190.5		4	1175
ndhC-ndhJ_180	-	ctagaacagaacgtgcaatccttgaatatctgaaattgtctaagtggaaa	50954	50	36	no	4	611		4	5259		4	0		4	646.5		4	177.5		4	1358		4	617		4	1188		4	120		4	338		4	0		4	436.5
ndhC-ndhJ_210	-	tgaaattgtctaagtggaaatagctttcttatcattcaatgagcatcttg	50984	50	32	no	4	758		4	5210.5		4	0		4	676		3	249		3	1585		4	823		4	2980.5		4	436.5		4	1978.5		4	252		4	1726
ndhC-ndhJ_240	-	atcattcaatgagcatcttgtatttcataaaaattgggggcaatataatc	51014	50	30	yes	4	588.5	556.568	4	4042	1307.28	4	0	0	4	236	317.875	4	106.5	297.388	4	733	694.637	4	880.5	363.98	4	3345	1084.23	4	202.5	189.246	4	1117.5	569.275	4	0	0	4	778	464.929
ndhC-ndhJ_270	-	aaattgggggcaatataatccttacgtaagggccatcctatccaactttc	51044	50	42	yes	4	1140.5	1078.62	4	6456.5	2088.19	4	346	1373.41	4	1378.5	1856.74	4	445	1242.61	4	2253.5	2135.56	4	5132.5	2121.67	4	20285	6575.1	4	2775	2593.37	4	10009	5098.77	4	2566	2822.71	4	14257.5	8520.21
ndhC-ndhJ_300	-	ggccatcctatccaactttcaggcattaagatacgtttcaagcgtggatg	51074	50	46	yes	4	2074.5	1961.94	4	11305.5	3656.47	4	170.5	676.781	4	1022.5	1377.23	4	344	960.576	4	2087	1977.77	4	7683.5	3176.2	4	29402	9530.24	4	1321	1234.54	4	6411.5	3266.13	4	931.5	1024.69	4	5642	3371.63
ndhC-ndhJ_330	-	atacgtttcaagcgtggatgattatcataagagattcccaacatatcata	51104	50	34	yes	4	556.5	526.304	4	4891	1581.87	4	0	0	4	577	777.178	4	152.5	425.837	4	1226	1161.83	4	3438	1421.2	4	17606.5	5706.9	4	1083	1012.12	4	5838.5	2974.24	4	821	903.134	4	6446	3852.1
ndhC-ndhJ_360	-	gagattcccaacatatcatatgattctcgttcttgaaaatccacactttt	51134	50	34	yes	4	1256.5	1188.32	4	9833	3180.23	4	363	1440.89	4	2243.5	3021.83	4	519	1449.24	4	4389	4159.29	4	4539.5	1876.53	4	16655	5398.48	4	3111	2907.38	4	10581.5	5390.41	4	2039.5	2243.53	4	12717.5	7599.91
ndhC-ndhJ_390	-	tcttgaaaatccacacttttccaaacccagaaaacagacggaattctagg	51164	50	40	yes	4	1110.5	1050.24	4	10939.5	3538.1	4	0	0	4	817	1100.44	4	160.5	448.176	4	1898.5	1799.14	4	2628	1086.36	4	8047	2608.32	4	981	916.792	4	5044	2569.51	4	697.5	767.279	4	4333.5	2589.68
ndhC-ndhJ_420	-	aaaacagacggaattctaggattcctcctggaggcaaatacttttatgca	51194	50	40	yes	4	463	437.878	4	2596	839.609	4	0	0	4	290	390.609	4	106.5	297.388	4	699.5	662.89	4	1626	672.155	4	6263	2030.06	4	518	484.096	4	1742	887.407	4	424.5	466.968	4	2209	1320.09
ndhC-ndhJ_450	-	gaggcaaatacttttatgcatacctcctctggttgatccacaccatcctc	51224	50	46	yes	4	2499.5	2363.88	4	13375.5	4325.96	4	1170.5	4646.17	4	4598.5	6193.85	4	1499	4185.77	4	6072.5	5754.68	4	9555	3949.84	4	35113	11381.4	4	4905.5	4584.43	4	15420.5	7855.48	3	4425	4867.68	3	14781	8833.05
ndhC-ndhJ_480	-	ggttgatccacaccatcctctattctcgtaagatgatacacactagctaa	51254	50	42	yes	4	1990	1882.02	4	12623	4082.58	4	647	2568.19	4	3018.5	4065.7	4	592	1653.08	4	4290	4065.47	4	4785	1978.02	4	13683.5	4435.31	4	2317	2165.35	4	10164.5	5177.98	4	1701.5	1871.72	4	11608.5	6937.18
ndhC-ndhJ_510	-	agatgatacacactagctaacagcccgccaggcgctacatcataggcaca	51284	50	52	yes	4	694.5	656.816	4	5885.5	1903.51	4	0	0	4	700	942.85	4	172.5	481.684	4	1187.5	1125.35	4	2210.5	913.775	4	9233.5	2992.91	4	845	789.694	4	4260.5	2170.38	4	816.5	898.184	4	5312	3174.42
ndhC-ndhJ_540	-	ggcgctacatcataggcacattgagagcggagatagttgtacccatatac	51314	50	48	yes	4	575	543.801	4	4347	1405.92	4	0	0	4	313	421.589	4	0	0	4	881.5	835.365	4	2293	947.878	4	7457.5	2417.24	4	746.5	697.641	4	2644	1346.9	4	622.5	684.776	4	2991.5	1787.71
ndhC-ndhJ_570	-	agatagttgtacccatatacataaaaaatgacagcaatggaatgccaatc	51344	50	34	yes	4	829	784.019	4	5146	1664.34	4	128	508.082	4	379.5	511.159	4	188	524.966	4	987	935.344	4	1229.5	508.25	4	2694	873.222	4	306.5	286.439	4	1037.5	528.521	4	290.5	319.562	4	1197	715.321
ndhC-ndhJ_600	-	acagcaatggaatgccaatcctcgggctttatttgtaaagtctctattcc	51374	50	42	yes	4	986.5	932.973	4	6552.5	2119.24	4	176	698.612	4	1020	1373.87	4	304.5	850.277	4	1968	1865	4	5220	2157.84	4	15056.5	4880.35	4	2242.5	2095.73	4	7362.5	3750.59	4	1977	2174.78	4	9040.5	5402.56
ndhC-ndhJ_630	-	atttgtaaagtctctattccttggtaatcaaagcccaaagatctatgaat	51404	50	32	yes	4	2339	2212.09	4	13544.5	4380.62	4	164.5	652.964	4	1534.5	2066.86	4	194.5	543.116	4	2997	2840.15	4	1074	443.969	4	3616.5	1172.24	4	824	770.068	4	4225	2152.29	4	637	700.726	4	4366.5	2609.4
ndhC-ndhJ_660	-	aagcccaaagatctatgaattagcccatgcttgactagccaagcagacaa	51434	50	44	yes	4	1302	1231.35	4	9469	3062.5	4	114	452.51	4	834	1123.34	4	211	589.19	4	2022	1916.17	4	4630	1913.95	4	21937.5	7110.73	4	1573.5	1470.51	4	10627.5	5413.84	4	1043	1147.34	4	11947	7139.47
ndhC-ndhJ_690	-	ttgactagccaagcagacaaacgaccctgcatcttttttatctctcccgc	51464	50	48	yes	4	1833	1733.54	4	11572	3742.66	4	1792.5	7115.13	4	5412	7289.58	4	1378.5	3849.28	4	5588.5	5296.02	4	5558.5	2297.77	4	16672	5403.99	4	5176.5	4837.69	4	13001	6622.95	4	6510.5	7161.82	4	15521	9275.27
ndhC-ndhJ_720	-	atcttttttatctctcccgcatttttatttatataagtatttcacattta	51494	50	22	no	4	1966		4	11438		4	1629		4	7538		4	1799.5		4	7576.5		4	4546		4	12257		4	2919		4	8659		4	3204.5		4	8323.5
ndhC-ndhJ_750	-	atataagtatttcacatttacgatgaaatttctgaaaattgacccaccac	51524	50	30	no	4	469.5		4	3836		4	151		4	788		4	227.5		4	1554		4	539.5		4	1015.5		4	187		4	397		4	152		4	595.5
ndhC-ndhJ_780	-	tctgaaaattgacccaccactttttattctggacaaaggaatcctgtcta	51554	50	38	no	4	926.5		4	7288.5		4	0		4	874.5		4	275.5		4	1755		4	771.5		4	2069		4	194.5		4	710.5		4	230		4	822
ndhC-ndhJ_810	-	ggacaaaggaatcctgtctaattcactaattcgggggaagatactgaatt	51584	50	40	yes	4	551	521.103	4	3037	982.239	4	0	0	4	209.5	282.182	4	0	0	4	580.5	550.118	4	670	276.964	4	1602	519.266	4	116	108.408	4	530.5	270.246	4	0	0	4	495	295.809
ndhC-ndhJ_840	-	tcgggggaagatactgaatttttgtatttgaaaaagatttccgtagggat	51614	50	36	yes	4	458.5	433.622	4	2067.5	668.679	4	0	0	4	148.5	200.019	4	0	0	4	470	445.402	4	821.5	339.591	4	744.5	241.319	4	106.5	99.5294	4	274.5	139.835	4	0	0	4	268.5	160.454
ndhC-ndhJ_870	-	aaaaagatttccgtagggatctctgaagtagatgggggttgataaagaac	51644	50	40	yes	4	233	220.357	4	1053.5	340.727	4	0	0	4	0	0	4	0	0	4	108	102.348	4	367	151.71	4	1231.5	399.173	4	0	0	4	0	0	4	0	0	4	0	0
ndhC-ndhJ_900	-	gatgggggttgataaagaactctttgatcataatttcccgtatgaatact	51674	50	36	yes	4	558.5	528.196	4	2866	926.933	4	0	0	4	397.5	535.404	4	0	0	4	699.5	662.89	4	2325.5	961.313	4	7093	2299.1	4	1537.5	1436.87	4	5830	2969.91	4	868.5	955.386	4	5431	3245.54
[truncated: 2,358 more rows]
[truncated: 73 more columns]

## Sheet: KD-psbD seedlings
Data S1. Plastid ribosome and transcriptome profiling data. For microarray data, total RNA and ribosome footprints that derive from control plants were labeled with Cy5 and the signals were detected at 635 nm. RNA and ribosome footprints that derive from mutant plants were labeled with Cy3 and the signals were detected at 532 nm. For details see Methods section.
[truncated: 3,673 more rows]
[truncated: 73 more columns]

[truncated: 17 more sheets: KD-psbD cotyledons, hcf173-2, ∆3’-psbD, ∆psbJ, ∆petB-D, petA-ox-∆psaI, petA-ox-∆cemA, petA-ox-∆ycf4, ∆petN, ∆psaB, KD-psaA, hcf145-2, psaD1-1, ∆ndhCKJ, ∆ndhAI, ∆atpBE, as-ATPC]
